# Supplementary material for: Ketamine’s antidepressant effect is mediated by energy metabolism and antioxidant defense system
Source: Sci Rep. 2017 Nov 17;7:15788. doi: 10.1038/s41598-017-16183-x (PMC5694011; doi:10.1038/s41598-017-16183-x)
Supplement: Supplementary file 1 — Supplementary Table 1 [file 41598_2017_16183_MOESM1_ESM.xls]

## Sheet: CF2h
	Ket_1	Ket_2	Ket_3	Ket_4	Ket_5	veh_1	veh_2	veh_3	veh_4	veh_5
Label	0	0	0	0	0	1	1	1	1	1
Q8BVU5	-0.741313	-0.34501	-0.00944309	-0.0379826	-0.00947169	0.781912	-1.28737	2.3097	-0.834453	0.173439
Q99KF1	1.6539	-0.317484	0.999895	1.0381	-0.107182	-0.528513	-0.578731	-1.56166	0.350022	-0.948339
Q99P58	0.745744	-0.189837	2.47723	0.172936	-0.950408	-0.338118	-0.419766	-0.141908	-0.910414	-0.445463
Q9WUM5	1.19017	-0.117776	-0.285367	-1.45669	-1.19207	0.747386	0.154101	-0.215812	-0.557551	1.73362
O70250	2.26234	-1.35623	0.266929	-0.703468	-0.629493	-0.53923	-0.290799	0.37287	0.741729	-0.124646
P84075	1.82866	-0.907773	-0.970713	-0.484429	-0.0826528	-1.44878	0.61942	1.02275	0.0896718	0.333855
O70252	-0.0363356	-0.949473	-0.899023	1.61129	1.97224	-0.160135	-0.484721	-0.568937	-0.467294	-0.0176084
Q99L27	-1.32895	-1.15737	0.708403	-1.21857	-0.605395	0.529339	0.49485	0.376885	0.624899	1.57592
Q9JHK4	2.09967	0.621893	1.20279	-0.946384	-0.394915	-0.327983	-0.130377	-0.799138	-0.842474	-0.483082
P56371	0.987131	-0.544551	-1.81109	1.68584	0.157085	-0.541528	-0.022166	-0.224971	0.928006	-0.613756
Q91X97	0.909438	-0.345348	-0.855846	-0.657408	-0.346689	-1.18881	0.78552	1.35554	-1.02025	1.36385
P01942	1.19456	0.80422	-0.238794	1.43339	-0.804381	-0.255608	-0.392441	0.721444	-0.786173	-1.67622
P48962	0.399306	-0.311091	-0.0899118	-0.487423	1.97259	0.958682	-1.49067	0.379776	-0.199005	-1.13225
O88696	-0.153499	-0.656006	-0.635595	-0.459664	-0.192953	-0.0651597	0.164725	-0.861306	2.66101	0.198446
P35803	0.423849	-0.510299	-0.628927	0.136147	-0.815381	-0.34245	-1.03217	0.0345987	2.49826	0.236375
Q60625	-0.109439	-0.143612	2.64474	-0.167166	0.362842	-0.330161	-1.06785	-0.56607	-0.154859	-0.468424
P0C0A3	-0.639343	-0.460715	0.380133	-0.405753	2.72991	-0.274116	-0.168693	-0.511687	-0.467942	-0.181794
Q8BLF1	-0.75105	0.254949	1.65426	-1.55159	0.720605	0.233261	0.797315	0.184025	-0.140356	-1.40142
Q9DB72	1.96837	0.249354	-0.65672	-0.729556	-0.844877	1.4387	-0.802284	0.243555	-0.0885325	-0.778014
Q921Q7	0.251624	-0.590901	-0.661821	-0.447397	-0.432594	-0.296088	0.669421	-0.474727	2.57805	-0.595569
D3YXK2	-0.760702	0.143698	1.89308	-1.66418	-0.134719	0.117113	-0.353949	1.19292	0.215468	-0.648722
Q9DC07	-0.945935	1.95876	1.17263	0.153384	-0.443629	-0.972212	-0.643413	-0.99232	0.162445	0.550296
Q61885	-0.699534	0.954951	0.697879	-0.50069	2.07482	-1.22342	-0.358985	-0.96233	-0.037449	0.0547645
Q91XU3	-0.42941	-0.587755	2.6931	0.225154	-0.675237	-0.634103	-0.099684	0.215507	-0.322953	-0.384624
P70414	2.36465	1.16979	-0.286853	-0.494728	-0.536996	-0.27895	0.0409179	-0.728805	-0.494275	-0.754753
Q4VAE3	-0.326645	0.280024	-0.0538623	2.67891	-0.537309	0.0329409	-0.526039	-0.273742	-0.335366	-0.938908
P20108	1.10673	-1.28399	-0.37162	-0.780382	-0.397059	0.188789	-0.188976	-0.0632874	-0.436396	2.2262
O88456	1.1511	0.554461	0.486685	0.948632	-1.34191	-1.74777	0.162289	0.678752	0.0489922	-0.941227
Q9R0Q7	-0.228026	-0.413262	0.353596	0.316523	2.64963	-0.664401	-0.450505	-0.599352	-0.659571	-0.304637
Q9R0Q6	0.894683	-1.01609	-1.35488	0.318552	0.57641	-1.49316	0.853514	0.901755	-0.573736	0.892944
Q62443	0.629518	-0.485848	-0.897941	-0.200398	2.43887	0.597137	-0.747932	-0.464157	-0.255841	-0.613404
Q62442	1.90419	1.17971	0.400399	-0.30231	-0.251612	0.552526	-1.33757	-0.778915	-0.555372	-0.811049
Q62446	0.0450523	1.78987	0.527356	-1.20984	-0.858215	-1.01205	-0.527869	0.648858	-0.542416	1.13925
Q9CQA1	2.21056	-0.10049	-0.285558	-0.590166	1.08108	0.374564	-0.493247	-1.14082	-0.890021	-0.165906
Q62283	-0.262406	-1.56243	-0.359178	-0.765395	-0.132191	0.830311	0.141201	-0.215319	2.23465	0.0907557
Q8BGD9	-0.609658	0.674883	-0.920894	2.05949	0.714227	-0.675424	-1.32113	0.0177303	0.460172	-0.399401
P60521	-0.274893	-0.297116	-0.36274	-0.384273	-0.550131	-0.392888	2.77204	-0.0398584	-0.624685	0.154543
Q8BGD5	-0.0708656	0.629615	1.63167	1.16203	-0.596848	-1.64566	0.505259	-0.708279	-0.033163	-0.873755
Q6PB66	0.0987252	0.913109	-0.048838	2.45064	-0.489391	-0.606573	-0.553105	-0.932862	-0.513284	-0.318425
P26516	-0.313155	-0.10878	-1.56849	2.49075	-0.357519	0.0173429	0.214988	-0.15694	-0.0681881	-0.150006
P62717	-0.0861808	-0.486665	1.07253	-0.264646	1.36699	1.46954	-0.0451099	-1.49703	-0.547428	-0.982001
P62715	-0.757482	-0.0969911	1.19041	2.0299	-0.13728	-0.869091	-1.15341	-0.753479	0.442779	0.104654
O08915	-0.910726	1.47588	0.874504	-0.914601	0.639651	0.817328	-0.972035	0.45755	0.00204214	-1.4696
O08917	0.121052	-0.634299	-0.0927602	-0.305852	-0.710224	2.5487	-0.666999	-0.703424	0.692222	-0.248415
Q9D0E1	-0.390001	-1.0843	0.0422529	-0.0721131	-0.431951	-1.13968	-0.623672	0.351933	1.49494	1.85259
Q8CDN6	-0.755363	0.248301	-1.04219	-0.615322	-0.552768	-0.842748	0.696531	-0.0203756	0.653588	2.23035
Q9DBS2	0.753723	-0.552145	-0.526458	2.43075	0.016477	-0.80465	0.466412	-0.506684	-0.597354	-0.680071
Q0KL01	-0.570843	-0.203766	2.59641	-0.469376	0.160079	0.0107546	-0.656956	0.495815	-0.822629	-0.539493
Q64444	0.683293	0.310689	1.43619	-1.33564	-0.469714	1.53363	-0.703965	-0.638807	0.21707	-1.03275
Q64442	-1.11304	-0.957375	-0.370804	0.996702	1.01886	0.310443	-0.939862	0.945817	-1.1276	1.23686
Q9CX80	2.36695	0.172419	0.397573	-0.919366	-0.779061	-0.227493	0.0469308	0.279773	-1.27327	-0.0644544
Q9CX86	-0.570497	-0.0584309	0.876273	-0.410685	-0.927788	-1.75048	0.746684	0.347464	1.76943	-0.0219725
Q9QZE7	-0.457929	0.970266	-0.0775335	1.60062	-0.175109	1.40577	-0.264206	-1.2738	-1.07447	-0.653605
Q9D061	1.81462	-0.738818	-0.329032	1.23725	0.173182	-0.674781	-0.622879	-1.54044	0.489108	0.191798
Q922B1	-1.50293	1.39263	0.24051	1.44975	-1.51921	-0.0209508	-0.262715	0.216854	-0.326833	0.332898
Q9Z1N5	2.26068	-0.568854	-0.51481	0.286974	-0.368504	0.691671	0.0208164	-0.441596	0.17565	-1.54203
P26645	-0.972984	-0.456412	-0.722871	0.726306	-0.276917	-0.604772	2.19149	0.174817	0.841766	-0.900418
Q9CY58	-1.3147	-1.73411	-0.355823	-0.66686	0.368701	0.933617	1.37868	0.320894	0.769102	0.300496
P26883	-1.26631	0.711095	-0.112054	-0.398449	1.92022	-0.133271	-1.16725	0.923542	0.346501	-0.824018
Q8K4Z5	2.19623	0.134605	-0.499143	-0.420728	0.128207	-0.590826	1.23262	-1.13704	-0.452413	-0.591514
Q91V76	-1.04202	-0.684951	2.03604	-0.781988	-0.727429	0.037172	-0.728708	1.12243	0.196793	0.572662
Q3UQ44	-0.0968364	-1.40598	0.625674	-0.548815	-0.32146	0.0707875	1.90941	-1.11796	1.1228	-0.237626
Q6ZWX6	2.60142	-0.550403	0.681321	-0.372421	-0.199295	-0.822728	-0.562851	-0.023053	-0.447097	-0.30489
Q91WC3	-0.928221	1.20872	0.17913	-0.797255	2.1692	-0.523367	-0.595612	-0.461437	0.338722	-0.589878
P97447	-0.714647	0.59494	2.38629	0.275757	-0.0847851	-1.15472	-0.399414	-0.919975	0.104001	-0.0874481
O88851	-0.0343763	-0.361928	-0.391625	0.402431	2.7234	-0.571047	-0.515751	-0.478717	-0.475728	-0.296661
Q8JZQ2	-0.703341	-0.755941	-0.879769	-1.2802	1.44248	0.859666	-0.428269	0.795299	1.32178	-0.3717
Q8JZQ9	-0.97855	-0.979554	1.79305	-0.772783	-0.890832	-0.747609	0.325173	0.500273	0.996825	0.754009
P50429	-0.569544	1.46797	0.0431185	-0.1645	0.618487	-0.859302	1.82723	-0.56188	-1.11702	-0.684566
P16332	-0.40057	0.278003	-0.343871	0.414351	0.525045	0.768586	0.0434318	-1.32538	-1.68956	1.72997
Q9QXG2	1.97565	0.531717	0.801827	-1.14688	0.279825	0.126199	0.114868	-1.29928	-0.465415	-0.918509
Q9D6M3	1.75585	-0.794296	-0.174675	1.36762	-0.953793	-0.0389834	-1.31354	0.471988	0.327003	-0.647175
Q9CR86	-0.581978	-0.468553	-0.867576	-0.641963	0.756917	-0.475533	2.4386	-0.0921998	-0.543922	0.476206
Q9D1E6	-1.82204	-0.160369	-0.171695	-0.0318028	-1.07721	-0.44345	0.163231	1.0241	1.16411	1.35512
Q9WUK6	-0.792829	0.234281	-0.599605	2.02733	-0.253616	0.518665	0.542225	-1.27245	0.669449	-1.07345
Q91YP0	-1.02893	-0.566958	1.57926	-0.68765	-0.60732	0.20911	0.268622	-0.592412	1.89638	-0.470108
Q99LD8	-0.411652	-1.15665	-0.966816	-1.18424	0.585857	-0.114778	0.98865	0.0482448	0.276749	1.93463
Q99LD4	0.767929	-0.812882	0.250893	-0.640169	-0.947699	0.524702	-0.794804	-1.19116	1.49526	1.34794
Q9D7A8	-1.11482	-0.527375	-0.695534	-0.0797118	-0.573009	0.597828	-0.171051	0.254305	2.4856	-0.176232
P18242	-1.39079	0.691796	-1.07867	-0.715298	-0.331907	0.925654	-0.553564	0.0185365	0.635994	1.79825
Q00612	-0.836002	0.495977	-0.718807	1.17672	1.17024	-0.765974	-1.06608	-1.08191	0.279611	1.34623
Q99KR7	2.74469	-0.375375	0.421687	-0.416558	-0.397728	-0.534059	-0.429893	-0.314761	-0.391052	-0.306951
Q9DB05	0.425245	-0.564444	-0.569176	2.23255	0.366109	-1.52726	0.274301	0.303145	-0.22898	-0.711482
Q6P3D0	-0.385136	-0.743854	-0.953679	-0.615536	-0.238165	2.46218	-0.237983	0.540518	-0.427672	0.599322
Q91XF0	0.406161	2.3028	-1.2287	0.120746	0.57626	-0.368133	-0.736311	-0.992105	-0.11311	0.0323888
Q61411	-1.34329	2.54661	-0.543784	0.106362	0.177427	-0.119469	0.0607827	-0.506437	-0.302826	-0.0753793
Q9DB73	-0.469874	0.466778	-0.419468	2.61874	-0.3416	-0.622276	-0.509976	0.381928	-0.615535	-0.488715
Q91VN4	-0.923476	0.305745	-1.04434	-1.15961	-0.395569	1.9153	1.21324	-0.194726	0.490645	-0.207204
P32921	0.878506	0.961195	0.480244	-1.47684	-0.269014	-0.935521	1.76896	-0.561463	-0.690134	-0.155941
O88531	-0.54441	-0.939868	0.830781	0.876955	-1.6532	0.356837	-0.0980595	-0.877854	1.58188	0.466934
Q9ERE7	-0.15468	0.177998	2.06588	-1.26188	0.882051	0.335246	-1.2062	-0.752588	-0.333405	0.247577
Q9JKD3	-0.902902	-0.604131	-0.446328	2.47931	-0.645392	-0.680817	0.313573	0.674913	-0.198994	0.0107654
Q8BJY1	0.0340086	1.43225	-0.613881	-1.10019	-0.955409	1.42973	-0.717878	-0.931732	0.771717	0.651387
Q9DB77	2.3691	0.198987	-0.785213	-0.0239809	0.00574839	0.557232	-1.40737	-0.0172968	-0.313323	-0.583888
O88448	-0.74404	-0.420873	-0.548637	-0.538617	-0.289608	2.48562	-0.563928	0.83684	-0.540923	0.324172
Q9DB75	1.25642	-0.962902	1.99108	-0.334797	0.10641	-0.00420735	-0.62949	0.437589	-0.719501	-1.1406
Q9JLB0	0.94328	1.05052	0.562856	1.41147	0.580557	-0.856081	-1.15079	-1.0378	-0.970265	-0.533742
Q9CQF9	1.92455	-0.223443	-0.569095	-0.534757	-1.02739	0.179163	-0.319228	0.297809	-1.15241	1.4248
Q8VCT3	-0.846606	-0.428131	-0.289026	0.841564	2.22586	-1.46365	0.0197206	-0.0678381	-0.317241	0.325349
Q8VE33	0.680198	-0.503861	-0.820887	-0.223612	1.78361	0.0861261	-0.506686	1.15733	0.0134915	-1.66571
P26369	-0.882815	-0.760241	-0.0973852	0.831768	-0.117392	-0.73414	-0.116539	-0.320781	-0.290045	2.48757
Q9CQF4	-0.415537	-0.360413	-0.848673	-0.455676	-0.435581	0.10573	0.72778	2.56231	-0.647825	-0.232113
Q8BX10	0.641265	-0.374388	-0.0120922	-0.351253	-0.787579	0.935217	-0.917848	-0.417567	-0.937232	2.22148
Q80U56	-0.160202	0.285683	3.8126e-05	-1.4172	-0.257994	-0.633846	1.73059	1.48315	-1.10273	0.0725114
Q8R3P0	1.25866	-0.319032	-0.600587	-1.11782	-0.875406	-0.894795	1.70415	-0.532349	0.666689	0.710487
Q9QYB1	1.59157	1.62682	-0.90894	-1.02269	0.599013	-0.891808	-0.199361	-0.115356	-0.844794	0.16554
P48318	-0.0895127	-0.465662	-0.706847	-0.118681	2.6612	-0.673497	0.40315	-0.648007	0.0161581	-0.378305
Q99MD9	-0.930586	-0.638185	-0.202483	2.64051	0.0681549	-0.342458	0.242537	-0.21274	-0.69464	0.0698867
Q91VR2	0.328873	-0.382257	-1.92482	1.6836	1.25583	-0.231585	0.221599	-0.0452405	-0.691714	-0.214293
Q64433	-0.299135	-0.750261	-0.503299	-0.748945	-0.293776	-0.0509472	1.45872	2.17532	-0.713899	-0.273781
Q8K1J6	-0.485617	-0.420336	-0.304145	0.104831	0.766276	0.340752	2.33539	-0.716693	-0.310211	-1.31025
O88998	-0.534167	1.43452	-1.05074	-0.119281	1.7562	-0.712498	0.490494	-1.04218	-0.656697	0.434354
Q9CZW5	-0.347718	-0.561793	-0.417325	-0.512432	-0.205615	-0.655588	1.5278	-0.230037	-0.762166	2.16487
P47911	-0.422493	-0.87317	0.445689	-0.211095	-0.799968	0.0282563	2.60911	-0.541436	0.0357338	-0.270627
P54775	-0.232693	0.843473	-0.0150795	-1.07065	0.231597	-0.533882	-0.866731	1.32794	1.6045	-1.28847
Q9D0J4	0.358179	1.68753	-0.897174	1.68694	0.0251964	-0.207142	-0.122486	-1.18	-0.745148	-0.605892
Q9CQT1	0.844698	0.157863	0.0335464	0.298025	0.621619	-1.14274	-1.00102	1.87327	-0.319112	-1.36614
P49312	-0.238646	-0.804959	-0.92259	-0.411114	-0.770964	-0.167278	-0.0647424	1.64832	-0.236627	1.9686
Q9JI19	2.19755	-0.353085	1.30163	-0.894464	-0.0483526	-0.155732	-0.531796	-0.812479	-0.760881	0.0576043
Q80TZ3	2.64656	0.104067	-0.211138	0.321786	-0.004011	-0.929535	-0.387418	-0.552829	-0.615121	-0.372356
P11438	0.46856	-0.350657	-0.432324	-0.202491	-0.712018	2.66354	-0.437713	-0.356354	-0.710422	0.0698789
P10922	-0.323925	1.64029	-1.73865	-1.06795	0.112097	0.99178	0.465365	0.626984	-0.0480239	-0.657962
Q9JKN6	-1.10995	-0.926761	-1.4299	-0.0245996	-0.177021	-0.0253862	-0.0279175	1.59844	0.955744	1.16734
Q9Z275	-1.22919	1.41282	-0.938696	-0.553582	-1.09857	1.6273	0.667613	0.0280915	0.0275262	0.0566752
O88844	-0.0981223	0.882024	1.45492	1.55296	-1.3531	-0.649125	-0.620033	0.0440939	-0.999806	-0.21381
Q8K3J1	1.67934	-0.411105	-0.283292	-0.109358	0.0874664	0.826498	-2.23712	-0.000410548	0.471763	-0.0237763
P63158	0.0707034	2.3103	0.0370032	-0.649708	-0.812241	-0.210273	-0.31389	-0.306421	-1.14204	1.01657
P40336	0.0702783	0.444859	-1.4525	-0.493313	-0.893901	0.216593	-1.1942	0.504783	1.35146	1.44594
Q9CQ80	-0.20527	-0.723984	1.0619	-0.0926375	2.45053	-0.642926	-0.352961	-0.428036	-0.567968	-0.498648
Q6ZQ38	2.1742	-0.087401	-1.34594	-0.0499033	0.817639	0.57667	-0.0626986	-0.553427	-0.560366	-0.908767
Q9D8X2	-0.0853039	-0.810462	-0.0797953	-0.425804	-0.153547	-0.689966	1.30447	1.10467	-1.61724	1.45298
Q8BVE3	-0.240391	-0.0696859	-0.671732	-0.362639	2.74066	0.199498	-0.67286	-0.153494	-0.259473	-0.509884
Q8C4Q6	-0.776112	-0.592955	0.794318	-0.4929	-0.431373	-1.61225	0.890764	-0.396519	1.23236	1.38467
Q8BH04	-0.151596	-1.55413	0.140428	1.79353	-0.841676	1.01254	-0.0167763	-0.83572	-0.401821	0.855224
Q9QXT0	-0.619632	-0.78428	-1.34294	1.61871	0.334526	-0.971238	0.059504	-0.00738188	0.131204	1.58153
Q9CXW2	-0.874194	0.263847	-0.659795	-0.167489	-0.565033	1.98925	1.44862	0.162045	-0.912798	-0.684448
Q8R4N0	1.49804	-1.12189	0.202777	0.260743	0.202188	-0.497924	0.552133	-1.87004	-0.319388	1.09335
Q60932	0.953736	-0.367323	1.28048	0.113995	0.484649	0.666672	-0.615925	-0.921985	0.452485	-2.04679
Q60931	1.17559	0.30089	0.484465	-0.0214787	1.36712	-0.591368	-2.03991	0.0874197	0.172623	-0.935355
Q9ER72	-0.145127	0.158686	1.42743	1.79942	-1.01034	-1.14719	-0.370167	-1.00318	-0.133927	0.424384
P12367	2.49307	-0.57434	-0.674722	0.823057	-0.177827	-0.704683	0.0754656	-0.128214	-0.309751	-0.822056
Q9DB16	-0.368377	0.0480371	-0.432108	-0.273237	-0.312468	-0.454424	-0.0469966	-0.441814	-0.517121	2.79851
P47962	0.723944	-1.05052	0.749891	0.177318	2.15426	-0.761641	-0.815987	-0.846137	0.0803901	-0.411514
Q9Z2Y3	0.118249	-0.131305	2.64042	-0.20099	0.481197	-0.613525	-0.609666	-0.679736	-0.430913	-0.573732
P16627	-0.32117	-0.49234	-0.224618	-0.0923821	-0.142665	-0.776762	-1.10992	2.44807	-0.140837	0.852626
Q5EBJ4	-0.582022	-0.190993	0.888608	0.373411	2.36575	-0.682097	0.0101631	-0.900829	-0.654057	-0.627934
P18872	0.351153	-0.822927	0.502599	-0.290721	1.79207	0.0219861	-0.741202	1.18953	-0.417714	-1.58477
O54829	0.125765	1.40144	-0.704203	0.951283	1.75052	-0.786546	-0.730585	-0.768345	-0.470911	-0.768417
Q3TEA8	-0.526218	-0.14311	-0.179102	0.714737	2.60839	-0.645868	-0.387281	-0.347394	-0.733642	-0.360507
Q8C078	1.14262	-0.564636	1.54647	1.44046	-0.307774	-0.977869	-0.0854218	-1.04297	-0.799941	-0.350943
Q8C052	-0.762761	0.161357	0.0122425	-0.248056	-0.448901	-0.786935	2.50756	0.734098	-0.592805	-0.575797
Q9CZC8	-1.45978	-0.0296245	0.465349	-1.38849	0.681382	0.60463	-0.355991	-0.00896626	-0.40638	1.89787
Q9ERD7	0.329147	2.03577	0.836267	-0.191814	0.330531	0.197947	-0.357247	-0.829661	-0.799088	-1.55185
P62823	2.05446	-0.739999	-1.35473	-0.610177	1.23627	-0.554575	-0.248448	0.342381	-0.0880024	-0.0371704
P62827	0.0796372	0.91701	0.223455	1.96694	-0.481216	-0.238386	0.164439	-1.78355	0.0103836	-0.858707
Q8BGT8	0.788896	0.122925	2.38462	0.170833	0.0278582	-0.979789	-0.492779	-0.790549	-0.443578	-0.788435
P51859	-0.667003	-0.0591113	-0.396881	-0.705454	1.02932	-0.870368	-0.903848	0.0155568	2.27666	0.281127
P51855	2.2785	-0.226878	0.0465079	0.710444	0.688737	-0.812379	-0.511377	-0.898345	-0.979764	-0.295444
Q9QYJ0	-0.0720441	-0.790574	-0.71539	-0.48016	-0.455812	0.270817	-0.872319	2.28224	1.13414	-0.300896
Q9QYJ3	-1.26941	-0.554534	1.2492	-0.178592	1.64007	0.324368	-0.368016	0.862279	-1.27728	-0.428085
Q8BGZ1	-0.43254	-0.781229	-0.491399	-0.625525	-0.748721	0.0124733	1.04948	2.39841	0.0129558	-0.393905
Q6P9K9	-0.244822	1.14096	-1.76702	0.3273	0.59123	0.0932933	-0.663949	0.407384	1.36874	-1.25311
Q6P9K8	-0.800779	2.07686	-0.724092	0.0793453	1.52621	-0.79986	-0.452927	-0.0891504	-0.407888	-0.407721
P46660	0.765763	0.550161	1.70657	0.288451	0.455757	0.298096	-1.07897	-0.646312	-0.669668	-1.66985
Q62465	1.07188	0.0792333	0.102181	-0.645949	0.703884	0.0593967	-0.973689	-0.394531	1.70385	-1.70625
Q8R326	-0.492403	-0.178448	0.637497	0.423304	-1.46724	2.03155	-0.435048	0.66419	-1.10623	-0.0771811
Q9EQ20	-0.00905044	0.0454654	-1.11634	2.269	-0.0710121	0.684557	-0.257797	0.193532	-0.361841	-1.37652
Q9R0Q3	-0.142139	-0.516918	2.3935	-0.0843003	0.0197481	0.27092	-0.839854	-0.573263	0.666101	-1.1938
Q68FL4	-0.153596	-0.69174	-0.249102	0.727324	0.964908	-1.37711	-0.270736	-0.710072	-0.335017	2.09514
P46061	0.362781	0.173219	0.766007	2.38522	-0.369306	-0.55003	-0.692607	-0.986419	-0.741775	-0.347088
P68372	-0.696724	1.20049	-0.574509	0.00949613	1.64022	-0.457677	-0.839386	1.33502	-0.651308	-0.965619
P68373	0.706626	-0.208476	-0.475214	-0.270811	2.5888	-0.0707074	-0.498229	-0.500967	-0.366967	-0.904053
Q3TXS7	-0.241477	0.339227	1.24599	1.9218	0.410586	-1.24091	-0.189945	-0.848433	-0.433038	-0.963802
P14106	0.916219	-0.843931	1.1597	-1.00014	-0.555504	-1.01486	-0.880832	1.60835	-0.0225918	0.633597
P61967	1.90453	-0.390129	-1.00718	0.0452577	1.57844	-0.859489	0.265639	-0.348325	-0.788582	-0.400168
Q9Z1L5	1.80304	-0.310819	1.67294	-0.287811	0.486648	-1.04316	-0.845412	-0.534653	-0.433255	-0.507521
Q6ZPE2	-1.82278	0.498189	0.417855	1.22082	-0.921439	0.272835	1.4491	-0.745603	-0.426249	0.0572711
Q8K212	-0.765465	-0.159728	-0.460971	-0.51793	0.341306	2.68924	-0.683679	-0.217328	-0.0146401	-0.210805
Q63739	0.867004	-0.43587	-0.583321	-0.692437	0.225695	-0.425774	-0.755664	2.48123	-0.493809	-0.187055
Q91WS0	1.01331	-0.571884	-0.57957	-0.173798	-1.72445	0.12796	0.937319	-0.89049	1.59624	0.265358
Q9CQU0	0.471834	-0.962574	-0.0185689	2.54369	0.155548	-0.806509	-0.490707	-0.460293	0.0660403	-0.498458
Q4V9Z5	0.0685175	-0.264526	-0.549389	-0.585909	0.0973742	-0.572556	2.67907	0.289763	-0.526267	-0.636075
F8VPU2	-0.797448	2.67194	-0.00313995	-0.645444	-0.650585	-0.0894637	0.279968	-0.250748	-0.0305868	-0.484493
Q8BGH4	1.18207	1.41085	-0.809089	1.52444	0.175447	-0.573934	-0.541891	-0.938284	-0.911753	-0.517857
P60761	-1.0565	-0.0960156	-1.2132	1.1851	-0.155455	-0.148573	2.01055	-0.581641	-0.505934	0.561666
Q3UBX0	-0.32057	-0.229739	0.489088	-0.338412	-0.420975	-1.05134	-0.355542	1.82331	1.55775	-1.15357
Q8CAK1	-0.536906	-0.287649	-0.407548	-0.785347	-0.995793	0.133561	0.938887	2.16324	0.679611	-0.902054
Q3UL36	1.28667	-0.80056	0.252998	-0.639392	-0.0484381	-1.42618	-0.666297	1.00831	1.56534	-0.532448
Q6ZWZ2	2.10689	-0.42103	-1.04415	-0.689132	0.0917948	-0.612915	1.45258	-0.158972	-0.497424	-0.227647
Q91WA3	-0.702865	-0.557123	-0.532714	-0.972912	-0.648885	1.53181	0.515742	-0.58995	1.89196	0.0649374
Q8JZS0	-0.616743	-1.01427	-0.426119	1.68781	1.73246	-1.15075	0.0268381	-0.276017	0.298906	-0.262117
O09114	0.0263601	-0.843966	-0.405046	-0.72272	-0.330324	0.321805	2.28541	-0.902296	-0.485275	1.05605
Q8CIN4	-1.09146	2.15593	-1.13071	-0.0340104	0.215722	-0.279365	1.16534	-0.198226	-0.266378	-0.536842
Q9D8Y0	0.538168	1.3155	-0.622545	1.35186	0.500128	-1.58341	-0.324936	-1.01722	-0.732496	0.574943
Q99JI6	0.598139	1.16528	-0.332758	1.95266	-0.521794	0.504503	-0.866228	-0.839982	-0.845965	-0.813858
O70591	2.82177	-0.259251	-0.486961	-0.278244	-0.573859	-0.205309	-0.349776	-0.232214	-0.298786	-0.137365
Q6NVE8	1.72435	-0.304657	-0.982614	0.0388217	0.594816	-0.420332	-0.807128	-0.752305	-0.72989	1.63894
Q9D1K7	2.66064	0.1529	-0.513306	-0.110002	-0.55309	-0.995464	-0.502378	-0.177322	-0.123544	0.161571
Q9CPY7	-0.109991	2.52716	-0.889984	-0.907126	-0.674634	0.295208	0.312464	0.115569	-0.100221	-0.568442
Q9WTT4	1.16228	1.24584	-0.0872834	-0.539891	1.79384	-0.721291	-0.596618	-0.796942	-0.768414	-0.691528
Q9CWK8	-0.286157	0.868853	-0.0876856	1.43407	-0.954492	1.14295	-0.856839	-1.39279	-0.708164	0.840255
Q9CQR4	-0.82599	0.8877	0.61395	2.13252	0.528991	-0.533765	-0.738936	-0.57837	-0.909799	-0.576306
Q7TMF3	2.1051	-0.364292	0.423683	-0.668825	0.73531	0.161219	-1.19625	-0.0351659	0.173401	-1.33417
Q99JP6	-0.0130615	-1.69561	-1.36339	-0.778431	0.10097	0.714676	0.218828	0.393745	1.24562	1.17665
Q8BMK4	-1.158	-0.817568	-0.76881	-0.0264533	-0.774335	0.0871471	0.147386	0.280491	2.25682	0.77333
O35963	-0.874149	1.10764	-0.974028	2.07131	0.544248	0.115232	-0.188719	-0.379524	-1.07827	-0.343739
Q8BFY6	-0.649993	-0.151142	1.62412	-1.0695	-1.27511	0.0430465	-1.001	1.0296	0.851484	0.598492
Q91YJ3	2.39518	-0.252624	-0.63979	-0.44297	-0.746879	0.164373	-0.864791	1.02754	-0.306204	-0.333833
Q9CQ92	0.324137	0.240707	-0.705534	-0.813023	2.48229	-0.338309	0.522619	-0.480982	-0.352555	-0.879345
Q91YT0	-0.93612	-0.527412	-1.04494	-0.32416	1.21916	0.320073	-0.202799	-1.12906	0.926744	1.69852
Q99KB8	0.419521	0.54902	0.452422	0.644681	-2.00385	-0.942001	1.23316	-0.195471	-0.923789	0.766305
O55013	-0.172408	-0.0420059	0.449299	-0.490353	-0.587895	2.54403	-0.482078	-0.777703	0.40167	-0.842559
Q60875	-0.797768	-0.205176	1.02761	0.634598	2.14617	-0.625549	-0.526675	-0.406169	-0.0554013	-1.19164
Q9ER35	-1.29823	-0.726589	-1.0038	-0.487684	-0.721043	0.10349	0.983337	1.60792	0.404963	1.13765
Q06138	1.99223	1.55576	0.418777	-0.548528	-0.43643	-0.469959	-0.441445	-0.459509	-0.706641	-0.904255
P13020	-0.372554	-0.78892	-0.614443	-1.85623	1.50786	-0.361911	0.469643	0.482592	0.330483	1.20348
P70336	2.69285	-0.219193	0.290979	-0.0485768	-0.114475	-0.526702	-0.410748	-0.418381	-0.304081	-0.941671
O55126	1.71838	0.289502	0.347467	-0.302077	0.208028	-0.759466	-0.484084	-1.07003	-1.34328	1.39557
O55125	0.373356	0.392801	-0.385398	1.42813	-0.575178	-1.21178	0.00875406	-1.14485	-0.6235	1.73766
O55128	0.304661	0.860606	-0.0418801	-0.514874	-1.38674	-0.406981	2.19029	-0.0629929	0.0608779	-1.00297
P05132	-0.657626	0.155349	2.71457	-0.0204107	0.107078	-0.48103	-0.271325	-0.498294	-0.351217	-0.697097
B9EJA2	-0.531357	-0.369442	-0.055516	-0.252476	2.82306	-0.323468	-0.264268	-0.454519	-0.288628	-0.283388
P62835	-0.458006	-0.497609	-0.630858	-0.924279	0.380663	-0.530456	0.0192194	0.193673	-0.160131	2.60778
P62830	1.95917	0.636183	-0.266885	-0.0346229	0.299321	0.290473	-1.22182	-0.637451	0.509262	-1.53363
Q9WUR9	2.29677	0.304668	0.407692	-0.934389	0.488926	-0.0613689	-0.08497	-0.529445	-0.569558	-1.31833
P20152	-0.00593461	-0.980761	-1.24966	-0.517353	1.84358	-0.888414	-0.15658	1.25702	0.0554474	0.642655
Q9Z0G0	-0.422592	0.641726	-1.29994	2.2698	-0.332125	-0.426849	-0.566134	0.836178	-0.277607	-0.422462
Q925N0	-0.723511	-0.569341	-0.994712	-0.856609	-0.143618	1.06526	-0.212268	0.828736	2.07821	-0.472146
P53994	-0.757852	-1.33705	0.0832362	0.0880622	-1.35591	1.13386	0.867563	-0.624709	1.47385	0.42895
Q60676	-0.63509	1.74901	-0.353777	-1.15107	-0.94271	1.43402	0.697115	-0.501616	-0.57281	0.27693
Q9DB27	-0.661822	-0.330334	1.72651	-0.492032	-0.376463	-0.804931	-0.478159	-0.29138	-0.300486	2.0091
Q01768	2.83897	-0.251557	-0.310064	-0.364758	-0.384764	-0.371888	-0.356049	-0.330684	-0.321854	-0.147353
P46471	-0.140372	0.303154	-0.0558068	1.46954	0.474705	-1.05198	0.821285	-0.18045	0.47258	-2.11266
Q501J6	0.57299	-0.584376	-0.376694	-0.86959	-0.410937	2.02998	0.894289	-1.3568	0.548891	-0.44775
Q8R5C5	-1.42957	-1.16822	0.29718	-1.27913	0.665653	0.830322	1.53896	0.498774	0.264167	-0.218134
Q91ZZ3	-0.653925	-0.549663	-1.38465	0.836801	0.508161	-0.724441	-1.06951	0.424171	1.04975	1.56332
P43006	1.73372	0.304522	0.224762	0.37341	0.924602	0.46765	-0.59135	-0.740403	-1.12107	-1.57584
P42208	-0.270589	0.759855	-1.06125	-0.533679	-0.367676	-0.993353	-0.546479	2.28894	0.452301	0.271929
P63046	-1.03498	0.24189	-0.321349	0.479056	0.625579	-0.477048	0.494865	2.10648	-1.07884	-1.03566
P68368	0.979885	0.926623	-1.00922	-0.147418	1.83657	-0.0184546	-0.416851	-0.116353	-0.512362	-1.52243
Q8K1Z0	-0.0470145	-0.126999	-0.276449	-1.48084	-0.805664	0.482866	0.669645	1.87551	-1.09993	0.808874
Q922S4	-0.664662	-0.585866	0.0306336	0.177374	-0.944519	-1.15708	2.40129	0.278963	0.227302	0.236575
Q9Z1Z0	0.416807	1.15274	0.340153	-0.452306	-1.32796	-1.38228	-0.354364	1.81606	-0.274057	0.0652102
Q8BSZ2	-1.20027	-0.684918	1.89029	-0.758208	-0.505702	1.34879	0.510046	-0.728462	-0.120402	0.248838
P10126	2.08076	0.371939	0.130241	1.06825	0.0461437	-0.329612	-0.738468	-0.497328	-0.751363	-1.38057
Q9Z0H4	-0.389995	-0.59827	-0.533057	-0.271076	0.205317	-0.393674	-0.272211	-0.196756	-0.32785	2.77757
Q91VT4	-0.656826	0.596803	-0.444059	2.49565	-0.611652	-0.636486	0.466278	0.0457496	-0.620505	-0.634953
Q9JLV5	1.44984	0.377143	1.29585	-0.345226	-0.536473	-0.298202	1.12602	-1.00837	-0.7363	-1.32428
Q3UE37	2.07236	1.07123	-0.499156	-0.335245	0.45423	-0.852683	-0.841202	-0.741386	0.525762	-0.853907
P63005	-0.404047	-0.721777	0.868046	-0.526255	2.03468	-1.30938	-0.603765	0.351261	0.824419	-0.513186
Q9JJY3	0.0440028	-0.819735	-0.612455	-0.845383	-0.539274	1.44227	0.503152	-0.512485	1.9837	-0.6438
P97478	-0.991179	-0.166273	0.537188	-1.75946	-0.94114	1.57862	0.320611	0.657455	0.829774	-0.0655991
P04370	1.17379	1.14341	-1.43769	-0.504164	1.46584	0.211976	-0.332644	0.0332399	-0.602584	-1.15117
P16054	-0.122998	0.059402	-0.184309	-0.030278	2.72349	0.0135684	-0.571162	-0.656736	-0.698251	-0.532724
Q80XN0	1.48281	1.4406	0.425563	-0.51246	-0.887382	-0.937281	-1.26521	-0.654039	0.15698	0.750419
P62281	-0.318228	-0.432356	-0.111254	-0.509275	2.67494	-0.0936341	-0.126277	-0.170199	0.180971	-1.09468
Q8QZV4	-0.518697	0.166614	-0.936305	-0.526904	-0.509776	-0.973353	-0.116432	0.985258	2.31158	0.118017
Q8K221	0.535508	-0.472393	-0.275651	-0.363041	-0.301666	-0.309728	-0.390257	-0.463035	2.70051	-0.660243
Q9DBH5	-1.06049	0.172931	1.68304	-0.0888869	-0.441199	0.341534	-1.25553	-0.916125	1.50825	0.0564733
Q9CX56	-0.413633	1.30548	1.76493	1.18836	-0.326297	-0.698095	-0.744316	-0.777439	-0.677259	-0.62173
P14733	-0.357535	1.17891	0.912632	1.87554	-1.13798	-0.295338	0.0698576	-0.893274	-0.802335	-0.550471
Q8K3H0	-0.687717	0.382783	2.10642	-0.281763	-0.825292	0.668597	0.425479	-0.856717	0.366847	-1.29863
Q8C437	-0.922693	0.787486	-0.147502	0.118049	-0.127698	-1.03568	-0.779456	-0.178018	-0.112802	2.39831
Q9R0N0	0.786501	-0.559019	-0.168346	-0.578025	-1.03444	1.18078	2.05509	-0.343542	-0.623328	-0.715669
Q9CR95	0.925209	0.271108	1.03788	1.08939	1.01204	-1.01885	-0.626219	-1.06768	-0.142381	-1.4805
O88951	0.289527	0.403383	-0.920342	-0.283392	-0.377925	-0.950003	-0.464685	-0.944454	1.17759	2.0703
O88952	-0.457748	-0.919064	1.90238	-1.04119	-0.634542	0.76562	-0.0612281	1.2882	-0.0778773	-0.764557
Q7TME0	-1.76673	0.396027	-0.22693	1.63216	1.23711	0.0496875	0.215734	-0.322636	-0.0661747	-1.14824
P62192	-0.781268	-0.208661	-1.09935	-1.12736	0.251315	0.885986	1.96951	0.905481	-0.436957	-0.358697
O88958	-0.0377171	0.487927	-0.380719	-0.849678	-0.97719	1.62511	1.77941	-0.680344	-0.800554	-0.166253
P62196	0.834915	0.719214	-0.343349	-0.660983	-0.49896	-1.14244	-0.173754	-0.92121	-0.00384836	2.19041
Q03157	-0.610927	-0.542222	-0.431131	-0.731083	-0.420144	2.29097	1.36381	-0.478452	-0.19512	-0.245703
Q9D1T0	0.0918354	-0.787481	2.69284	0.0306083	-0.375352	-0.0991043	-0.739389	-0.579144	0.0539441	-0.288759
Q8BH66	0.285109	-0.757297	0.872559	0.625412	1.32447	1.03027	-0.172568	-1.21147	-0.332413	-1.66406
Q5M8N4	-1.03233	-1.10322	1.10613	-1.0449	-0.956318	1.00469	1.07867	-0.221888	1.12387	0.0452993
Q9D0R8	0.185908	-0.494355	0.0148161	-0.129658	2.3414	-0.877064	1.01456	-0.648049	-0.624062	-0.783498
P61087	1.06733	0.0349307	-0.094354	-0.612207	0.737086	-0.93234	0.970223	-0.418191	1.15085	-1.90333
P62267	-1.24631	0.583656	-0.138631	2.19634	-0.530294	0.635726	0.142626	-0.606163	0.0525619	-1.08951
P62264	-0.858328	-0.137472	-0.0598496	-0.186426	1.72829	-0.238114	0.0433182	-1.52162	1.63698	-0.406775
Q9Z0X1	1.03621	0.393098	-1.78662	-0.103149	-0.000465943	0.803127	0.0379484	-0.83697	-1.02015	1.47697
P47809	-1.40796	-0.397396	1.0252	-1.01857	0.544052	1.64147	-0.119163	0.105555	0.731503	-1.10469
P80313	-0.939708	0.098696	2.01243	0.856585	-1.13618	-0.816486	0.639897	-0.877629	0.375438	-0.213048
O35593	-1.32521	-0.5182	-0.604489	2.24198	-0.857329	-0.25265	0.440712	0.358427	0.66355	-0.146797
Q9D0R2	0.283033	0.0340099	-0.297134	-0.106038	1.09099	2.20448	-0.863247	-0.565596	-0.646242	-1.13425
Q9Z2I0	0.0976816	-0.370413	0.574155	-0.3226	1.5956	-0.33567	-0.186096	-1.27204	1.5387	-1.31932
Q8VBY2	-0.543437	-0.871896	0.986466	0.470245	0.730252	2.0095	-0.545372	-1.10865	-0.47102	-0.656086
Q8C854	-1.02704	1.61644	-0.100643	0.22967	1.73822	-0.261514	0.22488	-1.03491	-0.914748	-0.470368
Q9D5V5	-0.486902	0.220775	-0.190008	0.53624	2.58765	-0.425212	-0.219928	-0.766534	-0.4171	-0.838978
Q921M7	-1.59183	1.50859	-0.708611	-0.456744	-0.897127	-0.510884	1.29184	0.657954	0.529634	0.177184
Q9JKW0	2.52163	-0.509128	0.182116	-0.694088	-1.0499	-0.811714	0.119593	0.140738	-0.132495	0.233245
Q9CW03	-1.15804	1.19385	0.597651	-1.02782	-0.0967808	-1.61058	0.124654	0.966089	1.12065	-0.10967
Q9D1R9	-0.0372826	0.841593	-0.530172	2.52106	-0.475958	-0.519371	-0.536189	-0.803002	0.0133665	-0.474047
Q8K2H2	-0.211622	1.76323	-0.509128	-0.5103	-0.511546	2.00874	-0.51763	-0.493404	-0.511201	-0.507138
P53810	0.0572869	-1.21966	-0.0890983	-0.0748995	-0.175451	-0.0737743	-0.251971	-0.607739	-0.207329	2.64264
P35288	-0.371721	0.563825	-0.765846	2.08536	1.28912	-0.958608	-0.105174	-0.577805	-0.654368	-0.50478
P35283	2.72748	0.252299	-0.166454	-0.138474	0.0139883	-0.541684	-0.511502	-0.539482	-0.50795	-0.588221
P35285	-1.097	-0.587427	0.228505	-0.259228	0.0308085	-0.684148	2.23579	1.1537	-0.4328	-0.588204
Q8BWM0	-0.195842	-0.326567	1.65652	0.43016	0.821292	-0.730048	-0.868821	-0.682462	1.26932	-1.37355
Q8BHZ0	-0.647773	-0.0110836	-0.339024	-0.270335	-0.931679	0.166709	2.66061	-0.613507	0.136361	-0.150282
Q80W21	-0.600673	-0.493232	-0.151725	-0.505052	2.51997	0.547144	-0.44714	-0.588241	-0.80489	0.523844
Q3UV17	-1.15847	0.702335	-0.998357	-0.442048	2.00514	-0.208263	0.899126	-0.687761	-0.613043	0.501344
Q8VE70	-1.42746	0.767804	1.3526	-1.64742	0.0355982	0.0880192	0.737474	0.472119	0.511278	-0.890014
Q9DB34	0.526018	-1.74486	0.420081	-1.08261	-0.069285	-1.03179	0.871698	0.317187	0.267498	1.52606
Q9D0B6	-0.528635	-0.229603	-0.0107263	-0.44669	-0.371763	2.70455	0.120677	-0.857845	0.120433	-0.5004
Q60668	-0.779324	-0.600398	-0.367769	1.17717	-1.5532	0.441014	1.27126	-0.648977	-0.277647	1.33788
Q9DCZ1	-1.19949	-0.229851	-0.235643	-0.0961572	-0.074866	-1.21972	0.678114	0.0422928	-0.0074467	2.34277
P22315	0.208781	0.0741428	-0.381613	-0.107795	0.760919	-0.656818	-0.632664	2.43623	-0.830987	-0.870195
Q6PHU5	0.923878	-0.79387	-0.488864	-1.03951	0.0701153	0.888568	-0.136844	-0.724216	2.06688	-0.766139
P62996	-0.633448	2.40854	-1.21646	0.131064	-0.633448	-0.613915	0.682798	-0.0684352	-0.186623	0.129929
P17809	-0.200948	-0.566406	0.535884	-0.153513	-0.699847	1.80359	-1.51278	1.06067	0.62043	-0.887071
Q9R0X4	-1.47255	-0.290265	-0.829885	-1.0845	-0.423446	-0.0235185	1.18743	1.27891	0.452843	1.20497
Q5SRX1	0.733121	-0.954532	0.101601	-0.602354	-0.671932	-0.0292419	2.39187	-0.834997	0.319693	-0.453231
O88569	-0.100859	0.0338483	-0.862673	-0.574209	-1.33696	-0.96094	1.75567	1.28539	0.0804131	0.680317
Q8BI08	1.74881	-0.912427	0.339442	0.593982	0.693632	0.767268	-1.07718	-0.804837	-0.0210009	-1.32769
Q7TQD2	-1.31924	0.257021	0.839998	-0.981019	0.122735	-1.42581	1.75262	0.170728	-0.0300611	0.613028
Q9CQW2	-0.0192408	0.936845	-0.61064	1.63562	1.58315	-0.691028	-0.515382	-0.712353	-0.690115	-0.916853
Q7TQ95	-1.05082	0.107507	-0.206638	-0.559164	-0.588028	-0.996526	2.20609	-0.235198	1.10465	0.218124
Q9WU78	0.550731	-0.147418	-0.438128	-0.165668	2.54943	-0.209464	-0.102686	-0.790404	-0.123164	-1.12323
Q8R016	1.5239	-0.277843	-1.4514	0.047405	0.143124	0.44258	-1.24368	-0.541314	-0.191604	1.54883
Q9CQE1	-1.11368	-0.520004	-0.73513	-0.566765	-1.11262	0.100409	1.786	0.0990278	1.19347	0.869297
Q6ZWV3	-1.44228	-0.974805	0.222354	-0.437144	-0.407931	0.614565	1.89978	-0.142345	1.15016	-0.482352
Q9Z1J3	2.68847	0.155854	-1.01195	-0.488524	-0.0262563	-0.028523	-0.170291	-0.416035	-0.482949	-0.219795
Q9CQM5	-0.773293	0.796289	-0.945949	-0.960128	0.697672	-0.274422	-0.372676	-0.57785	2.20805	0.202306
Q922F4	1.85116	-0.260265	-1.11387	0.10715	0.162164	0.017623	0.0849504	0.818505	0.205372	-1.87279
P12815	-1.76341	0.351254	-0.159275	0.446582	-0.0737249	0.597618	0.615609	1.78349	-0.938834	-0.859308
Q9D0I9	-0.18349	0.646461	2.49716	0.251855	0.0417749	-0.810128	-0.372025	-0.811214	-0.616746	-0.643647
Q91WQ3	-0.980215	0.480045	-0.113932	-0.1043	0.141506	2.02872	0.875553	0.0712491	-1.21902	-1.1796
Q6P069	1.06934	-1.20431	-0.264004	0.784605	-1.32543	-0.36798	0.553199	1.13916	-1.22936	0.844778
P63037	0.921596	-0.859082	0.472138	-0.147888	-1.61408	0.47249	-0.778148	0.00557268	1.89669	-0.369289
Q80ZW2	1.90716	-0.452619	-0.0141695	1.65356	-0.0903981	-0.354712	-0.225361	-1.03364	-1.0146	-0.375225
Q9EPU0	-1.87568	-0.233387	-0.119126	0.103537	-0.30193	0.902527	1.43401	-1.21687	0.883201	0.423718
A2BDX3	-1.23186	0.409444	-0.767851	-0.422135	2.3574	0.0698394	0.691254	-0.36501	-0.59327	-0.147809
P33173	0.10974	0.706221	-0.0137985	0.246431	-1.55113	-0.756463	0.573653	1.84474	0.143415	-1.30281
Q9CYR6	0.242997	-0.272509	-0.964837	2.19544	-1.04523	-1.24627	-0.0874016	0.38578	0.39123	0.400798
Q791V5	0.166182	-0.737456	-0.587558	2.62994	-0.700915	-0.574068	-0.1152	0.0370826	0.343665	-0.461673
Q8VEM8	1.67283	-1.13264	0.486046	0.848179	-0.265032	0.800499	-1.59514	0.186628	-0.207932	-0.793435
Q91Z31	1.78744	-1.11684	-0.0888703	0.591554	-0.769708	1.08733	-0.424026	-0.199495	-1.39009	0.522695
O35344	-0.255062	-0.566148	-0.392974	-0.460152	-0.23947	2.8207	-0.307622	-0.0864134	-0.278098	-0.234762
P63213	-0.410629	0.104696	0.0417852	-0.650256	-0.138385	-0.393135	-0.490713	2.75576	-0.248824	-0.570295
Q8BZA9	1.41954	-0.513016	-0.306986	-0.710897	0.0728507	-0.493202	1.98923	-0.929081	-0.940129	0.411693
Q99JR1	-0.359672	-0.492385	-0.921304	-0.790897	0.317982	-0.654168	1.27401	-0.548959	2.16802	0.00737403
Q9CR57	-0.362733	0.127283	0.698151	0.265679	-0.294507	-1.0322	-0.550197	2.23098	0.257578	-1.34004
Q8BXC6	-0.805684	1.12624	1.86307	0.871603	0.113197	-0.478243	-1.08164	-1.14209	-0.116809	-0.349647
P10605	0.358394	0.0386063	0.49996	0.689045	0.425923	-0.922955	-2.3499	0.534011	-0.357873	1.08479
P67871	0.281604	0.494058	0.101159	0.904111	1.11049	-1.47326	-1.19878	1.0635	-1.36748	0.0845897
Q9CQC9	0.148912	0.720389	0.190722	-0.259035	0.443949	-0.47239	2.22042	-0.885515	-1.04764	-1.05981
Q9D7B6	-1.82894	0.276361	-0.389478	1.59103	0.155565	0.985669	0.171677	0.129726	-1.33881	0.247189
Q91YD9	2.75711	0.365486	-0.360741	-0.538237	-0.428526	-0.459751	-0.349543	-0.343188	-0.362977	-0.279636
P62071	-0.976645	-0.521867	0.376668	1.68828	-0.55198	-1.40353	0.933377	1.04385	-0.726111	0.137962
Q9D883	-0.713164	-1.43807	0.102903	-0.682528	-0.366669	1.4042	-0.595569	0.631693	1.75429	-0.0970788
Q8R001	-0.609912	-0.231806	-0.0739101	-0.394297	2.80852	-0.404366	-0.0665954	-0.386049	-0.283617	-0.357965
Q9DCX2	2.15073	-0.102573	-0.30413	-0.271928	1.24467	0.273678	-1.21097	-0.635879	-0.415888	-0.727705
Q9EQQ9	-0.246558	-0.32217	0.559142	-0.237538	-0.598231	-1.36683	-1.24713	1.72855	0.549747	1.18102
Q8CAQ8	1.23224	0.0992574	0.750274	0.996836	-0.119763	0.677809	-1.7569	-0.358961	-0.0291579	-1.49163
Q9CPU4	-0.0430829	1.04966	-0.290429	-0.270472	-0.292942	2.43827	-0.759352	-0.620899	-0.525527	-0.685234
Q8BH57	-0.0012328	0.437478	-0.728358	-1.0113	-0.113292	-0.144972	1.6886	1.64713	-0.68275	-1.09131
Q8BH58	-0.0706676	-0.492648	0.282119	0.0463588	-1.04109	-0.863806	-0.0319822	-0.2631	-0.16211	2.59692
Q8BH59	1.37097	-0.358056	0.0762814	1.66807	1.03731	-0.615104	-0.912032	-0.807232	-0.413822	-1.04639
O55100	1.76085	0.162467	-0.436593	0.939281	1.05801	-0.432374	-1.14683	-1.42679	-0.358592	-0.119435
P16675	2.09402	-1.18364	1.01024	-0.445074	0.100998	-0.932499	-0.611231	0.144725	0.505094	-0.682633
P70195	0.0636059	-0.277506	-0.351818	-1.64636	-1.57448	0.735906	0.67964	0.574014	0.32488	1.47212
P56213	-0.930225	-0.321381	0.93971	-0.0100118	-0.227651	0.582963	-1.25115	1.33215	1.24855	-1.36297
P55258	0.223139	0.138118	0.948047	2.08942	-1.25647	-0.787121	-0.307035	-0.769438	-0.748939	0.470274
Q9CZR8	1.60717	-0.253743	-1.37535	-0.181785	0.0696867	0.774238	-1.58146	0.120914	-0.286829	1.10715
Q80YN3	1.15947	-1.36602	-0.34849	-0.398475	-0.513293	0.347106	0.779044	1.79289	-0.372869	-1.07936
Q9JKV1	0.160134	2.60375	-0.321882	0.359102	-0.694927	-1.02814	-0.0229826	-0.535548	-0.260526	-0.258977
O35633	0.509859	0.216487	-0.149567	2.05963	-0.591808	0.568142	-1.03981	0.56714	-1.24734	-0.892743
Q91VD9	2.23587	0.182672	-0.180468	0.12511	0.791629	-0.0436255	-1.36929	-0.940159	-0.0764803	-0.725259
P62855	1.91573	-0.259985	-0.432055	0.489684	0.770587	-0.412999	-0.0507104	-1.3279	0.670186	-1.36254
Q8CGK3	2.52853	-0.459135	0.614381	0.0318222	-0.522169	-0.712685	-0.452652	0.321669	-0.581702	-0.768062
P0C7L0	-1.27072	0.194768	-0.512903	0.0906465	0.00141915	-0.571885	2.43887	-0.520286	-0.434353	0.584446
P70441	-0.905076	0.558429	1.08119	0.00722214	-0.110488	0.564551	1.25028	-1.40647	-1.58922	0.549585
O88487	-0.0983801	-0.600102	0.247423	0.861829	2.42654	-0.13582	-0.761854	-0.418442	-0.70075	-0.820444
O88485	0.257494	1.47253	0.389594	0.911871	0.680562	-1.5194	0.0653042	-0.94818	-1.44521	0.135439
Q9R0N7	-1.62636	0.307258	-0.960435	1.33429	0.685555	0.734409	1.20123	-0.373863	-0.893923	-0.408159
Q99KV1	2.09622	-0.393885	-0.766737	0.798919	-0.936043	0.353144	0.834624	-0.664801	-0.986291	-0.335153
Q6IFZ6	-0.695944	1.28911	0.199747	-0.585761	2.18439	-0.861509	-0.436208	-0.791756	-0.368196	0.06613
P09671	1.63616	0.11532	-0.503088	-0.726546	-0.651149	-0.0491778	-0.157665	-0.252293	-1.26152	1.84996
Q8R317	-0.698475	0.985372	1.0684	2.02548	-0.384116	-0.73021	-0.224449	-0.740162	-0.358708	-0.943131
Q8R5M8	0.316784	0.738782	0.489878	0.916888	1.29724	-0.828927	0.37823	-0.848376	-0.518424	-1.94208
P00405	-0.338155	-0.553874	-0.00144781	0.433052	2.42424	0.502564	-1.21888	-0.373124	-0.080347	-0.794025
P27659	-0.550389	0.622634	-0.88078	-0.307027	-0.52657	-0.452939	-0.236442	0.282667	-0.51217	2.56102
Q8C3W1	0.199002	0.224436	0.172085	-0.970203	-1.43698	-0.804894	0.265467	-0.148262	2.2523	0.247053
O08989	-0.916641	0.162433	0.264076	0.0893028	-0.16009	2.59619	-0.683362	-0.617536	-0.0740263	-0.660342
P08414	1.44389	-0.0640838	-0.173334	-0.328213	-0.555416	0.890908	-1.12414	1.67456	-0.728546	-1.03562
Q922Q9	-0.75329	1.88633	-0.69156	0.823745	0.0742466	1.33604	-0.377065	-0.690663	-0.716468	-0.89132
Q922Q4	-0.27436	2.67553	-0.515823	-0.082241	-0.417988	0.56599	-0.343156	-0.426179	-0.572064	-0.609707
Q9EPK2	-0.268114	0.601187	1.1896	-1.71843	-1.40408	-0.0862542	0.222647	-0.0784878	1.46923	0.072695
Q922Q1	0.53259	1.61742	-0.0784454	1.69187	-0.845664	-0.178118	-0.900575	-0.876839	-0.951234	-0.0110042
Q9R111	-0.704747	-0.948081	-0.442913	0.85933	-0.708816	-0.246751	2.02878	-0.385623	-0.645178	1.194
Q9CQJ8	1.1555	2.18042	-0.0958498	-0.363432	0.248458	-0.19203	-1.28393	-0.508967	-0.33217	-0.807996
F6SEU4	-1.08783	-0.490888	0.32202	-0.178577	-0.291428	-0.195789	2.63317	0.0471058	-0.162211	-0.59557
P06837	-0.558241	1.4043	0.539849	-0.34846	1.28958	-1.11088	-1.1549	0.995079	-0.0160475	-1.04027
Q8R0F8	-0.797199	-0.76351	-0.777108	-0.744706	-0.678184	-0.0171827	1.46909	-0.2673	1.84257	0.733525
Q8BUV3	-0.504812	-0.00736993	0.891197	-0.838041	-0.892878	-0.558192	0.0233391	2.43225	-0.0795938	-0.465895
Q8C522	1.45691	-0.394747	-0.969517	1.9365	-0.704948	0.213622	-0.519059	0.0304235	0.0534503	-1.10263
Q9D2N4	-0.390879	-0.871942	-0.433559	1.96772	-0.821338	0.525503	-0.253649	1.41817	-0.151117	-0.988902
Q9CQX2	1.27589	-1.08914	0.249887	0.0839525	-0.653499	2.05088	0.0347943	-0.761416	-0.905999	-0.285348
Q9JHQ5	-0.495973	1.25639	-0.31988	-0.482182	-0.464208	2.39392	-0.45465	-0.437156	-0.486763	-0.509498
Q9JMH6	-0.753174	-0.270848	-0.232415	-0.605981	-0.871122	-0.504332	-0.0570235	0.854187	-0.0472269	2.48793
P49443	2.82086	-0.351825	-0.364149	-0.358943	0.0589509	-0.380651	-0.387496	-0.323422	-0.356484	-0.356839
Q9JMH9	-0.2541	2.592	-0.0098046	-0.0801936	0.256589	-0.30094	-0.146031	-1.3103	-0.23826	-0.508968
Q8BKX1	1.80957	1.87111	-0.422563	-0.261672	-0.161679	-0.450572	-0.82227	-0.935588	-0.296093	-0.330251
Q9R0U0	-1.55455	0.486204	1.75334	-1.1951	0.764243	-0.365212	0.104402	-0.129372	-0.67027	0.806327
P58044	-0.87102	-0.525534	-0.10987	0.127973	2.73776	-0.25477	-0.294781	-0.467178	-0.250742	-0.0918362
Q99J08	2.15788	0.774145	-1.19582	0.200868	-0.341116	-1.07701	0.625299	-0.523884	-0.574529	-0.0458305
Q9D7N9	-1.14631	-0.72127	2.39873	0.557833	-0.26494	0.371312	-0.187251	-0.75378	0.231302	-0.485634
Q8VCD6	-1.12304	-0.132922	1.13512	1.48145	0.162331	0.104242	-1.10543	1.05431	-0.228931	-1.34713
P40240	-0.345565	0.888996	0.918416	-1.96315	0.425251	0.987294	0.266682	0.537296	-1.30842	-0.406808
P10639	-0.832559	-0.111373	-0.171202	-0.428808	-0.808532	1.93868	-0.490116	1.72861	-0.187949	-0.636745
Q8R2R9	1.77773	0.824319	-0.0897988	0.0399431	-0.486512	-1.42185	-1.06798	1.12759	-0.692823	-0.0106183
P60824	-0.359381	-0.911345	0.123351	-0.727591	-0.16858	0.669054	-0.497138	-0.948266	2.38395	0.435944
Q8BMF3	0.219495	-0.185312	0.186818	0.173074	2.52	-0.76913	-0.920977	-0.888533	0.161449	-0.496886
O70492	1.34043	0.487206	-0.302335	-0.369842	2.10337	-0.392553	-0.451937	-0.730931	-0.886172	-0.797242
Q9JM14	-0.285472	-1.22177	-0.0103809	0.532595	-0.357764	-0.599742	-0.0803791	-0.259821	-0.2684	2.55114
Q3TMH2	-0.262111	0.85763	-1.23166	0.712858	1.0674	-1.88683	-0.790609	0.709682	0.452169	0.371475
Q7M6Y3	-0.339558	2.83952	-0.374538	-0.33708	-0.275361	-0.227705	-0.321565	-0.429968	-0.197926	-0.335823
P62082	-0.813649	1.54182	1.92497	-0.585137	-0.363815	-0.294729	0.0466375	0.0776477	-0.262265	-1.27148
Q5SXY1	-0.74684	-0.286771	-0.722304	0.743372	2.4929	-0.471017	-0.146724	-0.593941	0.334115	-0.602786
Q91WJ8	-0.373529	0.887979	-0.191886	2.2213	-0.217266	-0.856591	0.781421	-0.662939	-0.729865	-0.85862
O55022	-0.0736947	-0.198461	-0.126031	0.241452	1.17275	1.6493	-1.03076	-1.15597	0.826598	-1.30518
Q8BLR2	-0.484242	-0.128975	-0.536527	2.27417	-0.669083	-0.706955	-0.226128	-0.594936	1.36135	-0.288679
O55029	-0.552377	1.9006	-0.744608	0.0169726	1.6355	0.352382	-0.710726	-0.751383	-0.541169	-0.605194
Q9DAW9	-0.24001	-0.45197	-0.374045	1.88567	1.8805	-0.373712	-0.571175	-0.511966	-0.67299	-0.570303
Q5U3K5	-1.70745	-1.66636	-0.382635	-0.293333	0.247167	0.609559	0.732343	0.626263	1.04289	0.79156
P48678	0.734117	0.256957	-0.251694	-0.366745	0.116233	-1.15214	-0.287639	2.3586	-1.03532	-0.37236
O54991	1.56831	-0.599902	-1.40534	0.957699	0.217549	0.929883	-0.0388631	0.181503	-0.312828	-1.49801
Q8BFZ3	0.859959	-0.832418	-0.00866527	-0.204698	0.854473	-0.865246	2.06068	-0.036365	-0.66007	-1.16765
Q9CPT4	-0.772117	-1.0356	-0.123268	2.49173	-0.0881424	-0.16054	-0.041587	0.612593	-0.833334	-0.0497341
Q6PGN3	-0.0819629	-0.343128	-1.07246	-0.694649	-1.18887	0.760691	0.864212	-0.537252	0.256371	2.03705
Q9CPT3	-0.947081	-1.26771	1.66547	0.0888369	-1.34541	0.464075	1.0738	-0.127795	0.66751	-0.271695
Q8BFZ9	1.42893	1.47788	0.357355	-0.230076	0.233052	0.42693	-0.925902	-0.887404	-0.253583	-1.62718
Q9CS42	-1.13699	-0.851919	-0.853789	-1.02153	-0.576197	1.03879	0.792346	1.52763	0.895413	0.186237
Q8CG72	1.06798	0.719905	-1.12959	1.95718	-1.07523	-0.0888752	-0.294892	0.206266	-0.760598	-0.602156
Q8CG76	2.54556	0.0125824	-0.734203	-0.545169	-0.862299	-0.64609	-0.488148	0.422666	0.32395	-0.0288496
P55264	-0.828881	-0.500097	-0.169381	-0.426446	-0.94373	0.0298451	1.2361	-0.885146	0.362119	2.12561
Q60865	-0.287765	1.01317	-0.673022	2.04549	-1.20455	0.39567	-0.396448	-0.82385	0.601248	-0.669942
P47738	-0.178698	-0.611954	0.0145382	-0.823065	2.68996	-0.537332	0.27938	-0.45155	-0.0551978	-0.32608
P59325	-0.564026	0.455798	-1.0773	1.89799	-0.195959	1.21121	-0.360296	-0.893447	-1.00032	0.526349
Q9D7G0	2.82108	-0.307262	-0.118461	-0.371543	-0.606108	-0.312819	-0.2249	-0.28588	-0.399514	-0.194594
Q00558	-0.224997	-0.214597	0.0710457	-0.609479	-0.77772	2.30462	1.23818	-0.503225	-0.653772	-0.63005
Q9DB20	1.99564	0.488903	-0.105229	-0.281342	0.893605	0.44336	-1.45386	-0.838077	-0.237004	-0.905993
O35621	-0.853729	-0.840059	-0.714044	-0.716436	-0.394518	1.41783	1.81734	-0.570072	0.865202	-0.0115161
Q61481	-0.631801	0.306152	0.78433	1.79442	0.131888	1.04479	-1.222	-0.751653	-0.256588	-1.19954
Q9JKC6	0.677949	-0.388237	-0.177003	-0.153318	0.555877	2.37369	-0.547531	-0.663727	-0.489734	-1.18796
O88746	-0.841592	-0.384349	-0.0341704	-0.617564	-0.997776	-0.893478	0.55383	2.28595	0.421911	0.507242
Q61335	1.26098	0.711264	1.58219	0.29093	0.361177	-0.421954	-0.625117	-1.49203	-0.84876	-0.818682
P15864	-0.778892	-0.0497353	-0.67753	-0.264909	-0.550964	-0.449891	-0.0997361	2.63963	-0.303011	0.535039
Q8R464	-0.835625	-1.66307	-0.0244158	-0.96063	0.719357	0.317236	1.75338	-0.283603	0.0632484	0.914122
Q9D3D9	2.33888	0.0790078	-0.0205144	-0.884577	1.01172	-0.647091	-0.186057	-0.72932	-0.114335	-0.847709
O88343	1.27259	-0.997616	-0.662143	-0.19742	2.07444	0.284149	-0.447863	0.155758	-0.423947	-1.05795
Q8VDQ8	-0.718319	-0.13783	1.24861	-1.40318	-1.09875	0.379251	1.21241	1.14169	-0.867815	0.243933
Q8VE97	-0.806545	1.75909	0.876964	-0.903925	1.24507	-0.555039	-0.0626908	0.274768	-0.739138	-1.08855
Q01730	-0.469991	1.28272	0.0132761	2.13946	-0.0834415	-0.664186	-0.225939	-0.122002	-0.55153	-1.31836
Q61151	1.11004	-0.593323	-0.211392	-0.774122	2.42931	-0.219544	-0.496892	-0.498622	-0.52881	-0.216638
Q6A4J8	-1.66497	0.790011	1.00264	-0.17202	-0.306793	0.00183643	-0.761097	0.982485	-1.14477	1.27268
Q9JHW2	-1.20957	-1.22784	-1.1676	0.66125	0.369084	-0.0250168	-0.192047	0.516725	0.362831	1.91218
Q9DCC4	-0.968204	-0.38877	-0.860079	-0.93432	-0.581073	1.41306	0.93679	1.69866	0.117122	-0.43318
Q61937	-1.48971	-0.456872	-0.104575	-0.293647	-0.618242	-0.258739	-0.703726	1.33205	0.853414	1.74006
Q9EPJ9	-1.58854	1.18167	0.129425	0.958643	1.16855	-1.33429	0.283004	-0.627073	-0.590981	0.419589
P62880	2.4736	-0.306378	1.00953	-0.469206	-0.13637	-0.621148	-0.751515	-0.632911	-0.378694	-0.186914
P62881	-0.513715	0.278218	-0.393705	-0.969482	-1.43881	1.60288	0.566255	0.258582	1.38909	-0.779307
Q8K4F5	-0.226833	0.69114	-1.15599	-1.6826	-0.555957	0.46623	1.80454	0.714802	0.0361243	-0.0914574
Q8QZT2	-0.44559	-0.139081	-0.210671	0.892324	2.34906	-0.847589	-0.873951	-0.767872	-0.397018	0.440387
Q3THE2	0.158372	-0.298439	-0.554362	-0.810426	1.27623	-1.01221	-0.430128	0.135023	2.16181	-0.625875
Q14BB9	2.72071	-0.0587989	-0.641696	0.185313	-0.697313	-0.594242	-0.403556	-0.020875	-0.131519	-0.358027
P14094	0.910162	0.841894	0.375756	-0.541424	0.286069	0.689579	-1.67946	-0.127928	0.916785	-1.67143
P97390	0.141169	-0.093028	1.54553	0.201225	-0.303772	-1.33046	1.72418	-0.0920602	-1.11037	-0.682417
Q9DCF9	0.508284	-0.276609	-0.301691	-0.137484	0.414716	-1.12913	-0.0751817	-0.834177	2.45349	-0.622216
A3KGB4	1.80592	-0.606071	1.43565	-0.609916	0.934692	-0.396929	-0.665559	-1.03668	-0.526964	-0.334149
Q9D394	0.774205	1.76642	0.335542	0.342504	-0.486824	-1.2983	0.212697	0.184376	-0.0867344	-1.74389
Q9CXS4	-0.905993	0.230785	-1.25874	0.302499	-0.336121	-0.651091	2.0751	0.151976	-0.672334	1.06392
P98086	-0.465109	0.892112	-0.463452	0.0980749	2.46684	0.0306631	-0.745875	-0.687163	-0.648547	-0.477541
Q9D154	-0.267725	0.1118	-0.133012	-0.615105	2.66626	-0.209693	0.249851	-0.925308	-0.616921	-0.260143
Q9CZ44	-0.66973	-0.472242	-2.13509	0.746705	0.536723	-0.220113	0.00189113	0.44401	0.136947	1.6309
Q9CR68	1.87661	-0.635097	0.357246	-0.903819	0.890293	0.592055	-1.33848	0.266369	-0.0455656	-1.05961
Q9WVE8	-0.339243	0.482324	-0.911566	-1.44911	-0.0483898	0.0459808	0.197499	2.36641	-0.0746948	-0.269211
Q9CR67	1.29124	-0.509489	-0.311466	0.148138	0.657161	-0.564911	1.89568	-1.15709	-0.392541	-1.05672
Q9CR61	2.32385	-0.0186847	-0.535668	-0.665898	0.141694	-0.0125452	-1.26876	-0.895874	0.432356	0.499532
Q9CR62	1.77613	-0.537435	0.45356	0.20418	1.40221	0.155469	-1.16489	-0.857423	-0.398428	-1.03337
Q9Z1F9	-0.784153	-0.0255438	-0.356298	-0.466636	-1.10029	1.65489	0.491758	1.72746	-0.897212	-0.24397
Q9D710	-0.14461	-0.608621	-0.519289	-0.40972	-0.120304	-0.446042	0.595888	-0.458521	-0.551213	2.66243
P63276	-0.174168	-0.511068	0.849495	-0.334516	-0.333475	-0.458779	2.58142	-0.4578	-0.634584	-0.526528
O70310	-0.467913	0.118028	-0.437362	-1.59061	-1.01255	-0.0564328	1.20156	-0.22131	1.72454	0.742048
Q9R1V7	-0.406304	-0.25927	-0.396749	-0.430118	-0.182748	0.233502	2.77903	-0.529483	-0.341946	-0.465915
Q9R1V6	-0.399576	0.54908	-0.420327	1.78848	1.24738	0.207939	0.179767	-1.25415	-0.669315	-1.22928
B2RSH2	0.825229	-0.629424	1.83196	0.541627	-1.0974	-0.946774	-0.51594	-0.773866	-0.33023	1.09482
P60904	1.74347	-0.0676025	0.897435	-0.751205	-1.19289	-0.494609	1.25253	-0.462262	0.132636	-1.05751
Q9WUM3	2.63424	-0.388009	0.0219079	0.360305	-0.0179113	-0.821146	-0.821716	-0.0948861	-0.578173	-0.294615
P55302	-0.171162	0.534301	-0.097086	2.62287	-0.297515	-0.0571838	-0.560705	-0.567318	-0.9026	-0.503606
Q8K0C9	-0.810292	0.430464	-1.16162	0.362778	-0.699083	2.2445	0.45047	-0.303606	0.34472	-0.858335
Q8BLQ9	0.610937	0.0288302	0.550856	-0.032607	1.41991	1.43523	-0.915695	-1.36664	-1.00913	-0.721689
P10711	2.6037	-0.146454	0.438286	-0.113835	-0.459634	-0.774107	-0.147978	-0.791981	-0.722187	0.114187
Q9Z0H8	-0.237816	2.47353	0.331086	-0.706192	-1.31434	-0.310747	0.0732062	-0.319667	0.383015	-0.372073
Q9D1D4	-0.166432	-0.652518	-0.0691684	-0.314147	-0.511807	-0.460933	0.0593755	2.75756	-0.0426169	-0.599312
P84084	2.3746	-0.725169	-0.15607	-0.289578	0.619267	-0.802585	-0.269946	0.724664	-0.655463	-0.819717
O54984	2.15797	-0.394712	-0.776146	-0.713513	0.953547	0.0571503	-0.0554211	-0.880845	0.639556	-0.98759
Q9CPW0	-0.329669	-0.315151	-0.323924	-0.332136	2.84575	-0.327304	-0.293912	-0.288801	-0.318613	-0.316243
O35381	0.515557	2.66879	-0.0590852	-0.708654	-0.28571	-0.599755	-0.384852	-0.444608	-0.541569	-0.160117
Q9CPW4	0.297566	-0.437212	-1.45223	1.2982	-1.16628	-0.365293	1.11709	0.636322	-0.906678	0.978517
P58771	0.0374257	-0.579116	-0.708862	-0.0526761	-1.08774	0.710281	0.346651	-0.884993	-0.136451	2.35548
O35927	-0.0453781	1.83997	0.075218	1.04321	0.883105	-1.16557	-0.328827	-0.382285	-0.583131	-1.33632
Q9ES97	-1.04841	0.478687	-0.546404	0.240767	-1.4163	0.552377	-0.131835	0.412574	-0.640557	2.0991
P47708	-0.722716	-0.158537	1.97408	0.0972	-0.752745	-0.780325	1.44337	-0.795186	-0.704102	0.398957
Q60854	-0.260642	1.05667	0.0851203	0.281695	1.26374	1.40181	-0.552885	-0.855122	-1.52701	-0.893375
O35658	0.139656	-0.0521817	0.087438	1.21269	0.133023	-0.406953	-1.01585	-0.680652	-1.38953	1.97235
P70288	-0.0295604	-1.66748	-0.0467461	-0.523826	-0.480898	-0.473546	0.237975	1.24255	1.95923	-0.217706
O70172	-0.355974	-0.358902	-0.359101	-0.359817	-0.353321	-0.00173637	2.82848	-0.326058	-0.358419	-0.355153
P70280	0.403671	0.0342106	-0.153062	1.75013	1.28662	0.48965	-0.822049	-0.676336	-1.30892	-1.00392
Q9DD02	-1.21265	-1.21395	-0.173662	-0.442642	-0.716308	0.0832969	0.310876	2.06052	0.893539	0.41097
Q8VD37	0.273599	-0.52384	0.480439	0.980829	-1.21074	-1.22837	1.97517	-0.50846	-0.503244	0.264615
Q9JKB1	-0.79779	-1.10269	-0.743046	-1.28868	-0.415571	0.442414	0.76774	1.59414	0.422111	1.12137
Q8VD33	-0.848267	0.799878	0.145306	-1.2936	1.03297	-1.20661	1.36057	0.503224	0.526903	-1.02038
Q9DC70	0.956544	2.09908	0.0344991	-0.0485264	-0.238522	0.369507	-1.46435	-0.989504	-0.583169	-0.135566
Q923T9	0.325749	-0.769354	1.25909	-1.01487	-0.0352577	0.690625	-1.71682	0.082756	1.47228	-0.294203
P62874	-0.0109614	-0.16122	2.54264	0.479327	-0.294231	0.210652	-0.367743	-0.582844	-0.795985	-1.01963
Q8BYM5	-0.662647	0.288295	1.66618	-1.16461	-0.347942	-0.861014	-0.291134	1.80075	-0.0352034	-0.392672
Q9DCT8	-1.04374	-0.238238	0.218576	-0.66857	-0.478067	2.3963	-0.362074	-0.401354	-0.393153	0.970327
Q8VDP6	0.551387	2.44298	-0.166934	0.62398	-0.216822	-0.732114	-0.841153	-0.734221	-0.623571	-0.303533
Q9DCT2	2.49617	-0.0619514	-0.439041	-0.29777	0.785684	0.0626221	-1.00871	-0.523154	-0.337366	-0.676484
P51174	0.39018	-0.496944	-0.944471	0.339476	2.25185	0.568672	-0.039539	-1.00992	-1.08498	0.0256803
Q61035	-1.028	0.394131	-0.382352	-0.827207	2.42844	-0.310912	0.620553	-0.0353291	-0.10727	-0.752051
Q61036	-0.866882	-0.915463	0.723378	2.31599	-0.525402	-0.643107	0.281527	-0.808743	0.265012	0.173689
Q9CQC7	2.08567	-0.543204	0.670518	0.0807883	0.0158127	-0.196074	-0.0764996	-1.26586	0.602988	-1.37414
P28740	-1.13571	-0.441646	0.169366	2.0438	1.27684	-0.743314	0.456881	-0.630285	-0.387186	-0.60874
Q91VF2	2.13265	-0.0979919	0.309242	-0.105216	-1.43776	0.679226	-0.953511	-0.729427	-0.314062	0.516846
Q9QZ73	-1.26329	1.21534	-0.928669	-0.940778	-1.0367	0.184794	1.30516	1.00278	-0.126536	0.587896
Q99LP6	-0.587751	-0.310394	1.19183	-0.66866	-1.1343	-0.0187923	2.1941	-0.764543	0.0391905	0.0593156
Q9DBZ5	0.346434	-0.755263	-0.591919	-0.78769	-1.16276	0.79761	0.770779	1.95199	0.341579	-0.910764
Q80UP3	-1.02573	0.414422	-0.386863	2.09237	0.142755	-0.10706	1.18121	-0.932884	-0.663054	-0.71516
Q8R066	-0.880999	0.202997	-0.822026	0.519958	-0.275437	-0.382676	-0.527832	-0.343023	-0.0627399	2.57178
P46097	0.111216	-0.325262	2.50014	-0.922717	0.367747	-0.0898511	-0.447622	-0.995922	0.361907	-0.559641
P62897	-1.14062	1.34372	-0.109154	-0.885918	0.994278	-0.353518	-0.204259	0.0156678	-1.22354	1.56334
P35564	-0.551002	-0.356088	-0.785449	0.0326773	0.344214	2.51782	-0.654845	0.221935	0.215275	-0.984533
O08528	-0.311296	-0.360932	2.8334	-0.271946	-0.448983	-0.0907297	-0.351553	-0.335416	-0.382967	-0.279572
O08529	-0.590148	2.78655	-0.371808	-0.28416	-0.618996	-0.256316	-0.25714	-0.0677364	-0.38279	0.0425494
Q9CQH3	0.309547	1.88541	0.396828	0.337922	-0.479557	-0.572881	-1.44351	-0.911553	1.10225	-0.624456
Q9CQH7	1.78108	-0.870536	1.59871	0.00864428	0.00115634	0.034574	-1.15967	0.112559	-0.652147	-0.854371
Q922E4	1.0613	0.130512	0.258491	0.0867467	0.842198	-1.24462	-0.406812	-1.3592	1.60248	-0.971094
Q9QZB9	-0.661032	2.12399	1.05795	-0.0334262	-0.405439	-0.698292	-0.631898	-0.704646	0.807774	-0.854984
P63040	2.26805	-0.361421	-0.852859	-0.336759	0.114488	-0.306465	0.774403	0.512163	-0.535265	-1.27633
Q8BHC4	-0.436843	0.0254732	-0.433514	-0.249304	0.00441188	-0.54993	-0.092106	2.77518	-0.549928	-0.493437
P63044	2.09262	0.630869	-0.650525	0.50735	0.777682	-1.2144	-0.769154	-0.302558	-0.215636	-0.856253
Q8BHC1	0.0345534	-0.548734	0.713086	-0.103372	0.199275	0.803276	-0.49298	-0.872451	1.93001	-1.66266
Q8K400	-0.155952	-0.253776	-0.358833	0.123336	2.36607	-0.605412	0.500285	0.444924	-1.37027	-0.690375
P16014	-0.703454	-0.153739	-0.597711	-0.452386	0.052676	-0.506797	-0.519106	2.64164	-0.318582	0.557461
Q64520	-0.00384106	1.03048	-0.969037	1.63998	-0.361162	-0.375013	0.364799	-1.84609	-0.165622	0.685501
Q64521	2.13713	-0.33762	0.0278962	0.406551	0.203821	-0.555527	-1.46357	-0.560855	-0.746162	0.888338
Q9QUR8	-0.962683	0.230308	-1.12491	-0.117099	0.255857	2.07516	-0.691631	-0.504587	-0.381428	1.22101
Q9QUR7	-0.328431	-0.717674	-0.672981	-0.9848	-0.16633	-0.66081	2.06788	0.413909	-0.339128	1.38837
P32037	-0.0862238	-0.183292	-0.0863521	-1.82427	-0.85131	-0.151064	0.907389	0.885465	1.76792	-0.378259
P60469	-1.28428	-0.895495	-0.371647	-0.957853	1.04945	1.67794	-0.563852	1.09763	0.230783	0.0173358
Q9DBF1	1.54305	-0.275962	0.191355	-0.902862	-1.39017	-0.167246	1.07753	-1.06576	-0.191801	1.18186
Q8VHN8	1.6452	1.12296	0.653507	0.233219	0.748975	-1.10095	-0.931406	-0.941705	-0.689417	-0.740374
P15116	0.945273	-0.294601	2.01591	0.494595	0.30448	-1.02363	-1.11868	-1.11855	-0.255761	0.0509649
O35326	0.31575	0.719313	-1.3007	1.45967	0.247809	-1.46687	0.034432	0.869327	-1.21537	0.33663
P63260	2.41616	-0.818937	0.846923	-0.550723	-0.823012	0.178467	-0.77696	-0.0286718	-0.049869	-0.393381
P61750	-0.523645	1.64492	-0.712193	2.04358	-0.467203	-0.0680399	-0.487659	-0.120769	-0.606696	-0.702296
Q8CCT4	-0.089334	0.431797	-1.09405	-0.0753868	-1.48595	-0.695636	0.890864	-0.478498	1.80715	0.78904
Q9D4H8	0.409031	-0.932069	-0.31568	-0.45384	-0.235921	0.986159	-0.858508	-0.826226	2.28198	-0.0549285
Q99JY8	-0.170446	-0.504526	-0.621221	0.718948	2.58786	-0.621798	-0.0162274	-0.460521	-0.681492	-0.23058
Q9CS84	1.34982	1.0735	-0.865903	0.411247	1.29829	-0.462651	-1.6526	-0.244821	-0.404298	-0.50258
O88741	-0.26645	0.130885	-2.34664	0.761948	-0.164937	0.462141	-0.105316	1.08975	1.0221	-0.583485
Q9D898	-0.26906	2.01247	-0.586735	1.10669	-0.794386	-0.90594	-0.287739	-0.381957	-0.847341	0.954006
P11031	0.00624799	-0.12263	-0.800254	1.01442	0.278918	0.722655	-1.33846	-0.277352	-1.27697	1.79343
Q6P5E4	-0.565215	0.607583	0.0750117	-0.87342	1.55176	-1.4661	-0.114461	1.57323	-0.0887777	-0.69961
Q9WUB4	-0.4984	2.7913	-0.497972	0.00758389	-0.26904	-0.417312	-0.40964	-0.495814	-0.2275	0.016794
Q9WUB3	-0.314397	2.04118	-0.259741	-0.128437	-0.261798	-0.985526	-0.54044	1.62195	-0.571408	-0.601386
P84099	1.73331	-0.627519	1.69228	0.743139	-0.46718	-0.467559	-0.494912	-0.801976	-0.695232	-0.61436
Q9Z2M7	-1.76909	-0.150372	-0.352528	-0.510295	1.03869	0.579878	0.355146	1.60464	-1.11568	0.319599
P61226	0.510499	-0.222632	0.326607	-0.294726	-0.145093	2.31419	-1.41706	0.136848	-1.03009	-0.178548
Q5XJY5	-0.689326	-0.663543	-0.426852	-0.222462	-0.601656	-0.193515	0.428696	0.529192	2.54727	-0.707807
P84096	-1.22695	0.0273647	0.431759	2.27544	0.557056	0.453965	-0.54127	-0.71486	-0.55225	-0.710252
Q64012	1.53495	0.0608924	-0.0218448	2.04606	-0.555149	-0.853892	-0.254288	-0.848324	-0.647702	-0.460698
Q924M7	1.61118	1.3111	-0.234862	-0.457004	1.35462	-0.814651	-0.730747	-0.708314	-0.681991	-0.649333
P47934	-0.0465701	-0.407689	-0.0929435	-0.355573	-0.0111891	-0.471385	2.78801	-0.593828	-0.50799	-0.300848
Q9D1P4	-0.481811	-0.995258	-0.473486	-1.00229	-0.845727	0.473628	1.05535	-0.41655	0.745588	1.94056
P50544	-0.491339	-0.448253	0.456279	-0.781606	-0.781179	-0.484797	1.15794	2.26815	-0.507969	-0.387224
Q8BG39	1.81187	-0.501044	-0.650183	-0.106401	1.59536	0.290327	-1.01607	-0.387973	0.0664723	-1.10236
Q9CPV4	0.550344	1.88546	-1.55976	1.0072	-0.154114	-0.812911	-0.544636	-0.320308	-0.577792	0.526511
O54774	-0.670696	-0.178107	-0.353571	0.0852742	2.69821	-0.535907	0.292772	-0.547492	-0.640955	-0.149526
Q99LC3	-0.275224	-0.311837	-0.247189	-0.307786	-0.430684	-0.227351	2.84068	-0.300634	-0.38404	-0.355932
P37804	-0.277628	1.18637	0.487041	-0.29509	-0.924499	1.38389	-0.0761139	0.287146	-2.06128	0.290167
Q8BP40	0.789975	-0.514401	-1.21614	-0.670786	-0.73036	0.562275	0.718328	2.02841	-0.141225	-0.82608
Q8BP47	-0.767945	-0.102673	0.208943	-0.0463673	2.58382	-0.953748	-0.167698	-0.85653	0.0270292	0.0751689
P58774	-0.323931	-0.503409	-0.168414	-0.538738	-0.495702	-0.0710403	-0.47171	2.77304	0.164554	-0.364645
Q8BXV2	-0.396844	-0.45517	-0.341059	-0.400696	-0.430224	-0.406923	-0.358112	2.73454	-0.420156	0.474641
Q9CZM2	0.261328	0.237304	-0.593058	1.24968	2.15802	-0.866325	-0.695924	-0.762593	-0.50029	-0.488135
Q9DC69	0.897031	0.0642073	-0.52731	-0.333017	0.362721	1.99627	-1.69089	-0.586484	0.391363	-0.573896
P70704	0.0663282	1.38267	-0.278656	-0.572887	0.266225	-0.889453	-0.999853	2.04443	-0.266913	-0.751889
Q9DCS9	1.30959	-0.572797	-0.239622	0.106677	1.90323	0.191567	-1.37088	-0.684027	0.258935	-0.902681
P21619	-0.526653	-0.356786	-0.235593	-0.495929	-0.605214	-0.388725	-0.587393	0.622058	2.65298	-0.0787487
Q9DCS2	0.0544817	1.82137	-0.0993436	-0.0711869	-0.593772	1.17279	0.215286	0.23713	-1.15716	-1.5796
Q9DCS3	0.835079	1.15738	-0.308295	0.584774	0.463781	-1.48222	0.0407092	0.973396	-0.584277	-1.68033
Q61792	-1.11934	-0.332499	-0.0796257	-0.545812	-1.06759	-0.78866	0.663695	0.82775	0.365758	2.07632
P51163	-0.390995	-0.67633	-0.418639	-1.0636	-0.710129	1.86896	0.0818118	1.68429	-0.480857	0.105482
Q921I1	0.251849	0.294173	-0.783901	-0.200035	-1.00598	0.812669	2.34251	-0.398779	-0.743999	-0.568504
Q91XM9	0.32064	0.650682	-0.0853238	2.23433	-1.41034	0.0724431	-0.360652	-1.01877	-0.541232	0.13823
P45952	-1.07856	-0.721867	-0.226782	1.70732	1.85196	0.111519	-0.275878	-0.566166	-0.70829	-0.093267
P08226	-0.705098	-0.244358	1.0633	-0.307869	-0.963842	-0.935626	1.75956	-0.726527	-0.253085	1.31355
Q62203	-0.130502	1.30892	1.79779	-0.271959	-0.666274	-0.120821	-0.425628	-0.827371	0.767683	-1.43183
Q01065	-1.3952	0.46604	0.607735	-0.39646	0.27291	1.77954	0.378207	-1.52009	0.449628	-0.642319
Q9EQ80	-0.219264	-0.472438	2.82468	-0.355513	-0.451827	-0.375272	-0.393335	-0.28356	-0.191762	-0.0817048
Q8C167	0.145309	0.173127	-1.75895	0.0442843	0.673544	-0.272108	1.89129	-0.343604	-1.13594	0.583051
Q921W0	-0.811373	-0.697629	-0.241916	2.03041	-0.031915	-0.708559	-0.623028	1.55436	0.122617	-0.592963
P28352	-0.0954302	0.0702567	-1.35007	1.2913	1.49868	0.990352	-1.07531	-0.838513	-0.625703	0.134448
Q62376	-0.391471	1.25419	-1.54318	-0.332764	-0.494978	1.33554	-0.93269	0.0159323	-0.25821	1.34763
Q8CI70	-0.565216	-0.153776	-0.31516	-0.0801207	-0.551192	-0.211858	2.72932	-0.582487	0.2998	-0.569306
Q9CQI3	2.02351	1.47454	-0.195528	-0.573316	0.404	-1.02332	-0.46757	-0.678379	-0.554072	-0.409863
O08539	-1.60136	-0.143874	0.801663	-0.0222922	-0.996451	0.267186	0.931246	-0.158712	-0.840528	1.76312
P45377	-0.463052	-0.826935	0.0778004	-1.47495	-0.508987	-0.0659481	1.85383	-0.352749	0.358394	1.40259
Q9D0M3	1.4676	0.566698	0.0750919	0.0084546	1.73804	-0.180213	-1.0443	-0.746942	-0.797291	-1.08714
Q9D0M5	1.93885	1.4426	-0.210054	-0.772821	0.599798	-0.561879	-1.09597	-0.430545	-0.309464	-0.600521
P63073	-0.393047	-0.834104	1.70487	-0.468849	-0.78599	1.78709	-0.396249	0.580014	-0.542274	-0.651465
Q8BGB7	-0.208908	2.79282	-0.107024	-0.0165169	-0.681261	-0.483738	-0.461252	-0.264845	-0.314025	-0.255252
Q8K386	0.352038	1.85456	0.312365	0.774129	1.00185	-0.776281	-0.814969	-0.857318	-0.801186	-1.04519
Q923S9	-1.61425	-0.557515	0.0703172	0.279384	-0.265047	-0.341062	1.74863	-1.06207	1.10691	0.634703
Q8CAY6	-0.461762	2.7586	-0.381412	-0.582758	-0.194533	-0.275657	-0.491166	-0.328024	-0.359455	0.316173
Q80U28	-1.57052	0.139533	-0.85556	-0.402348	2.02453	0.377533	-0.00948296	0.931019	-0.711409	0.0766976
Q63844	-0.198318	-0.844576	-0.874489	1.08732	0.0461283	-0.654274	-0.0686666	-0.335043	2.34519	-0.503271
P97355	-1.61029	-0.432916	-0.996206	0.152059	-0.365628	1.23879	-0.758605	1.43806	0.640525	0.694206
Q80XU3	-1.38471	1.26385	-0.400632	1.95015	0.634885	-0.220275	-0.86274	-0.376045	-0.273555	-0.330929
Q8QZS1	1.3521	-0.87332	-0.890026	1.71388	-0.42953	-1.08733	0.201068	-0.762467	-0.0539133	0.829536
G5E8K5	2.77125	-0.363209	-0.181612	0.180796	-0.584758	-0.352733	-0.38795	-0.453309	-0.0875619	-0.540909
P11352	-0.171976	-0.778322	-0.672513	1.9662	0.778758	-1.54912	-0.658878	0.173945	0.173081	0.738819
Q9D1A2	-1.10722	0.957721	0.757974	-0.676792	-1.09578	1.26918	-0.620623	1.46929	-0.560256	-0.393485
P51660	-0.44425	-0.563345	-0.440852	-0.675946	-0.46473	0.120681	-0.591814	0.447273	2.65545	-0.0424622
Q8BJU0	0.251503	0.225594	-0.104349	0.693307	-0.0115468	0.246905	2.07164	-1.19617	-0.741115	-1.43577
Q9D289	1.59108	-0.697787	-0.0160051	-0.419828	1.60082	0.232673	0.553567	-1.12753	-0.597262	-1.11973
Q9Z1D1	-0.760442	0.433306	-0.650334	-0.0600472	0.585903	-0.722331	2.44902	0.0288891	-0.435503	-0.868456
Q9CWZ3	-0.229089	0.0962342	-1.06474	-0.649404	-0.110985	-0.869164	1.54209	-0.687	0.0319435	1.94012
P12023	-0.368887	-0.199263	-0.364105	-0.345964	2.82649	-0.542435	-0.297765	-0.171642	-0.383717	-0.15271
P63321	-0.291139	2.59863	0.40607	0.298116	-0.0895967	-0.696524	-0.476495	-0.519137	-0.32988	-0.900041
P63325	-0.15266	0.297805	-1.06404	0.13221	-0.584221	-0.625189	0.814397	2.35525	-0.818192	-0.355355
Q8BK64	-0.95026	-0.809842	0.0499586	-0.730573	0.845261	0.479935	0.477095	1.48966	0.82959	-1.68083
Q8BK63	-0.627811	2.06929	0.601864	-1.08596	1.07885	-0.561834	-0.963639	-0.20162	0.223396	-0.532536
Q9Z0J4	-0.736336	-0.517182	-1.35912	1.04479	0.319133	1.6454	-1.42783	0.322917	0.509946	0.198275
Q91ZA3	-0.383769	-0.628981	-0.0299192	0.0544454	-0.214356	-0.537799	2.76502	-0.603657	-0.309842	-0.111136
P50171	1.90963	-1.34456	-0.347622	-0.0129913	0.470001	1.00725	0.00503242	0.183944	-0.485105	-1.38558
P61255	-0.704884	1.43108	-0.650449	1.68313	-1.02212	-1.07693	0.0291273	-0.694818	0.553479	0.452394
P40630	-0.199106	-0.0651267	-0.360614	-1.72532	0.565882	-0.21106	-0.67443	2.11292	-0.174482	0.731331
P15327	-2.31219	0.0260561	0.503826	-0.795829	-0.240414	0.21951	0.771481	-0.126754	1.24081	0.713497
P47941	0.194304	-1.47239	-0.995638	-0.259007	-0.155078	-1.13354	0.326551	1.50586	0.801067	1.18787
Q9R1T2	-0.12238	-0.383532	-0.436849	-0.19273	2.81942	-0.346158	-0.48742	-0.0819129	-0.357326	-0.411114
Q9CPQ1	-0.976092	-0.100913	0.00965233	-0.606893	-1.15735	1.10819	-0.070385	-0.449062	2.21213	0.0307191
Q8BH95	1.99704	0.843005	-0.108834	1.22568	-0.395511	-0.632358	-0.682377	-0.569863	-0.706928	-0.969851
P70663	-1.30451	0.056828	2.31964	-0.625558	0.213234	-0.424992	-0.223733	-0.903256	0.574279	0.31807
Q60780	1.32031	0.977603	-0.789528	-0.127709	-0.187227	-0.530069	-0.237473	1.66792	-0.650084	-1.44375
O54946	0.181026	0.966557	0.545896	1.18986	1.54294	-0.867785	-0.950343	-0.815564	-0.823747	-0.968841
Q8CGY8	1.31587	-0.332176	-0.414694	0.00891362	2.21512	-0.0879366	-0.254906	-0.796199	-0.777661	-0.876327
Q8VBV7	-0.2567	-0.320646	-0.362695	-0.261161	2.84448	-0.340864	-0.333087	-0.316152	-0.321408	-0.33177
O70194	-0.735861	-0.872874	0.988106	-0.815451	-0.0534135	0.916794	-0.820689	0.0894516	-0.704547	2.00848
Q9DC51	-0.488315	2.80603	-0.304286	-0.375164	-0.0273875	-0.537469	-0.397948	-0.259456	-0.370127	-0.0458785
P35762	2.18633	-1.15191	-0.015517	-0.7824	0.998132	-0.821045	-0.554959	0.289857	-0.396154	0.247668
O88737	1.92041	-0.963839	0.847275	-0.450157	1.31747	-0.796203	-0.489792	-0.792393	-0.453539	-0.139228
Q9DCR2	2.57076	-0.560962	0.595951	0.0603695	-0.243768	-0.522075	0.0265456	-0.882594	-0.696496	-0.347735
Q8BNY6	0.519823	-1.10773	-0.625174	-0.060946	-1.4695	-0.286363	0.264362	0.455471	0.174919	2.13513
Q61545	-0.70928	-0.906866	-1.01598	-0.294442	2.01806	-0.0247754	1.38037	0.429195	-0.371745	-0.504541
Q921H8	-0.46822	-0.0108781	1.0378	2.18359	-0.419542	-0.710436	-0.678391	-1.09875	0.618031	-0.453209
Q99LF4	-1.16127	-0.79547	-0.547902	2.2408	0.955329	-0.841269	0.174803	0.106037	-0.180648	0.0495908
P56564	1.55547	1.39052	-0.47277	0.170509	0.278638	0.37794	-0.113024	-1.29779	-0.356615	-1.53287
Q8VDD5	-0.826684	0.180644	0.338785	0.422702	-0.997331	-0.511501	2.25931	0.427497	-0.094206	-1.19921
Q61768	1.8847	-1.36696	0.971123	-0.896637	0.429177	-0.89514	-0.394544	-0.289646	0.754157	-0.196234
Q99KX1	1.21323	0.218364	1.46679	0.791396	0.388823	-0.579876	-1.03971	-1.02164	0.0084226	-1.44581
Q9JHR7	2.4141	-0.716552	-0.09304	-0.900858	-0.762336	0.696322	0.501355	-0.40662	-0.156896	-0.575469
Q8BG05	-0.73376	0.0249586	-0.152734	0.779346	-0.342704	-1.02406	0.233019	0.0736701	-1.15398	2.29624
O89086	-0.464365	-0.258753	-1.02356	-0.178702	2.55466	-0.373196	-0.0487913	-0.426665	-0.508275	0.727645
P14211	0.769419	-1.49727	-0.0261101	0.10606	-0.830774	-1.24292	-0.0679286	1.33992	1.45573	-0.00612175
Q8R3V5	-1.54726	-0.0253634	-0.140808	0.186236	0.316714	-1.14771	-0.415786	0.134325	2.17378	0.465877
Q922U2	-0.211154	-0.379901	-0.437363	-0.306477	-0.396737	0.0589669	-0.232229	2.81082	-0.451213	-0.454713
P32233	-1.68723	1.30244	1.23612	0.0465887	-0.189944	0.0926449	-0.769765	-0.909882	1.17277	-0.293734
Q9JLJ2	-0.265049	-0.250521	-0.390178	-0.29629	-0.298498	-0.468345	-0.320161	-0.330738	2.83878	-0.218998
Q8BWT1	-0.613441	1.91652	0.660657	1.33693	-0.287379	-0.564379	-0.446121	-1.05663	-1.00346	0.0573078
Q99MN1	-0.457492	0.114298	-0.447365	-0.526807	0.342569	-1.08706	0.377995	0.207462	-0.953716	2.43011
Q99MN9	-0.099962	1.25897	2.21448	-0.0819646	-0.175956	-0.920407	-0.156867	-0.840892	-0.88825	-0.309146
Q62419	-0.567553	-0.231422	-0.619844	-0.937188	1.17627	0.924364	1.80485	0.281734	-1.15034	-0.680876
Q8C7K6	0.116093	0.847925	2.38957	-0.178603	0.00813531	-0.744402	-1.06657	-0.191815	-0.366048	-0.814281
Q80ZJ1	-0.696649	-0.611123	-0.591886	-1.0015	-0.508912	1.41248	1.72215	1.09877	-0.515892	-0.307442
Q9WUK2	0.590981	-0.907569	-0.187317	-1.60446	0.529295	-0.535839	0.259052	0.0642592	-0.323684	2.11528
P20060	0.429037	0.775334	-0.735378	-1.18364	0.567652	-1.08363	1.18906	-1.45662	0.505536	0.992647
Q9JI75	-0.387688	-0.279415	-0.687423	-0.440843	0.527348	-0.409091	-0.752673	2.59095	0.34764	-0.508806
Q8C5H8	-0.45887	-0.735487	-0.684257	-1.11912	-0.639656	0.626075	0.382966	-0.530063	1.18466	1.97375
Q9D164	2.61514	0.554049	-0.0982997	-0.0642529	-0.623384	-0.621976	-0.608606	-0.568805	0.0246575	-0.608519
Q8CIG8	-0.0270562	-0.299425	-0.33451	-0.255408	-0.457702	2.80355	-0.467282	-0.0194232	-0.474145	-0.468593
Q148V7	1.22773	-0.0841157	-0.868593	0.749824	-1.0452	1.31889	0.218824	-1.63048	0.615234	-0.502115
Q9CX34	-0.066555	1.24698	-0.570906	-0.197369	2.24748	-0.930067	0.0416247	-0.465669	-0.442089	-0.86343
Q99M71	1.11716	1.50599	-0.337688	0.344638	1.18567	-0.928063	-1.10479	-0.925449	-0.948043	0.0905755
Q9CR30	0.229635	-1.05581	0.308801	0.0114398	-0.0137046	-0.212253	0.0836443	1.90824	-1.90468	0.644683
P10833	2.65758	-0.127068	-1.19783	-0.339346	-0.283087	-0.0541132	-0.382799	-0.270243	-0.186649	0.183551
Q8VDQ1	-0.381984	-0.207511	0.0274016	-0.294607	-1.17336	-0.473224	-0.758877	0.619523	0.16562	2.47702
Q8VED9	-0.0318804	-0.52454	-0.25751	2.70981	-0.785604	-0.529624	-0.224374	-0.303982	-0.395398	0.343106
Q8VED5	-0.762532	0.184316	-0.759425	0.223159	0.152532	0.0595348	-0.221241	-0.595936	-0.850271	2.56986
P63242	-0.0643229	-0.481362	-1.81845	0.867753	-0.364529	2.10379	0.218029	-0.0192046	-0.228435	-0.213275
P04925	-0.151516	2.59601	-0.671728	-0.458678	-1.11211	-0.453067	0.252543	0.183746	0.00598862	-0.191182
Q3TC72	0.0869936	-0.2391	0.00513375	-0.461634	2.72544	-0.0462323	-0.57145	-0.87519	-0.36096	-0.263
Q6R891	1.72595	1.64854	0.535465	-0.446867	0.115237	-0.889974	-0.373486	-0.758675	-0.571003	-0.985176
Q99JI4	1.1082	1.78949	1.12128	-0.0720513	-0.302905	-1.21351	-0.94438	-0.759966	-0.432885	-0.29327
Q9JIF0	-1.18079	-0.151562	0.925069	0.2224	-1.20737	0.0220348	0.0255105	0.668812	-1.16919	1.84509
P14685	-0.320386	0.0213013	0.80393	0.152859	-0.637575	0.667666	-0.50105	-1.32551	2.10537	-0.966609
P63087	-1.55213	-0.751206	-0.00936847	-0.246642	-1.47048	0.418743	0.965405	1.24067	0.993815	0.41119
Q9JM52	0.535701	-0.299634	-0.283069	-1.05786	-1.67297	1.89335	0.641502	0.0434486	-0.451213	0.65074
O35089	-0.360767	-0.623948	-0.0768186	1.06652	1.41127	-0.275337	-0.611845	-1.18382	-0.953164	1.60791
P61028	-0.361385	-0.418737	-0.644418	-0.441517	-0.276867	-0.151148	0.520727	2.69117	-0.301443	-0.616382
Q9D2V7	-0.39602	-1.13364	-0.828812	-0.3948	-1.08835	-0.257055	0.732054	1.72554	1.3704	0.270691
P61027	0.105074	-0.728674	-0.334335	-0.460727	-1.18712	1.71658	0.194847	1.7169	-0.14418	-0.878363
P61022	1.08183	-0.0662862	1.05747	-0.611151	0.91877	0.384916	-1.41923	-1.46938	0.823219	-0.700157
Q9DBT5	1.92872	0.0598433	-0.766371	0.854178	1.00229	-0.438451	-1.15221	-0.103988	-1.175	-0.209011
Q640R3	0.156049	1.75886	-1.19358	0.391678	1.02188	0.592144	-1.55669	-0.392599	-0.509872	-0.267872
Q99KE1	-0.4989	-0.361796	-0.672204	-0.335987	-0.595817	0.249275	-0.648325	1.64015	1.98644	-0.762844
Q9D1M4	-0.527295	1.97605	-0.649358	-0.424032	-0.0680784	-1.23974	-0.0971221	0.335486	-0.727962	1.42205
Q05A62	-0.69174	1.13728	-0.657012	0.345623	-0.225498	2.25197	-0.477503	-1.06492	-0.280794	-0.3374
Q9CRD2	-0.33994	-0.0982076	0.520447	-0.751479	0.634413	2.32547	-0.284537	-0.056114	-0.626134	-1.32392
Q9Z2C4	-0.579676	0.01841	-0.380873	-0.37606	2.79314	-0.269711	-0.414219	-0.182261	-0.0669964	-0.541755
Q80X80	1.01453	-1.65905	0.328104	0.670952	-0.37349	0.0570556	-1.18982	0.173264	1.62794	-0.649497
Q9CQ65	-1.34472	0.0828733	-0.728508	-0.0608006	0.279935	0.235421	0.946804	-0.489267	-1.00999	2.08825
O35405	1.14671	0.103839	1.91017	-0.309708	0.759301	-0.743779	-0.181113	-1.34539	-0.498007	-0.842016
P38060	-0.530424	-0.292204	1.1427	-0.394803	-0.689327	2.27737	0.12039	0.0579441	-1.02101	-0.670632
Q80UG2	2.25365	1.15025	-0.43975	-0.0759117	-0.604361	-0.8053	-0.746132	0.299051	-0.194091	-0.837409
Q7TMM9	0.228309	-0.409856	-0.18462	2.78555	-0.403046	-0.326555	-0.452386	-0.382958	-0.450886	-0.403548
Q9WUR2	-0.699507	-0.456695	-0.167999	-0.887809	-0.261128	0.415537	-0.227397	2.61482	-0.55313	0.223305
P70122	0.264715	0.407009	2.29296	-0.0541657	-0.295058	-0.890506	-0.480471	0.677835	-1.16808	-0.754243
O89029	-0.967448	-0.6104	-1.21301	-1.23914	-0.355115	1.12535	1.20209	1.19397	0.587559	0.276151
P50580	-0.613443	-0.056334	-0.670295	0.27848	-2.00241	-0.424142	1.43548	0.150097	0.8768	1.02577
P21126	-0.451927	0.014794	2.69282	-0.721244	-0.834976	-0.309932	0.264572	-0.317643	-0.209062	-0.127402
P31786	1.64607	-0.853513	-0.702161	-0.469937	-0.832114	0.932024	0.138124	0.642037	0.918163	-1.4187
Q9QZD9	-0.152273	-0.358432	1.50744	-0.665003	-0.0859564	-0.982014	1.89453	-0.50025	0.414607	-1.07265
Q9D6G9	2.30671	-0.384736	1.34981	-0.534687	-0.554048	-0.165318	-0.447015	-0.351116	-0.714846	-0.504753
Q99J99	-0.0988568	-0.295547	-0.424787	1.49196	1.83458	0.261088	-0.717444	-1.16789	-1.07164	0.188529
Q9DCJ5	1.34417	-0.521734	-0.194529	-0.617716	1.10046	0.932479	-1.46131	-0.408959	0.939106	-1.11197
P57759	0.867724	0.799261	-0.145704	1.52018	0.898316	-1.59292	-0.342547	-0.626801	-1.17491	-0.202603
Q3UIU2	0.78843	-0.455491	0.619128	-0.163748	-0.0183599	0.604318	-1.07631	-0.563682	1.84805	-1.58233
Q9D7X8	1.13969	0.582721	-0.872225	-1.18779	-0.582818	0.526542	-0.215087	-0.913404	-0.364345	1.88672
Q9QYB5	1.16977	-0.597413	-0.728992	0.286541	2.18143	-1.04336	-0.604672	0.222111	-0.383432	-0.501986
Q9D7X1	-0.526737	0.275092	-0.812389	-0.383442	1.1903	-0.31896	0.166644	2.05443	-1.42245	-0.222491
Q9Z2Q5	1.58661	-0.570594	0.0328314	-0.41726	0.307948	-0.552971	-0.541413	1.9129	-1.08347	-0.674587
P09405	-0.69954	0.599724	1.20672	-0.409522	-1.83932	-0.57582	0.0159605	0.432327	-0.319075	1.58854
P07759	0.752281	-0.177188	-0.142018	2.58885	-0.581468	-0.667562	-0.629614	-0.522974	-0.441176	-0.179126
Q6NXK7	-0.424983	0.0220859	-0.548494	-0.432765	2.74834	-0.132773	0.19751	-0.51818	-0.592339	-0.318401
Q61205	-0.566278	-0.476842	0.689536	-0.660532	-0.43149	0.903065	-1.88884	1.61869	0.507222	0.305467
P08752	-0.181761	2.68912	0.207233	-0.593939	0.0179137	-0.696066	0.125178	-0.602228	-0.409768	-0.555685
Q9QX60	-1.27043	0.316197	2.22615	0.590752	-0.693544	0.00157283	0.134708	-0.838367	-0.812396	0.345355
Q8VDK1	0.181347	0.626946	-1.06628	0.559695	0.28686	-0.389135	-0.147727	0.0619673	-1.90859	1.79492
Q07813	-0.637167	-0.658496	2.61046	0.331169	0.367849	-0.5877	-0.549224	-0.39324	0.0600702	-0.543721
Q8R5J9	2.27359	-0.12805	-0.828484	1.02365	-0.120926	-0.737442	-0.187418	0.349636	-0.744797	-0.899768
Q8BLJ3	0.822976	-0.349651	-0.146028	0.839803	2.17007	-0.190233	-0.5778	-1.00968	-0.497601	-1.06186
P31324	-1.05483	-0.35044	1.04331	0.0607647	1.67528	-0.928168	0.518008	-1.12041	0.935098	-0.778606
P70349	2.1679	0.879575	0.0557961	0.573829	-0.0113606	-0.188326	-0.921729	-0.557248	-1.02725	-0.971186
B1AXV0	-0.832268	0.904173	-0.135642	-0.283166	1.20536	-1.07535	0.855673	1.40236	-1.01841	-1.02274
P27601	-0.165652	-0.421689	-0.259399	-0.397338	0.276363	-0.381016	2.76893	-0.549683	-0.432196	-0.438316
P28660	1.50343	-0.356809	0.987113	0.609644	1.25425	-0.627337	-0.625229	-1.24908	-0.409218	-1.08676
P28661	1.42994	-0.645041	-0.534958	-0.675982	2.25421	-0.51223	-0.406125	-0.38691	-0.240468	-0.282434
O89079	-0.431917	0.983857	-1.10399	-0.524721	-0.803987	-0.324303	-0.513211	2.27367	0.406674	0.0379226
Q9QZ06	1.85492	1.14183	-0.866874	-0.697554	1.19518	-0.287196	-0.334479	-0.678043	-0.500517	-0.827268
P04104	2.03601	-0.753974	-1.05942	0.185756	1.40746	-0.31929	0.1403	-0.825506	-0.315896	-0.495439
Q80UW2	-0.804865	-0.0163446	-0.525143	-1.2103	1.30164	-1.12985	0.0785061	-0.0561967	0.533055	1.82949
Q6P1B1	1.19924	-0.0246631	-0.350049	0.179132	-1.19582	-0.715682	-0.941435	-0.708635	1.91319	0.644721
Q8BGR6	-1.09638	0.80203	-1.18642	0.324504	-0.882261	0.216909	-0.32301	2.08458	0.45708	-0.397038
Q9D6S7	1.75338	1.90468	-0.213227	-0.0775265	-0.0883846	-0.680763	-0.449559	-0.61513	-0.863796	-0.66968
Q922H2	-0.533077	-0.650617	-0.385362	-0.659161	-0.614635	0.801974	1.21946	-0.649899	2.09521	-0.623894
Q922H4	1.48191	-0.544286	-1.58814	0.481018	0.0513666	-0.773105	-1.2073	0.345058	0.735613	1.01786
Q91V61	-0.0987732	1.18828	1.97321	0.188069	0.453996	-1.16695	-0.167591	-1.13396	-0.577634	-0.658646
Q80SW1	-0.571335	-0.147518	1.28359	1.79069	-0.599087	-0.289148	0.615669	-1.32676	0.303841	-1.05994
Q8R146	-1.31973	-1.00117	1.19916	1.32856	0.492148	-0.202475	0.270511	1.00846	-0.660343	-1.11511
Q3THS6	-1.27377	-1.15877	0.0168613	0.0594764	1.838	-0.640528	0.0253161	0.139901	-0.432946	1.42645
P62754	-0.814422	-0.472593	2.12481	-0.294162	1.27784	-0.759882	-0.376015	-0.820649	-0.421209	0.556278
Q61990	-0.433955	-0.393795	-0.510763	-0.426263	-0.313262	-0.497726	1.2081	-0.516677	-0.535385	2.41972
P62751	-0.656029	2.38912	0.773058	-0.122808	-0.953123	-0.677915	0.423776	-0.198	-0.185788	-0.792289
Q9WV80	-0.443143	-0.465088	1.72516	1.53072	-1.5227	-0.670955	-0.323305	-0.422577	0.439049	0.15284
P97370	-0.332346	0.355329	-0.827587	-1.63836	-0.526944	1.13649	0.232889	-0.17458	1.92791	-0.152804
Q9WV60	-0.427332	0.843463	-0.279124	-0.446288	0.2338	2.4145	-1.16503	-0.182387	-0.672168	-0.319433
P97379	-0.447778	-0.0948673	1.66333	-0.162812	-0.69053	-0.324744	0.0682666	-0.600726	1.85626	-1.2664
Q9WV69	-0.647205	0.0814625	-0.610987	0.20509	-0.619286	-0.736801	0.622371	-0.395939	2.54746	-0.446165
Q812A2	-0.411935	-0.76388	0.445739	-0.0584806	-0.28972	2.11939	1.01284	-0.595176	-0.0135476	-1.44523
A2RT62	-0.446005	-0.736533	0.463161	-0.646987	-0.432183	0.594205	-0.333341	2.54262	-0.454123	-0.55081
Q9WVA4	1.51336	-0.890045	-1.09578	-0.469536	-0.948269	-0.0103025	1.55982	0.97824	-0.274872	-0.362613
Q9WVA3	0.906105	-0.073579	-0.344796	-0.106443	-1.04109	-0.893467	-0.198077	-0.0742768	2.40445	-0.578831
P26040	-0.343459	0.268161	-1.94419	0.32239	-1.28425	0.421941	0.184776	1.59628	0.716137	0.0622118
P26041	0.0696742	-0.0316734	-0.622111	0.103474	0.191101	0.725845	-1.89895	-1.02167	0.856617	1.6277
Q3V038	-1.13248	-0.558005	-0.441803	-0.701003	-1.13191	0.314065	0.450202	1.2023	1.9197	0.0789356
Q9WTM5	1.45993	-0.750987	-0.837101	1.94403	-0.307259	0.672095	-0.451257	-0.66654	-0.712724	-0.350185
P07356	1.32454	-1.77495	-1.10043	0.137118	1.02065	-0.29859	0.525929	-0.86302	0.817656	0.211086
P54728	-0.306375	-0.241501	1.84351	1.47547	0.796423	-0.710422	-0.691783	-0.938942	-0.715915	-0.510466
Q9JIY5	-0.169177	-0.72388	-0.859973	-0.990404	-0.175619	-0.474178	2.19643	1.23858	-0.257489	0.215704
Q9WUA6	-0.848825	0.743068	-0.0159228	2.28051	-1.3514	-0.252736	-0.0583111	0.369388	-0.679447	-0.186319
P18052	1.14822	1.87307	-0.755556	0.129638	-0.453477	0.872128	-1.25516	-0.899894	-0.237537	-0.421429
Q99K48	2.767	-0.0268746	-0.457957	-0.531879	0.126923	-0.0819278	-0.509055	-0.453237	-0.50612	-0.326869
P41105	-0.820068	-1.59619	-1.47471	-0.0321637	0.466047	0.34296	0.942657	0.156764	1.41132	0.603371
P19253	-0.629974	-0.572758	-0.60634	-0.59709	-0.604389	-0.598199	2.08659	1.50503	-0.314446	0.331577
Q9CYZ2	2.26027	-0.241347	-0.751294	0.605814	-0.757453	-1.04573	-0.288799	-0.342487	0.942376	-0.381349
Q80XI4	0.921177	-0.312268	0.368564	-1.08415	-1.0882	-1.06536	2.01847	0.549505	-0.150524	-0.157211
P11798	-0.7272	0.163498	-1.25409	0.197891	0.951368	1.86648	-0.284469	0.23864	0.330062	-1.48219
P54071	-0.514127	-0.788476	1.43351	1.16485	-1.32262	0.381093	-0.745563	-0.792393	-0.0875646	1.27129
O35874	0.190344	-0.315548	2.46723	-0.129597	0.0120542	-0.374176	0.0304498	-1.16984	0.350885	-1.06181
Q9QUI0	-0.394765	2.76405	-0.414143	-0.430283	-0.584839	-0.424351	-0.534069	-0.0649229	-0.0858377	0.169163
Q923D2	-1.00197	-0.0188139	-0.659105	0.761385	0.07579	-0.895894	1.94952	0.119732	-1.23853	0.907895
Q9CRC9	-0.481107	-0.257453	-0.603545	-0.406325	-0.267261	1.35798	-0.550375	2.29233	-0.77863	-0.305612
Q9D3A9	-1.58882	-0.132785	-1.58984	0.697825	1.44198	-0.585359	0.387165	0.180729	0.337706	0.851406
Q8BFQ8	-0.672834	0.588288	0.176849	-1.08347	-1.19564	0.993947	1.47065	-1.24908	0.923709	0.0475826
Q9D8W5	1.02061	-0.580862	-0.512622	-0.290852	2.37013	0.192128	-0.358397	-0.824587	-0.891897	-0.12365
P23818	0.509723	0.482279	-0.356003	2.18043	0.252286	-0.295921	-1.31126	-0.694321	0.316231	-1.08345
P23819	1.40286	-0.406517	0.339855	1.73833	0.460325	-0.237511	-0.93439	-0.601599	-0.299766	-1.46159
Q9Z130	-0.00138324	-0.389153	-0.765262	-0.265183	0.0121891	-0.711071	2.71552	-0.553599	-0.0730378	0.030975
Q8R2Y0	-0.778992	-0.408828	1.46578	-0.306754	-0.254426	-0.878854	-0.424865	2.12003	-0.672228	0.139132
P47963	1.46255	-0.362918	1.02553	0.103	0.820824	0.561719	-0.73756	-0.735068	-0.260454	-1.87762
Q9D8E6	2.67475	-0.560194	0.127511	0.213843	-0.135594	-0.44828	-0.611635	0.0606717	-0.669767	-0.651307
Q9WVL0	-0.3585	2.83211	-0.387738	-0.366701	-0.0422758	-0.337579	-0.330893	-0.353553	-0.351346	-0.303526
Q8C0L9	1.88489	0.0442541	-0.0904844	-1.40502	-0.235435	-1.52654	0.431429	0.156326	-0.173954	0.914534
Q6ZPJ3	-1.07411	1.3653	0.240371	1.21172	-0.24319	0.923779	0.0933346	-0.044011	-0.749421	-1.72378
Q9QXY6	0.149608	-1.21722	0.764336	0.603366	1.08459	0.984843	-0.755823	-0.16629	0.449978	-1.89739
P23927	-0.860008	0.0796756	0.501205	-0.76553	0.064237	1.52438	1.17651	-0.240617	-1.8695	0.38965
O55091	-0.217218	2.67191	-0.0684845	0.455737	-0.603643	-0.363987	-0.190069	-0.545689	-0.321905	-0.816652
Q6P9R2	-1.44572	0.956206	1.60482	-1.2807	0.0586502	-0.481659	0.231171	0.999258	-0.699452	0.0574228
Q9R0D8	-1.22812	0.139985	-2.1614	0.639069	0.0134152	0.112251	0.230015	0.219228	1.33916	0.696398
P02088	2.48799	0.106517	-0.266545	0.0488334	0.353564	-0.79563	-0.625922	0.218025	-1.18897	-0.337864
Q921F4	-0.166459	0.300563	-0.970449	-1.29568	0.73948	-0.240384	-0.331691	2.08876	0.704793	-0.828931
P02535	0.987881	-0.674411	-0.364893	-0.529176	1.60435	-0.846443	-1.04457	1.33258	-0.899944	0.434624
Q921F2	1.6088	0.25594	1.51141	0.854297	-0.58983	-0.576485	-0.713993	-1.14147	-0.371277	-0.837396
Q8R3F5	0.265757	-0.358788	-0.793615	1.36784	-0.0968167	-1.17585	0.99825	-0.55344	1.50468	-1.15802
Q9Z0P4	-0.0322752	-0.297184	-0.477917	-0.25519	-1.08839	-0.109332	-0.847877	0.558887	0.0216677	2.52762
P24547	-0.55508	1.4829	-0.538216	-1.56656	-0.595945	0.706651	-1.0386	0.383607	1.16674	0.554508
O88712	-0.658396	0.305844	1.70756	1.60756	-0.885659	-0.754774	-0.84496	-0.812867	0.474306	-0.138614
P08103	-0.35407	0.516985	0.553807	0.15795	0.335055	0.41011	-0.45648	1.75981	-1.91847	-1.0047
Q9WTP6	0.00794284	-0.194917	-0.17648	2.79721	-0.625016	-0.505689	-0.299773	-0.482015	-0.22924	-0.292026
P60202	0.185679	0.698151	-0.989885	-1.9599	-0.104538	1.35862	-0.0834081	0.423303	-0.630817	1.10279
Q8CGC7	1.46205	-0.266605	0.715445	-0.597749	-0.844817	-1.16042	-0.510716	1.69037	0.315168	-0.802725
P52196	-0.789343	-0.58321	-0.490832	-0.437523	-0.815176	-0.7503	0.395906	1.94616	1.55932	-0.0350041
Q61189	-0.0322303	2.35131	1.01875	0.0379197	-0.160443	-0.982041	-0.435274	-0.311666	-0.585556	-0.900772
Q02248	0.746335	-0.781739	0.508936	0.0984497	2.24984	-0.800819	-0.0170479	-0.135934	-0.714301	-1.15372
Q62189	-0.926829	-0.0725828	-0.843027	0.0882709	-0.895719	-0.98776	0.138701	0.989031	2.11867	0.391246
O08583	-0.261344	-0.34841	-0.505308	-0.514263	0.291313	-0.17999	2.7658	-0.40181	-0.376666	-0.469323
Q80VP1	-0.969126	0.183343	-0.0889624	1.08463	0.531694	-0.981553	-0.492275	-0.750629	-0.617137	2.10001
Q62186	0.120023	0.231184	-0.617173	-0.413075	-0.944585	-0.882393	0.580898	2.46023	-0.564551	0.0294417
Q8BHG2	-0.625256	1.78163	-0.101887	0.122142	1.86683	-0.524775	-0.708998	-0.79336	-0.524836	-0.491488
Q80TL4	-0.172733	0.386201	0.0163929	1.33049	1.63869	-1.56919	0.538958	-0.696863	-0.8834	-0.588539
Q62433	-0.767899	-0.760924	-0.760223	-0.717243	0.629118	-0.351796	-0.0710324	1.01045	2.23494	-0.445395
P23492	-0.382735	-0.74949	-1.06526	-0.938735	-1.43157	0.880919	1.11796	0.874996	0.836519	0.857402
Q80TL0	1.46052	1.49606	0.655631	-0.0551628	0.407847	-0.914391	-1.49267	-0.529997	-0.793337	-0.234507
P62746	1.19786	-0.810522	-1.76475	-0.334516	1.31767	0.0241427	0.382517	-1.09918	0.537069	0.549712
P62748	2.30058	-0.591374	0.387267	-0.637673	1.15249	-0.527574	-0.541071	-0.467166	-0.766997	-0.308482
Q6P1F6	2.74567	-0.627012	-0.563098	-0.411495	-0.445319	-0.306089	-0.378359	-0.316657	0.133958	0.168397
P35282	-0.431374	-0.225436	-0.687581	-0.686752	1.24838	-0.123369	-0.380375	2.34504	-0.386243	-0.672285
Q8R081	-0.398176	0.170431	-0.351751	-0.538338	2.71735	-0.545677	-0.239142	0.269136	-0.551375	-0.532454
Q8K021	-0.955311	1.21759	-0.65214	0.221913	-0.500529	-0.642757	-1.27204	1.76459	0.85637	-0.0376848
P62849	0.712601	-0.0481451	-0.165783	2.05684	0.475785	-0.0654375	0.00399193	-1.82678	-0.498401	-0.644669
Q9DBB8	-1.32475	-0.18493	-0.438194	-0.469184	-0.120764	1.95616	0.0471532	1.4105	0.101518	-0.977505
Q9WTL7	0.296012	-0.0891293	-0.720824	-1.0761	-1.47756	0.079872	1.91873	0.457434	0.998426	-0.386862
P12787	1.74647	-0.416955	-0.377936	0.14657	-0.190613	1.4122	-0.570864	-0.17176	0.206931	-1.78405
O70503	0.122335	1.36132	-0.539744	-1.07915	1.64548	-1.07232	0.0459872	0.826118	-0.283659	-1.02637
Q91WD5	1.7075	-0.542007	0.281414	-0.154929	0.447809	-0.623657	-1.8077	-0.667732	0.199817	1.15949
P36552	0.456142	-0.388263	-0.448342	-0.000582188	0.202792	-0.703777	0.0966983	-1.2316	-0.465233	2.48216
Q6ZQI3	1.44212	-0.990153	0.398232	1.9494	-0.221829	-0.924803	-0.178866	-0.936094	-0.377782	-0.160228
Q9EST5	1.98262	0.112061	-0.0172828	0.943667	-0.752715	-0.618616	-0.324323	0.842272	-1.24596	-0.921717
Q923G2	-0.108483	1.40534	-1.03269	-1.68379	-0.0744919	-0.0699248	0.153973	1.59813	-0.596933	0.40887
Q9WUC3	0.655886	-1.15501	-0.0886231	-1.26858	0.457994	0.0365526	-0.121615	-0.687128	-0.0472187	2.21774
Q9CRB6	-0.712721	-0.285047	-1.07062	0.212134	-0.699694	-0.313721	1.49343	1.87282	-0.868961	0.372381
Q9CRB9	2.27311	-0.775307	-0.465813	0.158202	1.24771	-0.203426	-0.71473	-0.513348	-0.267733	-0.73867
Q9CRB8	1.38878	-0.675062	2.06742	-0.750275	-0.821419	-0.585887	-0.304728	-0.254049	0.515759	-0.580542
Q9CWF2	1.4061	-0.182009	0.00419143	-0.535712	1.78231	0.377432	-0.22954	-0.0681331	-1.09951	-1.45513
Q8CC35	-0.478703	1.11967	0.0734011	-0.0391595	2.21107	-0.615882	-1.1076	0.0021662	-0.172157	-0.99281
Q99NE5	-1.34364	0.965371	2.07032	0.388577	-0.0623635	-0.103706	-0.385181	-0.878851	-0.907713	0.257184
P30416	1.54099	0.178804	0.659649	-1.00037	-0.532347	-0.377745	-0.935753	-0.547733	-0.725871	1.74037
Q9R1Q9	1.81744	0.184387	1.01104	0.557969	-0.198024	0.0726308	-0.581134	-0.433664	-0.580858	-1.84979
Q99J85	-0.675041	-1.66892	-0.584303	-0.263995	-0.646955	0.0850628	1.76047	0.468493	1.23179	0.293403
P47753	2.32873	-0.32036	1.34266	-0.616017	-0.520566	-0.597888	-0.456576	-0.320454	-0.428092	-0.411442
Q60771	2.03882	-0.447259	1.37802	-0.211543	-0.427271	-0.102872	-1.3393	-0.223138	-0.802516	0.137067
P20917	-1.2792	-0.301337	0.318607	-0.81308	-0.278263	-0.234807	2.51819	-0.0566953	-0.0489037	0.175487
Q9D6J5	1.94399	-0.875477	-0.0946622	-0.897469	1.19628	0.60326	-0.223779	0.217184	-0.917087	-0.952233
Q9D6J6	1.68633	1.14464	0.782334	-0.0761319	0.504369	-1.02614	-1.18793	-0.515063	-0.218455	-1.09395
P55088	-1.55877	1.00926	-1.02278	-0.400286	1.6094	1.19303	0.0198984	-0.339288	-0.0478735	-0.462607
Q99KQ4	-0.34064	2.76212	0.288381	-0.456651	-0.0834931	-0.510517	-0.474135	-0.408622	-0.420824	-0.355624
P51655	-1.31116	-0.123969	-1.24901	-0.135935	-1.09689	0.231022	1.12361	0.483763	1.66125	0.417314
Q8VD62	-0.32334	2.80189	-0.10001	-0.300592	-0.358011	-0.148621	-0.114131	-0.519564	-0.658149	-0.279472
P29391	-0.14759	0.60771	-0.347285	-0.820863	-0.704971	0.672336	0.560928	-1.61216	-0.187181	1.97907
P47199	-0.901096	-0.723102	-0.87084	-0.408268	-0.694076	-0.261796	-0.181661	2.02018	1.14103	0.879633
Q9Z2W0	1.98688	-0.105015	-0.656274	1.19623	0.241951	-1.2899	-0.140206	-0.102613	0.0619383	-1.19299
Q9Z2W9	0.0613337	-0.351497	-0.288847	-0.91371	-2.05573	1.19337	1.35855	0.584747	0.079646	0.332129
P24288	2.25298	-0.0652695	0.563702	0.847912	-0.496181	-0.865332	-0.74962	-0.642137	-0.950254	0.104199
Q9DCM0	-0.597739	0.21384	-0.532727	-0.336314	-0.0197608	-0.0939343	-0.17352	-0.674949	-0.512918	2.72802
Q8R1G2	-2.46451	0.894776	-0.0783115	0.303946	0.031856	0.925042	-0.604919	0.0494653	0.0484623	0.894197
Q9DCM2	1.08766	0.218813	0.769802	1.95997	-0.0813983	-0.694205	-0.943865	-1.0436	-0.469206	-0.803973
Q61735	-0.929006	-0.730331	0.276428	-0.709007	0.0815259	-0.510502	-0.307621	0.186431	2.57354	0.0685402
P70362	-1.36487	-0.0570801	0.435106	0.303911	-0.301978	0.0582981	1.65578	1.34517	-1.20306	-0.871288
Q9DAI2	-1.34403	2.14143	0.778703	0.305119	-1.17732	-0.315055	-0.465107	-0.047047	-0.252121	0.375434
Q60598	-1.2188	-0.884839	-1.27732	0.596056	0.128944	2.1487	0.0518239	0.162069	0.286789	0.00656824
P70699	2.67492	-0.163112	0.277822	-0.53406	0.297866	-0.386872	-0.632043	-0.62514	-0.53718	-0.372203
Q80UG5	1.28433	-0.173887	-0.826924	-0.266424	1.89494	0.520988	-1.43335	0.0910401	-0.696399	-0.39431
Q8R570	-0.812918	-0.847124	-0.744145	-0.885497	-0.612982	0.372566	2.17258	0.731683	-0.0857238	0.711561
Q9R1T4	0.109352	-0.846442	0.272191	1.58704	1.69107	-0.253331	-1.06692	-1.11302	-0.58086	0.200909
Q61425	0.624031	2.26825	-0.768965	0.344978	-0.191553	-0.775172	-0.437155	0.525389	-1.2347	-0.355108
P43274	-0.440709	2.39191	-0.344614	0.997374	-0.206972	-0.510555	-0.670078	-0.198286	0.0658589	-1.08392
P43276	-0.206494	1.13981	-0.515407	-0.0304483	-0.921254	-1.19039	-1.04247	0.0575022	1.7824	0.926759
O88507	-0.896037	-0.503048	-0.913925	-0.549075	-0.792284	1.10585	1.6173	-0.0585078	1.45607	-0.466343
Q61644	1.46769	0.157531	-1.05979	-0.81159	0.567744	-1.04111	0.956582	-0.510815	-0.963015	1.23678
Q8BSS9	0.150416	0.902813	-0.96449	-0.895772	-0.856077	-0.316014	0.373092	2.11433	-0.909183	0.400879
Q05920	1.11334	0.898735	1.40211	0.34041	-1.47294	-0.625926	0.607228	-1.09207	-0.408227	-0.762653
Q80UU9	0.435809	-0.695605	-0.380286	-0.059917	-0.426458	0.0711692	2.19808	-0.750173	0.926116	-1.31873
O89053	0.691669	-0.596897	-0.0241262	0.729417	0.0963036	-0.589222	-0.895412	2.24095	-0.61785	-1.03483
P58281	-0.393408	-0.829229	-0.0354658	-0.394207	-0.442651	-0.755244	-0.0980485	1.35953	-0.63998	2.2287
Q02819	1.00263	0.856535	0.978424	1.33842	-1.46964	-0.692987	0.246009	-0.514693	-0.76074	-0.983958
Q62425	1.68209	-0.310324	-0.277331	-0.462377	0.776256	-0.653922	-0.997755	1.60349	-0.318349	-1.04178
Q9CQC6	-0.395232	1.5341	-1.68468	0.394246	0.0308916	0.373485	-1.06012	0.869189	0.827858	-0.889738
Q9D0A3	-0.571626	1.14431	-0.00152272	0.00417092	2.37037	-0.585602	-0.506158	-0.612992	-0.631038	-0.609919
Q62421	-0.616628	-0.323918	-0.0844737	0.0840729	-0.211544	-0.656625	-0.425145	-0.872513	2.61562	0.491151
P08556	-0.865895	-0.342454	-0.32782	-0.457322	-0.491921	-1.37435	0.779824	1.09194	1.97098	0.0170145
Q8R164	-0.289788	0.0552285	2.34329	0.129132	0.623119	-0.206842	-1.00034	-0.987447	-0.95627	0.289919
Q8BWY3	0.643413	-0.223119	-1.0761	-0.996523	-0.445084	-1.2185	2.03065	0.298969	0.532185	0.454111
P08003	-0.82732	-0.408193	-0.359191	0.171614	-0.423747	-0.650012	2.4799	-0.850116	0.697988	0.169077
Q8VIM9	-0.451532	-1.10309	0.336564	0.457913	-0.538252	-0.948468	2.39163	-0.0925477	-0.436738	0.384518
P23242	-0.730514	0.419818	0.199903	0.664106	-0.284402	0.363997	0.891716	-1.34874	1.48781	-1.6637
Q9QZ23	-0.417235	2.72229	0.261759	0.135137	-0.507527	-0.691567	-0.429006	-0.277144	-0.482673	-0.31403
Q8C8N2	1.17372	-0.952462	-1.13801	1.80264	0.0184116	-0.83486	0.82724	-0.635458	-0.549553	0.288328
P97315	-0.434684	0.267997	1.71384	-0.827273	-1.41511	-0.665988	0.418748	0.4379	-0.791057	1.29563
Q62048	0.517695	0.0794831	-0.432412	0.416478	2.53361	-0.629847	-0.567634	-0.643618	-0.665745	-0.608011
P32067	0.00372624	-0.98035	0.325593	1.24465	1.58621	-0.407466	-0.365803	-0.560012	0.780039	-1.62658
P97952	1.27181	-0.193895	2.27308	-0.042853	-0.141612	-0.374305	-0.486935	-0.814282	-0.699325	-0.791691
P61924	-0.720422	-0.37514	-0.524181	-0.182437	-1.17627	1.5735	-1.0716	1.62482	0.321887	0.529839
Q3UHX2	-2.03907	0.323787	0.117086	-0.660821	-0.278705	-0.923497	0.737476	0.460399	0.991648	1.2717
Q9JMG7	-0.693859	0.122879	-1.55145	-0.919534	1.06923	-0.671587	0.568868	0.714948	-0.293501	1.65401
P67984	-0.114391	-0.679784	0.0255591	0.696776	0.479319	-0.479456	-0.438938	-1.15035	-0.699586	2.36085
Q9JIW9	2.79939	-0.258505	-0.122346	-0.115553	-0.0784024	-0.392172	-0.283685	-0.486486	-0.647305	-0.414936
Q9D2G2	-0.084483	-0.419077	-0.90833	0.822866	-0.989228	0.0804512	-1.5094	0.576702	1.83391	0.596587
Q9JI46	-0.417621	0.0433038	2.80634	-0.123268	-0.304942	-0.423006	-0.416768	-0.31234	-0.309364	-0.542331
Q9CQQ7	0.975653	1.78201	0.593411	-1.32137	0.698231	-0.0879972	-0.67717	-1.25203	-0.369263	-0.341479
P19783	-0.3957	-0.183317	-0.220681	-0.0295277	2.69737	0.398566	-0.414626	-0.5365	-0.643251	-0.672339
Q8C460	0.367428	-0.584884	0.460217	-0.898352	-0.752663	-0.302469	-0.195658	2.55608	-0.147106	-0.502596
Q62188	0.790827	0.883042	0.525896	-0.630903	-0.148184	-1.43637	0.0896625	-0.488107	-1.29345	1.70758
P61294	-0.00518087	-0.713086	0.841356	1.15547	-0.0353677	-1.69774	0.587522	1.39099	-0.513335	-1.01063
Q3TTY5	-0.69008	1.07969	-1.90819	-0.39293	1.65907	-0.310056	-0.307068	-0.154647	0.700669	0.323539
Q7TMB8	1.33814	0.00905122	-0.044861	0.277648	2.0085	-0.628485	-1.12212	-0.932014	-0.738447	-0.167412
Q9D6Y7	-1.41502	-0.824803	-1.26726	0.518208	0.0290714	-0.431945	-0.0379169	0.695571	1.23932	1.49477
Q02105	-0.567061	-0.762986	-0.332249	-0.557802	-0.313381	-0.668743	-0.548662	0.975205	0.381588	2.39409
O35459	-0.579041	-0.295722	-0.736986	-0.297755	-0.594888	2.12469	-0.143885	-0.0294106	1.48124	-0.928239
P21279	-0.0808817	-0.494004	0.809978	1.2564	0.443126	-1.53114	-0.547825	-0.169401	1.49777	-1.18403
Q8BFS6	0.827446	1.97032	-0.772331	-0.0765722	-1.3769	-0.582113	-0.169978	1.07807	-0.418966	-0.478984
Q60749	-0.624927	-0.2491	2.39738	-1.46381	-0.633111	0.258167	0.337976	0.116723	0.0919578	-0.231255
Q9CXZ1	1.66639	0.203632	-0.133186	-1.16129	-0.509665	1.08668	-1.35296	0.496017	-0.9398	0.644176
Q3UHD6	-0.291987	-0.473822	0.738988	-0.256827	1.96085	1.06194	-0.79858	-1.20899	0.241897	-0.973465
O35526	-0.300289	0.348517	2.57029	-0.339407	-0.367692	-1.07334	-0.401975	0.127564	0.188687	-0.752356
Q6PDY2	0.702667	-0.405332	0.862116	1.94977	-1.17437	-0.729433	0.391051	-0.676783	-1.11254	0.192855
P51881	-0.0138993	-0.0883299	1.12028	-0.266938	2.38377	-0.548722	-0.6936	-0.664063	-0.561247	-0.667247
O55057	-0.166171	0.0966681	-1.31242	-0.429071	0.704814	2.41093	-0.0473492	-0.0406276	-0.569923	-0.646852
Q08642	-0.161284	2.7159	-0.466464	-0.563782	0.295927	-0.403812	-0.613543	-0.540334	0.102082	-0.364688
P83917	0.190731	-0.46155	2.3958	0.504975	0.238644	-1.07621	-0.55671	0.0231528	-1.09725	-0.16158
Q9DB60	-0.58541	-0.483634	-0.483682	0.183628	0.323085	-0.43185	-0.458884	-0.156321	2.69568	-0.602613
Q60631	-0.591775	0.238026	2.30765	0.0316959	0.880121	-1.29662	-0.0242633	-0.444155	-0.611331	-0.489355
Q60634	-0.349927	-0.483071	1.18117	0.619721	0.436105	-1.56918	0.198794	-0.895584	1.6556	-0.793631
Q9JHI5	-0.0498197	-0.163309	-0.41217	-0.625579	-0.149035	0.941109	-0.780825	-1.16445	2.35232	0.051759
Q8BRT1	-0.34447	-1.00197	0.264015	0.0872994	1.11311	-1.02693	-0.33141	2.20603	-0.304213	-0.661466
Q8BNW9	0.174809	-0.260079	-0.756832	0.00142913	-1.52586	-0.512606	-0.362602	0.123977	2.1634	0.954365
P28474	0.805443	1.25159	0.26517	0.87637	-2.27104	-0.222553	-0.583228	-0.485937	-0.037787	0.401968
Q61656	-0.565965	-0.120871	-0.475646	0.0488084	0.142809	-0.244267	2.70729	-0.305326	-0.254675	-0.932152
P68181	-0.281686	-0.380146	2.78268	-0.263336	0.239052	-0.41472	-0.561714	-0.354175	-0.378972	-0.386986
Q91XV3	0.136662	0.547681	-2.19353	-0.275414	1.13351	0.371205	0.0350512	0.425874	-1.13271	0.951669
Q56A07	-0.602862	0.452267	-0.874481	-1.85368	0.215589	0.582819	-0.381578	1.85264	0.102754	0.50653
P51863	1.00522	-0.338889	1.87167	0.144303	0.347732	-0.865536	-0.71027	-1.17997	0.742139	-1.0164
P56380	1.32566	0.582365	1.94734	-0.937252	-0.00599563	-1.10665	-0.286362	-0.188532	-0.613319	-0.717265
O89116	1.79098	-0.354557	-0.979961	-0.321947	-0.57112	-0.331733	0.1223	-0.850735	1.82254	-0.325766
P21460	1.20677	2.31475	-0.355911	-0.682191	-0.463189	-0.619032	-0.581484	-0.389225	-0.669974	0.239488
Q9DCL9	0.424052	1.97852	0.446693	-0.577786	1.32963	-0.663029	-0.717835	-0.746284	-0.681086	-0.792873
Q7TPM6	-0.270017	-0.0491329	1.18253	-0.148988	-0.600372	-2.07161	1.52878	-0.115083	0.692525	-0.148619
Q8BHE3	0.306349	0.307495	-0.92379	0.369135	1.83083	0.723264	-0.7513	0.597268	-1.19976	-1.25949
Q6IRU2	-0.396631	0.226229	-0.949859	-0.839218	-0.94953	0.709544	0.191131	0.696832	-0.827118	2.13862
P46638	2.16822	0.392037	-0.990759	0.972442	-0.531069	-0.843044	0.290506	-0.608233	-0.877523	0.0274275
Q8BJI1	-0.375592	0.723467	2.55347	-0.055457	-0.102613	-0.411886	-0.815535	-0.14868	-0.611929	-0.755246
Q6PHZ2	1.07084	0.131531	1.99352	-0.308755	-0.009116	-0.0921903	-0.628552	-0.974685	0.334349	-1.51694
P62761	0.702803	-1.12345	-1.10559	-1.22435	-0.562388	1.36723	0.867297	1.22414	0.121591	-0.267286
Q63810	-0.528039	-0.745673	-1.36944	0.588567	-0.582874	-0.673414	1.56821	-0.0403387	0.149989	1.63301
Q8CHP8	0.0604348	-0.138437	-0.673839	-0.578392	2.5874	-0.493195	0.409223	-0.789474	-0.631383	0.247663
P97765	-1.40363	0.999799	-1.58144	0.720473	-0.40067	1.3369	0.782032	-0.136346	-0.59554	0.278424
Q641P0	-1.41918	1.64965	0.755097	-0.0238153	-0.116707	-0.651368	-0.142643	-0.740355	-0.762106	1.45143
Q9DBL7	-0.428957	-0.0401776	-0.424	-0.853342	-0.0580978	2.61613	0.0210339	-0.0741561	0.239394	-0.997826
Q8VEH5	0.347404	-0.545323	-0.906127	-0.627499	0.38031	1.41883	-0.0602601	-1.39792	1.7641	-0.373515
Q8VEH3	0.163585	-0.210199	-0.466326	-0.67152	1.19376	-0.246466	0.863741	-1.08902	1.77003	-1.30759
P63280	-1.56996	-0.934586	0.1785	-0.326147	-0.139176	0.573419	-0.389358	-0.219797	0.713844	2.11326
Q9WTN0	0.533715	-0.644944	-0.562181	-0.20947	0.077615	1.89889	-1.6584	-0.0326722	-0.537221	1.13467
Q6PCP5	-0.194875	-0.896852	2.0399	-0.977936	-0.599544	-0.422259	0.0479144	-0.286905	1.5355	-0.244945
Q8R191	1.09297	-0.743422	0.149234	-0.482563	0.469975	1.11163	-1.14711	0.338429	0.983693	-1.77284
Q9D2M8	2.83023	-0.0218411	-0.363395	-0.36122	-0.316704	-0.341384	-0.329353	-0.345502	-0.364965	-0.385867
Q9D2R0	-1.55149	-1.46691	-0.536694	-0.314706	1.10626	0.208577	0.32652	0.000359948	0.799512	1.42857
P12658	1.01488	0.337278	0.670273	-0.367627	1.91558	-0.648166	-1.2829	-0.554458	-1.10837	0.0235149
P56959	-0.499397	-0.875092	1.2589	-0.013458	-0.537598	-0.866474	-0.136584	-0.331529	-0.270012	2.27124
O88543	-0.0308189	0.739819	-0.968737	2.28022	-0.443785	-0.486931	-0.525035	-0.918157	-0.414341	0.767766
P62484	-1.6513	-0.368689	0.0385382	0.837562	0.177194	-0.509742	0.00617704	0.730019	1.84255	-1.10231
Q8WTY4	-0.395656	0.406647	-0.81122	0.0752395	-0.446449	2.48742	-0.738562	-0.788061	-0.363222	0.57386
Q9JL62	-1.31826	-1.00526	-1.27849	-0.368995	-0.0100281	0.814559	1.75705	0.364784	0.682613	0.36203
Q9CT10	-0.139107	-1.30998	0.72322	1.99929	0.264112	-0.309984	-0.76222	-0.73693	0.97771	-0.706109
O35449	0.233668	-0.622466	-0.62852	-0.396552	-0.781589	2.41141	-0.591281	-0.462076	0.995811	-0.158408
Q6PGF7	0.169976	0.0509009	0.493691	2.53222	-1.00793	-0.910151	-0.214564	-0.441311	-0.311808	-0.361028
Q2NL51	-1.2223	-0.853919	0.222985	0.372654	-0.0855977	-0.220492	0.285336	-0.0942046	-0.80988	2.40542
Q6ZPU9	-0.789343	0.400384	1.35162	1.68696	0.404518	-0.858244	-0.928011	0.489019	-0.880679	-0.876223
Q9WUD1	-0.46821	-0.377188	-0.166955	-0.301814	-0.90254	-0.131664	1.8239	-0.579491	-0.754895	1.85885
Q9DAK9	-0.99616	-0.120097	-0.0642334	-1.15251	-1.28321	0.863357	0.246425	-0.261649	0.991281	1.77679
P59281	-0.390926	2.36258	-0.352226	-0.490877	0.0210732	-0.949039	-0.630011	0.199099	-0.761238	0.991559
Q8K010	-0.564092	1.06051	0.310637	0.164679	0.427471	-0.166385	-2.30647	-0.119542	-0.170595	1.36379
P63147	-0.261198	-0.00575155	1.42887	1.9167	0.161466	-0.553125	-1.0451	-1.30346	-0.302964	-0.0354337
Q9Z2D6	-0.313286	-1.0573	-1.2053	2.20378	-0.71646	-0.521214	0.568017	0.289633	0.366864	0.385273
Q6P8X1	-0.34815	2.10637	0.576809	0.162214	0.84326	-1.13318	-0.700391	-1.14759	0.148758	-0.508094
Q9QXG4	-0.572542	-0.171837	-0.6196	-0.309737	-0.189482	-0.211083	-0.55565	0.0870313	-0.234019	2.77692
Q68FF6	0.143002	2.42012	-0.623082	-0.491302	0.219481	0.849865	-0.417399	-0.563033	-0.612125	-0.925525
O88685	-0.0131884	1.77053	0.58301	-1.06581	-0.687092	-0.444339	-0.501432	-0.873422	-0.370726	1.60247
Q99MR6	-0.404298	-0.271969	2.63552	-0.529376	0.129731	0.128424	-0.146372	-0.982716	0.144611	-0.703554
A2ALU4	-0.412225	2.47899	0.131724	-0.0718015	0.424573	-0.775809	-0.781483	-0.633413	-0.813956	0.453398
Q8JZL3	0.385572	-1.53056	2.13741	-0.092373	-0.459864	-1.15837	-0.0199321	-0.0603198	0.232457	0.565974
P36916	-0.634047	-1.2715	1.24978	-1.02555	-1.109	0.345045	0.789102	-0.0776244	1.53282	0.200964
Q91Z61	0.765137	-0.831847	0.644968	-0.39601	-0.743884	1.176	-0.865788	-0.742535	1.80437	-0.810408
Q69Z98	-0.475234	0.285915	-0.805318	-0.579058	-0.0485128	-0.509613	0.747912	2.49194	-0.732188	-0.375843
Q8CGF7	-0.22933	-0.24952	2.6984	-0.373813	-0.284803	-0.210232	0.472852	-0.613275	-0.662789	-0.547492
Q569Z6	-0.371232	2.43039	-0.576013	0.997496	-0.413342	-0.556136	-0.393491	0.239438	-0.7663	-0.590815
Q05816	-0.821075	1.73208	-1.5382	-0.180109	0.232423	0.873654	-0.438952	0.845388	-1.04323	0.338023
P53612	0.630405	2.34319	0.459817	-1.17663	-0.12787	-0.192283	-0.372856	-0.345522	-1.08994	-0.128303
P61148	-0.360258	-1.05629	-0.335151	-0.531432	-0.927249	1.77382	0.907252	1.04155	0.554546	-1.06679
Q9R1Z7	-1.16216	0.0610934	-0.496442	-1.06235	-0.823473	1.62577	0.380729	-0.601122	1.41589	0.662075
Q61074	-0.522372	-0.935295	0.0254216	-1.02692	-0.537682	0.570533	-0.110773	-0.143467	2.47098	0.209577
Q99KP3	0.136598	-0.260056	-0.491634	-0.618985	-0.240127	-0.313038	-0.526712	-0.0977883	-0.365431	2.77717
Q8CHG7	-0.525446	-0.408509	0.873411	-0.48476	2.54566	-0.568398	-0.361195	0.00023788	-0.374648	-0.696352
Q9EPL8	0.330296	-0.209582	1.87819	-0.992144	-1.39739	0.290865	0.564921	0.870751	-0.262947	-1.07297
Q6PGB6	-0.489482	-0.223227	-0.382403	-0.426988	0.298108	-0.51862	-0.354645	2.7688	-0.393679	-0.27786
Q9CPX6	-0.186605	-1.1971	-1.36197	-0.702276	0.173936	1.21067	1.11449	-0.632492	1.42135	0.159997
Q9CR98	-1.06035	0.510876	-0.346826	-1.30918	-0.906725	1.61354	0.942782	-0.439245	-0.126058	1.12119
Q07417	-0.841591	1.6866	-0.109207	-0.712832	0.839594	-1.52468	0.293544	-0.300584	-0.530598	1.19976
O55135	0.08336	-0.948544	-1.69666	1.46797	-0.373288	-0.229813	1.12069	0.300919	-0.723462	0.998831
Q8BXR1	0.058508	0.414624	1.34433	0.0577152	-0.435263	1.75224	-1.00944	-1.06924	0.14044	-1.25391
Q99MI1	0.101944	-0.0830726	0.215484	-0.000814462	-0.0723826	0.146602	-1.40833	-0.365651	-0.957681	2.4239
Q8BGN8	-0.129109	-1.33427	1.26905	0.156968	0.143189	2.03727	-0.114545	-0.76622	-0.627261	-0.635071
Q8BGN3	-1.16761	1.53179	-0.635589	-1.37381	-0.576661	0.879535	1.0117	-0.509199	0.778642	0.0612007
Q9Z1X4	-0.362147	-0.543746	-0.156885	0.618908	-0.944179	-0.376589	1.20167	-0.206831	-1.25051	2.02032
Q8BR92	-0.315681	-0.11374	-0.351052	2.81535	-0.463958	-0.0846531	-0.177544	-0.449347	-0.349433	-0.509939
P97494	-0.895352	1.71808	0.205871	-1.36938	0.701233	-0.690937	-0.661227	-0.593352	0.396079	1.18898
P97492	-0.242556	2.32494	-0.625553	-0.426836	1.32239	-0.692253	-0.311777	-0.408005	-0.589724	-0.350624
Q05512	-0.540921	-1.07854	0.043056	-0.790467	0.80378	1.52907	-0.751194	0.6732	1.26216	-1.15014
Q62165	-0.979183	-1.36739	-0.705985	-0.890429	-0.626736	1.14529	1.05039	0.432064	0.976482	0.965494
Q8BH44	0.0617935	-1.21105	0.723422	-1.13362	-0.871259	0.0811344	1.26611	1.67077	0.147074	-0.734365
Q9QYF9	-0.12271	0.00261577	-0.512928	-0.460595	-0.610059	-0.655749	0.477622	-0.425022	-0.369417	2.67624
Q71M36	0.372602	1.43431	1.02033	1.14478	0.00485268	-0.422906	-1.44573	-0.530953	-0.215299	-1.362
Q5SUR0	-0.41854	-0.0688384	2.76434	-0.614601	-0.4691	-0.548464	-0.182176	0.177163	-0.393037	-0.24674
Q71LX4	0.870888	-0.589494	-0.81216	0.426564	2.29468	-0.683742	-0.641288	-0.499714	-0.726733	0.360998
O54988	-0.547382	0.206141	-0.561039	-0.11697	-0.33819	2.58613	-0.470679	0.608891	-0.699661	-0.667236
Q8BMG7	0.353674	-0.659536	-0.294	1.47264	-0.412782	1.35554	-1.82417	-0.431931	0.752127	-0.311564
P60122	-0.274871	-1.04723	-0.849532	-0.358945	-0.491896	0.161518	1.08576	-0.382885	2.31497	-0.15689
Q91YP2	-0.136392	2.83147	-0.241237	-0.244098	-0.279094	-0.350612	-0.351241	-0.515849	-0.387871	-0.325073
P97384	-0.234643	0.304143	0.497727	-0.883464	0.239027	-0.482235	-0.365415	-0.607708	2.47761	-0.945044
Q04750	-0.336069	-0.627515	-0.372094	-0.442524	-0.306688	-0.0612176	-0.463689	0.195872	2.7713	-0.357376
P62311	-0.859565	0.456768	-0.567812	-0.695251	-1.14442	-0.265272	-0.636108	1.96931	0.689576	1.05278
Q8CHX7	-0.155466	0.13026	0.945817	-0.168957	-1.78768	-0.677716	0.209553	-0.624452	1.98118	0.147459
Q6NZJ6	-0.407307	0.0337466	-0.481287	-0.458681	-0.369033	2.80859	-0.22861	-0.457629	-0.156016	-0.283777
Q8R050	-0.672894	0.486265	0.856745	-0.270637	-0.461726	-1.07475	2.21209	0.153826	-1.09566	-0.133262
Q9CQI6	-0.859264	-0.745377	0.313087	0.260819	-1.02991	-0.454572	-0.361853	-0.539369	1.79415	1.62229
Q8BHL3	-0.11305	0.963187	-0.61082	-0.617116	-0.701232	-0.695473	-0.618685	0.874386	2.17881	-0.660006
O35250	-0.351804	0.186395	-0.325435	-0.225245	-0.428795	2.76351	-0.148712	-0.407112	-0.295451	-0.767355
Q99PL6	0.74881	-0.586189	-0.259326	0.584384	0.514051	-0.612588	1.81205	-1.55542	-1.07655	0.430774
Q8BKC5	-0.379886	-0.532558	-0.962559	2.66403	-0.00408512	-0.510311	0.0473682	-0.516547	0.0906126	0.103939
Q9QWL7	-0.744432	1.72233	0.463772	-0.167894	-0.723713	-0.415901	-0.599541	1.80939	-0.634343	-0.709674
P70398	-0.0759992	-1.26179	1.27793	1.78833	0.845775	-0.452486	-0.697164	0.0485324	-0.933262	-0.539864
Q91VH6	-0.785288	-0.721564	-0.713604	1.69182	-0.637108	-1.03805	0.418646	1.64764	-0.16395	0.301461
Q91VZ6	-0.551141	1.00374	-1.10042	0.195727	-0.748332	-0.788133	-0.775623	1.3836	-0.255608	1.63618
Q6P1D5	-0.390607	0.00831351	-0.632552	-0.727988	0.494044	-0.0457621	2.63199	-0.66766	-0.142981	-0.526796
P26039	0.339121	-0.179054	-0.195076	1.15828	-1.73782	0.117807	0.754715	-0.774375	1.51055	-0.994157
P63082	0.499327	-1.23816	-0.428798	0.639012	-0.243094	-0.598706	-0.63661	2.2342	0.512976	-0.740143
P63330	-0.209956	-0.209653	2.42344	0.716126	-0.561689	-1.10351	0.0252008	-0.90368	-0.371009	0.194738
Q9EPW0	0.854477	-0.911095	1.72352	-0.742399	-0.185093	-1.60423	-0.0174361	1.10885	0.0521344	-0.278727
Q03137	0.0367503	-0.158905	-0.460673	-0.810104	2.61466	-0.500971	0.287817	-0.874563	-0.350555	0.216541
Q60829	-0.763911	-0.822888	1.19285	0.0618505	-0.328756	-0.404549	-1.51882	0.276613	0.448468	1.85914
Q8BWG8	-0.310469	-0.826982	-0.995869	0.799473	-0.843299	0.749474	-0.130083	-0.612761	2.21839	-0.0478709
Q62318	-0.484322	-0.00855284	-0.534686	-0.848061	-0.219363	-0.0938218	2.61045	-0.750095	-0.204763	0.533214
O35988	-0.3346	-0.0372271	-0.793998	0.551017	-1.28591	0.411911	2.1035	-1.03992	0.728762	-0.303528
P42859	-1.10409	0.561277	-1.16445	-0.463754	1.3085	0.657629	-0.763157	1.64112	-0.688756	0.0156827
Q91WG7	-0.647819	-0.292748	-0.381216	-0.84542	-0.641443	-0.763166	-0.61333	1.5692	1.74419	0.871761
Q9Z2V5	-0.250385	0.620975	-2.20314	1.30699	-0.018391	0.0675144	0.316575	0.844224	-1.02688	0.342518
Q9CQK7	-0.106726	-0.409073	-0.30355	-0.502103	-0.20952	-0.196498	-0.519316	0.696065	-1.01879	2.56951
O08810	-0.146853	1.07293	-0.790009	-0.833566	-0.562568	-0.656464	-0.737271	2.15193	-0.228947	0.730819
O08582	-0.380965	1.53662	0.223919	1.37558	-0.185589	0.4227	-0.933461	0.476234	-1.38327	-1.15177
Q91W50	0.348013	2.68076	-0.460759	-0.601995	0.174853	-0.646874	-0.622812	-0.33372	-0.156928	-0.380537
Q3UUG6	-0.369766	0.0738297	2.4612	-0.0728921	-0.969175	-0.454006	-0.182888	0.737199	-1.01437	-0.20913
P62911	-0.195822	2.70733	-0.399601	0.479342	-0.212697	-0.599838	-0.443744	-0.272046	-0.560726	-0.502197
Q3B7Z2	-0.612193	2.38567	0.44299	0.612389	-0.15765	-0.034139	-1.07535	-0.0330643	-0.691399	-0.837259
P61079	-0.353229	2.78739	-0.345394	0.244138	-0.387549	-0.405275	-0.364342	-0.416864	-0.284908	-0.473967
Q810A3	-0.660219	0.27534	0.546681	0.531826	-0.177963	1.45272	0.567386	-1.71205	0.630312	-1.45403
Q64737	-0.370081	-0.523176	0.841807	1.79322	-1.07524	-0.143	-0.00410012	1.33181	-0.949745	-0.901498
Q3UHD9	1.21147	-0.132025	-0.859563	-0.219635	2.27432	-0.413595	0.0449457	-0.502243	-0.432758	-0.970917
Q91YN9	-0.849954	-1.31156	-1.35838	0.0170726	0.0921301	0.795694	0.682142	0.214814	-0.161517	1.87956
Q5DQR4	-0.617632	0.757128	-1.21502	0.364043	0.428836	-0.859782	-0.485755	2.21526	0.0208439	-0.607925
Q8CGF6	0.263048	-1.57647	-0.0740475	-0.301332	-0.445676	-1.43413	1.58634	0.278874	0.695319	1.00807
Q9CQV6	-0.757609	-0.302228	-0.0582162	-0.288827	-0.285328	-0.312617	-0.0125966	-0.83415	0.139892	2.71168
Q99JW2	-0.50275	0.591836	0.052394	0.211012	-0.0371182	-0.834386	-0.534681	2.50844	-0.638417	-0.81633
Q9D1X0	-0.844447	-0.287507	-1.55388	0.627555	0.0846767	-0.835738	0.163182	1.67099	1.32303	-0.347858
Q9WUD8	0.113493	0.507617	-1.69783	0.20132	-0.224442	1.8559	-0.423564	-0.748505	-0.653779	1.0698
Q8BTY1	0.539117	0.645604	1.60717	0.279404	-0.0446251	-1.30832	0.666235	0.230963	-1.3044	-1.31115
Q80U40	-0.760338	-0.372918	-0.964015	-0.399289	-0.576819	1.77883	0.118002	-0.694957	0.084591	1.78691
Q9D1Q6	-0.733811	0.144052	0.0364936	0.432059	0.972977	2.20207	-0.910727	-0.73067	-0.486948	-0.925496
Q80WM4	-1.00379	-0.528415	1.57945	-1.33052	-0.0634025	0.5541	-0.0950878	-0.125077	1.64648	-0.633741
Q99L04	-0.383817	-0.544176	-0.482861	-0.433549	-1.27865	-0.35891	0.322122	2.40593	0.0645119	0.689403
Q9D0E3	1.21526	0.254185	-0.977548	0.686123	0.14401	-1.03135	0.0980556	-1.02909	1.67555	-1.0352
Q9CQR6	-0.366803	0.579737	-0.691975	1.51229	-0.761069	-0.227827	1.94292	-0.497082	-0.740012	-0.750171
Q9D832	-0.291636	-0.35992	-0.0862414	-0.26905	-0.495309	-0.549266	-0.146779	2.80964	-0.138419	-0.473023
Q99JX4	-0.498029	-0.0646948	0.729104	-0.607142	-0.579592	-1.12061	0.563387	-0.776999	2.30926	0.045318
P53811	0.0120806	-0.0192939	2.37662	-0.247834	-0.0734964	-1.11968	0.781965	-0.354743	-0.245103	-1.11052
P51830	-0.441587	0.0766763	-0.835167	-0.892058	-0.419051	1.71489	-0.243066	-0.874282	0.0807692	1.83287
Q8R010	0.0962567	-1.06364	-0.763822	-0.4819	-0.414237	-0.141851	1.9049	1.35743	0.546909	-1.04004
P56695	-1.33898	0.560955	-0.186518	0.792939	1.67971	-1.12792	-0.270908	1.07557	-0.91111	-0.273734
Q80T41	-0.406712	-0.0563226	-0.259185	-0.427554	-0.830894	-0.834034	-0.134399	-0.395342	2.51733	0.827111
Q80YA9	-0.119205	-0.309376	-0.688671	-0.663689	1.60461	1.90725	-0.774717	0.416769	-0.838983	-0.533996
Q9ERG2	-0.048477	0.360979	-2.1172	-0.543188	0.570636	0.8189	-0.443477	0.0998308	-0.358776	1.66077
Q8VBT0	1.37213	0.370741	-0.941008	1.79183	-0.796327	0.379603	0.263278	-0.897591	-0.913644	-0.62902
Q6A0A9	-0.629155	0.503649	1.10983	-1.43261	-0.0029181	-0.859886	0.899843	-1.11107	1.51085	0.0114737
Q9CY27	-0.00151372	0.808084	-0.751058	0.463203	-1.02346	1.45203	1.48576	-0.722872	-1.18686	-0.523304
P61222	0.192541	-0.197439	0.043608	-1.8594	-0.567398	-0.61214	0.625811	1.6315	-0.476657	1.21958
Q922J6	-0.396295	-0.398192	-0.654582	-0.317611	-0.111564	0.129339	-0.328077	-0.151601	2.77441	-0.545821
Q8K2C6	0.383759	-0.152105	-0.387388	2.74182	-0.324418	-0.386701	-0.340842	-0.493175	-0.575047	-0.465905
Q9Z1R2	-0.271903	0.338326	1.72675	-0.286801	0.389572	0.57737	-1.66364	0.646851	-0.0156296	-1.4409
P70697	-0.749597	-0.522733	1.27168	-0.218347	0.191917	1.64601	-0.625826	0.114403	-1.72332	0.615815
Q9D1P0	-0.362537	-0.524005	-1.47471	-0.27383	-0.448381	-0.549907	1.14116	0.368918	2.09804	0.025249
P46414	-0.363097	-0.265843	2.55592	-0.209266	0.0584328	-1.23272	0.0592379	0.173646	-0.814161	0.0378537
Q9D1M0	-0.225719	0.356992	1.64202	1.42999	-0.541363	-1.32819	0.497125	-1.19981	-0.0532441	-0.577796
Q5SVL6	-0.675966	-0.128109	-0.269157	0.532899	-0.313354	2.11902	0.695456	-0.770953	0.352679	-1.54252
A2AG50	-0.699853	-0.729585	0.286016	-0.572376	-0.606148	2.41993	0.140169	-0.29334	-0.759108	0.814296
Q4VAA2	-0.316162	-0.371301	-0.53648	-0.543799	0.440291	-1.04226	-0.594857	0.751872	-0.222429	2.43513
P62320	-0.0568932	0.510478	0.656545	0.226612	0.659209	1.30177	-1.72823	-0.154908	0.320641	-1.73522
Q3UVL4	0.749108	0.513557	0.406685	0.412634	1.18123	0.674808	-0.555555	-1.90213	-1.43527	-0.0450718
Q9CQ79	-0.0744522	-0.291044	-0.698719	-0.0956138	-0.700519	2.53277	-0.549918	-0.58742	0.84532	-0.380407
Q99NB9	-0.298251	0.0942054	-1.01829	0.745124	-0.45568	-0.995711	2.39967	0.2121	-0.534221	-0.148941
Q99PG4	-0.592258	-0.60953	-1.16499	-1.2302	-0.36751	1.38474	0.781615	0.0877453	1.65306	0.0573223
Q9Z0F7	-0.309204	0.322373	2.56067	-0.61698	-0.954658	-0.476477	-0.0550316	-0.459887	-0.510271	0.499466
Q6P4S6	-0.300131	-0.293323	-0.343898	-0.331701	0.184856	-0.4797	-0.395459	-0.413739	2.79713	-0.424033
Q6P5F9	0.342849	-0.361723	0.251477	0.494366	-0.42359	2.2675	-1.24045	-0.0995261	-1.25451	0.023606
Q9CQ10	-0.108667	-0.44979	-0.365949	-0.466761	-0.323482	-0.639612	1.73244	-0.886172	1.97807	-0.47007
Q62422	-0.266294	0.31334	1.50664	0.754258	0.652719	-1.02833	-0.985942	1.12937	-0.807031	-1.26873
Q5SYD0	0.104834	1.0681	-0.493424	1.97324	-1.14313	0.797562	-0.0604929	-0.968166	-0.709453	-0.569077
O08600	-0.50204	-0.323069	-0.330679	-0.466661	0.345877	-0.289528	-0.497611	-0.533934	2.74907	-0.151423
Q8K2C9	0.631138	-0.0870563	2.66707	-0.457125	-0.492924	-0.442991	-0.411743	-0.453939	-0.518094	-0.434332
Q8BP92	-0.911411	-0.35705	1.43449	-0.594699	2.05005	-0.290269	0.138512	-0.781083	-0.832704	0.144162
P35585	0.253757	0.386192	1.82721	-0.0216843	0.259483	1.10579	-0.829671	-0.431378	-1.14777	-1.40193
O89023	0.0349009	0.596613	1.72279	-1.70535	-0.50264	-0.757791	1.23267	0.229554	-0.47847	-0.372275
Q91WT9	-0.137106	-0.278562	-0.401426	-0.355654	-0.368273	-0.471667	2.82423	-0.470397	-0.203167	-0.13798
Q63829	-0.451126	-0.665519	-0.639915	-1.01225	-1.07428	1.49774	1.35483	-0.330012	1.2543	0.0662426
Q9D1I5	-0.5115	-0.450251	0.950045	-1.17014	-0.06402	-0.378235	0.939644	-0.857547	-0.515367	2.05737
P61957	0.191684	-0.233979	0.759737	-1.1301	-1.38586	0.0526694	1.82048	0.86182	-1.03191	0.0954522
Q921M3	-1.06425	-0.492421	-0.378658	1.03367	0.209154	-0.385295	-0.325203	2.0155	-1.27197	0.659479
Q9CZS1	-0.514211	-0.82942	-0.921075	-0.775786	1.57049	1.95594	-0.36316	0.179023	0.0679401	-0.369748
Q921W4	-0.034757	0.533856	-0.00262387	-1.76046	-0.121956	2.02821	0.248434	0.575808	-0.826637	-0.639873
Q9CR41	-0.538135	-0.440215	-0.456127	0.149842	-0.463409	-0.636475	-0.313829	-0.442289	2.67494	0.4657
Q8R4E6	0.256522	-0.202625	-0.0824296	-1.49857	-0.454077	2.31392	-0.286288	0.432109	-0.829632	0.351077
Q8CGA0	-0.639428	1.85676	-0.833283	-1.41329	-0.540441	-0.509574	-0.178109	1.01546	0.802636	0.43927
Q9D924	-0.323037	-0.69349	-0.593614	-0.30825	-0.607642	1.21948	2.34086	-0.35392	-0.710749	0.0303686
P62962	-1.09216	-0.85169	-0.715832	-0.571905	0.834094	-0.143241	2.31518	-0.159274	0.00991875	0.374901
Q91VR7	-0.975457	-0.917928	0.0726152	-0.544028	-0.0796958	-0.373404	0.187214	1.01835	-0.674874	2.28721
P56135	-0.92914	-0.660757	-0.617347	-0.799311	-0.0904589	2.24315	-0.102508	-0.222842	1.25472	-0.075503
P62257	-1.11713	-1.19112	-0.807557	-1.12205	0.0879516	1.1601	0.419196	0.189518	1.08539	1.29569
Q91WK5	-0.926619	-0.770387	-0.852931	-0.892753	-0.801997	1.8056	1.02947	0.257175	0.170037	0.982402
Q9ES56	-0.651113	-0.927029	-0.339712	-0.753624	-0.0708654	2.52557	-0.0552723	0.0743406	0.656367	-0.458665
P59648	-0.858382	0.482985	0.61953	-0.530646	-0.128308	-0.398085	-0.15582	-0.824586	2.45828	-0.664971
Q8R3Q6	-0.767107	-0.703478	-0.747233	-0.848454	-0.538011	2.13903	-0.208888	0.267878	1.28163	0.124626
Q3UFF7	-0.685138	-0.737073	-0.505799	-0.747312	-0.699506	1.75942	0.802348	1.39953	-0.931086	0.344615
O35969	-0.0381939	-0.116681	-0.636798	0.0881043	-0.286134	0.876428	-0.31462	2.11995	0.0750974	-1.76715
Q8BWR2	-0.888225	-0.339639	0.0215231	-1.61655	-0.216519	-0.43844	1.79569	-0.220376	1.23413	0.668404
Q78J03	-1.39598	-0.93699	-0.659881	-0.984844	-0.364943	0.398511	1.64699	0.806479	0.714368	0.776297
Q61599	-0.668186	-0.516231	-0.651427	0.179219	-0.289342	-0.147598	2.72094	-0.478527	-0.276243	0.127393
Q8VCE6	-0.549991	-0.557719	-0.581491	-0.707711	-0.312682	-0.0981125	1.47498	-0.914139	2.09931	0.147559
Q91VW3	-0.805797	-0.379556	-0.314979	-0.508004	-1.24597	0.254254	-0.954707	1.2509	1.57622	1.12765
P62774	-0.625391	-0.213192	-0.775195	-0.608885	-0.317577	0.005835	-1.2098	0.764617	2.19819	0.781396
P06797	-0.754547	-0.189148	-0.502974	-0.228574	-0.865671	0.129746	-1.01049	0.503816	0.512456	2.40539
Q9DC71	-1.23311	-0.436051	-0.855096	-0.526968	-0.670009	2.03156	0.541052	0.994527	-0.376035	0.530126
Q9D7I5	-0.642652	-0.850214	-0.091043	-0.121767	1.03064	-1.30454	1.81643	0.156308	-0.93283	0.939664
Q03173	-0.611296	-0.458909	0.223984	-0.375088	-0.540932	-1.17422	2.49814	0.126015	0.508378	-0.196075
P61329	-0.585417	-0.0896341	0.165056	-0.554266	-0.370963	-1.46318	1.61415	0.0610327	-0.545748	1.76897
Q61016	-0.432839	-0.0704722	0.280228	-0.544551	-0.712028	-1.23645	1.44392	-1.12226	1.50198	0.892462
Q8BHA3	-0.682922	-0.700448	-0.600482	-0.571198	-0.540637	-1.0294	0.374546	2.13388	0.851144	0.765522
Q8K1L5	-0.781336	-0.31689	-0.557861	-0.764928	-0.468579	-0.0801423	0.0102726	0.18355	0.107306	2.66861
P97372	-0.568987	-0.471596	-0.488948	-0.752617	-0.65474	-0.875199	0.264353	0.669915	2.38604	0.491782
Q9DCL8	-0.540683	-0.935513	-0.894647	0.455162	0.697879	-0.795186	1.9696	0.0147291	-0.941076	0.969736
Q9D287	-0.286015	0.0977588	0.28855	-0.439957	0.412229	2.45851	-0.916463	-0.626754	0.0963965	-1.08425
Q9CY66	-0.585552	-0.310589	-0.420496	-0.491071	-0.65294	2.24865	-0.475715	-0.111376	1.42472	-0.625629
Q8CCK0	-0.626031	-0.688227	-0.788944	-0.809584	-0.994938	1.31902	0.316657	-0.469533	1.52569	1.21589
Q8BZJ7	-0.95045	-0.45603	-0.416127	-0.48925	-0.821507	0.0620559	-0.26982	0.598122	2.51274	0.230267

## Sheet: CF24h
	Ket_1	Ket_2	Ket_3	Ket_4	Ket_5	veh_1	veh_2	veh_3	veh_4	veh_5
Label	0	0	0	0	0	1	1	1	1	1
Q9JKY5	2.28817	-0.657516	0.328362	-0.419617	-0.575824	0.0354625	-0.744559	-0.110034	0.96178	-1.10622
Q9CZY3	-0.509583	0.953785	1.25185	1.2801	0.246291	-0.395677	-0.397123	0.198436	-1.92931	-0.698776
O70250	-0.570451	-0.554033	-0.5036	-0.469108	-0.135531	-1.30975	1.85863	-0.223056	1.60065	0.306254
O70252	-0.407209	1.34072	1.76499	-0.090904	-0.987453	1.02763	-0.746532	-0.809055	-0.738157	-0.354035
O55042	-1.9174	-0.312544	0.338496	-0.180857	0.0639079	-0.127867	-0.0519159	2.09761	0.615983	-0.525417
Q91X97	-1.22563	-0.204482	1.16525	-0.316995	0.174698	-0.383149	1.3452	-1.79618	0.536503	0.704793
P48962	-1.4626	0.712335	0.802774	0.977527	-0.552367	-0.546989	-1.09709	1.55945	0.27057	-0.663608
Q61081	-0.824357	-0.980494	0.791443	1.23941	-0.126161	-0.00809852	1.86733	-0.72204	-1.06974	-0.167289
P35802	-1.3936	0.159138	-0.229116	0.552129	-1.30987	1.58428	1.46279	-0.0831144	-0.487755	-0.254889
Q60625	-1.03243	-0.370064	0.867668	-1.00682	-0.950268	-0.367037	-0.199945	0.785723	2.0725	0.200675
P0C0A3	-1.65882	0.183085	1.19794	0.217829	-0.23466	-1.19925	0.43851	-0.32062	1.68731	-0.311321
Q8BLF1	-0.198537	1.28792	0.931713	-1.25543	-1.63024	1.42998	-0.324427	0.0622397	-0.156471	-0.14675
Q9DB72	1.1325	1.92152	-1.23748	-0.462152	-0.00958139	-0.914361	-0.822285	0.805844	-0.335242	-0.0787611
Q9DC07	-0.35857	0.416415	-1.10727	-0.620671	-0.95355	-0.0524666	1.05341	0.913852	-1.05602	1.76487
Q9JKK7	0.461198	1.79543	0.0692096	-0.401478	0.814174	-1.66143	-0.441195	-0.551518	-0.90014	0.815753
Q61885	0.487957	0.198121	0.136072	0.132358	-0.969654	0.213418	-1.7647	-0.552525	2.06853	0.0504202
Q91XU3	-0.327294	-0.327816	-0.361437	-0.310775	2.84219	-0.373574	-0.291336	-0.184556	-0.344737	-0.320664
Q61390	1.93722	-0.726033	-0.159275	-0.41127	-0.814682	-0.5755	-1.2349	0.576377	0.120039	1.28803
P62806	-0.403377	-0.0334742	-0.00547093	1.96483	0.296544	-0.216356	0.19297	-1.9525	0.778069	-0.621234
P56395	-0.498782	-0.380705	-0.383847	0.0555607	-0.0640769	0.253632	-1.06161	-0.437471	2.65518	-0.137879
O88456	1.64245	-0.700699	-1.20701	-0.444519	-0.331862	-0.424315	-0.724242	0.44626	1.77263	-0.0286947
Q9R0Q7	1.25653	2.20413	-0.806886	-0.230386	-0.135434	-0.982026	-0.410528	-0.737309	-0.354197	0.196102
Q62446	-0.370956	-0.49013	-0.24774	0.00725865	-0.124361	-0.519625	-0.127041	2.78989	-0.624395	-0.292895
Q9CQA3	-0.779917	0.78851	1.14886	0.963532	1.5417	-0.618642	-0.79994	-1.28306	-0.396277	-0.564762
Q9CQA1	1.34756	0.24943	-1.06223	-0.676708	1.79097	0.574069	-1.2692	-0.19048	-0.554812	-0.208598
Q62283	1.76624	0.915399	1.43708	-0.318327	-0.833287	-0.783379	-0.825789	-0.327829	-0.162972	-0.867131
Q8VCW8	1.0911	0.833267	0.49116	-0.508745	0.110448	-0.365202	1.58306	-0.839583	-0.756531	-1.63897
Q8BGD9	0.388045	-0.983944	-1.12327	-0.778706	0.10129	0.246343	-0.204772	2.10787	0.968151	-0.721012
P60521	1.19302	-0.640286	-0.0196483	-0.268309	-0.0859064	0.655295	0.381495	-1.53365	-1.27442	1.59241
Q8BGD5	0.0557555	0.772685	0.544733	0.00693192	0.447202	-2.2191	-0.855073	1.44896	-0.353633	0.151539
Q9EQ06	-1.06536	1.52158	-1.25334	-0.769056	-0.402796	1.20709	1.02195	-0.704057	-0.0325157	0.4765
Q6PB66	-0.668504	1.01701	0.306262	-0.980045	-0.520281	0.288904	-0.654798	2.174	-0.977289	0.0147394
P62717	-0.544164	-0.433715	-0.174342	-0.982794	1.81147	0.623001	-0.338216	1.4409	-1.28261	-0.11953
P62715	-0.592759	-0.547	-0.0793254	-0.0421668	0.128203	-0.431519	0.41354	-0.940439	-0.518901	2.61037
O08915	-0.031763	-0.854495	-0.35768	2.55915	0.203195	-0.899475	-0.493179	-0.0659823	0.466051	-0.525827
O08914	-0.320065	2.83877	-0.395635	-0.283714	-0.199195	-0.421935	-0.237617	-0.268666	-0.388566	-0.323381
Q9D0E1	-2.13013	0.30614	0.367553	-0.37759	-0.778534	0.427257	0.376136	1.75269	0.237405	-0.18092
A2AWA9	0.593557	-0.930419	-1.09139	-0.790543	-0.457352	1.14024	-0.363258	1.85612	0.684306	-0.641257
Q9JIG8	-1.38062	-0.36581	0.00653504	0.653503	2.31471	-0.829831	0.218782	-0.449448	0.249641	-0.41746
Q8VHW2	0.482424	-0.501344	-0.935628	0.125015	0.134595	2.25158	0.503455	-1.41559	-0.132354	-0.51215
Q9QZE5	-0.421555	-0.46715	-0.295693	0.131935	0.110546	2.74429	-0.219018	-0.474096	-0.738914	-0.370344
Q9Z1N5	0.526549	-0.0654041	-1.17402	2.08169	-0.342909	-0.71161	-0.191172	-1.08168	1.07793	-0.11938
P26645	2.77006	0.18805	-0.502185	-0.538053	-0.498639	-0.161986	-0.514593	-0.187491	-0.175709	-0.379457
Q9CY58	0.264294	-0.538864	0.0879323	-0.475937	1.12676	0.665862	0.335469	1.38657	-1.96929	-0.882798
Q9CY57	1.3051	-0.471766	1.27132	0.192522	0.54437	-0.670297	-1.46678	0.9973	-0.649466	-1.0523
Q0VBF8	-0.295924	2.19941	-0.556909	-0.488092	-0.257541	-0.521568	-0.702244	0.00680873	1.42725	-0.811195
Q6ZWV7	-0.721351	0.447876	-1.0055	-0.799752	1.56873	-0.751228	-0.129416	-0.404723	1.84924	-0.0538812
Q6ZWV3	2.19713	-0.9274	1.3394	-0.207161	-0.408472	-0.346575	0.0580509	-0.208627	-0.853718	-0.642623
Q3UQ44	1.3617	-0.635298	-0.129241	0.63481	1.14525	-1.126	-0.0201351	0.860755	-1.68381	-0.408025
Q6ZWX6	-0.0240298	-0.347457	1.11113	2.04209	0.608335	-0.253868	-1.1438	-0.142649	-0.927551	-0.922206
Q8C7R4	0.956692	1.13389	-1.63835	-0.35082	1.44245	-0.377496	-0.168375	-0.160658	-1.24446	0.407137
Q91WC3	-0.607091	-0.439121	-0.692621	0.71387	-0.693536	1.87269	-0.256197	-0.364547	1.48905	-1.0225
P97447	-0.772349	2.14363	-0.0631355	0.28788	-0.00492664	-0.727558	-0.763139	-0.525457	1.2716	-0.846548
P67871	-0.351934	-0.790302	0.849861	-0.682084	0.0988835	-1.02981	0.873225	-0.628289	-0.484676	2.14513
Q8JZQ9	-0.548674	-1.42736	0.0970213	1.35927	0.513407	-0.17776	1.82412	-0.591684	-0.148408	-0.899927
P35293	-0.770472	1.68461	0.0287495	1.77962	0.421152	-0.52607	-0.678397	-0.253761	-0.815089	-0.87034
Q6P8X1	-1.12029	-1.05316	2.2187	0.502713	-0.00728076	-0.419849	-0.305103	-0.818515	0.597046	0.405734
Q99PU5	-0.762004	-0.0207589	-0.922284	-0.579158	1.21821	-0.878401	0.24172	-1.05434	1.43601	1.32101
P62141	-0.756121	2.63417	0.0388606	0.187852	0.335597	-0.674252	-0.355394	-0.217974	-0.607397	-0.585344
Q80Y17	-1.05114	-0.210984	-0.0338859	-0.371331	2.501	-0.842479	-0.083069	0.703038	-0.134028	-0.47712
Q68FF6	-1.31095	1.00439	0.0105275	-0.283443	1.03705	-0.914089	0.640866	0.406663	1.0331	-1.62412
O35344	-0.0453515	-0.41808	0.764184	-1.03829	1.65206	0.45496	1.13357	-0.504674	-0.412505	-1.58588
Q9WUK2	-0.741453	-0.039219	-0.845258	-0.077632	-1.09304	0.643244	0.218477	-0.259215	-0.244179	2.43827
Q99LD8	1.22806	0.654763	-0.270739	-0.096807	-2.19158	0.574932	0.257746	-0.750887	-0.423825	1.01833
P70175	-1.21286	0.224307	1.41447	-0.860612	-0.355056	0.689799	-0.358402	-1.36585	0.423474	1.40073
P56546	-1.43155	0.706575	-0.310876	-0.571171	2.09023	-0.650049	-0.123944	-0.495232	-0.184659	0.970674
Q99LD4	0.636429	-1.06151	-0.33601	-0.879051	-0.768808	-0.00337328	-0.0858677	-0.183453	2.4259	0.255746
O88685	-0.62207	1.38857	-1.26548	-0.617532	-1.58898	-0.0661175	0.814816	0.829005	0.868666	0.25912
Q00612	1.66256	-0.156354	-0.897313	-0.574905	1.20389	0.219477	0.508329	-1.74663	-0.459628	0.240565
Q99KR7	0.982564	-0.883141	0.0753584	-1.7576	-0.270332	-0.261062	1.04227	0.834895	-0.931977	1.16902
Q5XKN4	1.18985	-0.702852	-0.22847	-0.45196	-0.295571	-0.741324	-0.534602	0.0655588	-0.644111	2.34348
Q61411	-0.11285	-0.143668	0.858702	0.78074	0.653964	-1.04292	0.323591	0.806322	-2.30573	0.181854
P32921	-0.0630914	0.327368	-0.0665271	-1.70419	1.05348	0.205488	-0.282522	1.75262	0.0702954	-1.29293
Q9JKD3	-0.936416	-0.43912	0.169364	-0.146096	1.02776	-0.772641	-0.887578	1.26904	1.69438	-0.97869
Q9EP69	-1.25422	-0.512586	0.306839	-1.75485	0.0539853	0.204878	-0.147502	1.71845	0.616117	0.76889
Q8BJY1	-0.922344	0.0948757	2.63578	-0.535403	-0.414427	-0.279575	-0.197302	-0.508608	0.482234	-0.355235
Q9DCJ5	-1.45105	-0.872138	-0.773385	0.874872	0.476553	0.995083	0.137533	0.0534112	1.57858	-1.01946
Q9CQF9	-0.518726	-0.917054	-1.14345	2.00719	0.195097	-0.288369	-0.891342	1.16371	0.517811	-0.124868
Q8VCT3	-0.656499	-0.845906	-0.431594	0.646311	-0.187481	-0.54686	0.984756	-0.423891	2.26328	-0.802117
Q9CQF3	0.484235	0.172316	1.21481	-1.21844	-1.54424	0.143275	0.834534	1.23425	-1.03337	-0.287367
P26369	-0.496236	0.979557	-0.716651	-0.643995	1.87561	-0.172657	-0.58568	1.31536	-0.910868	-0.64444
Q61490	0.0922549	0.0560527	-0.0890789	-0.220372	-0.268126	-0.413488	-0.980102	-0.671241	2.69058	-0.196478
P15508	0.677891	-0.507328	0.535098	-0.364593	-0.444679	2.21109	0.165474	-0.77315	-0.0332104	-1.4666
Q8R3P0	-0.761547	-0.377712	0.425815	-0.442013	1.88685	-1.07407	-0.447759	-0.84984	0.142307	1.49797
Q91VZ6	-0.542459	0.122176	2.4728	-0.451192	-0.25885	0.220211	-0.170936	-0.940984	0.562253	-1.01302
Q9JIF0	-0.291947	-0.314887	-0.328801	2.84326	-0.371181	-0.253011	-0.347374	-0.313897	-0.377689	-0.244467
P61957	0.456978	-0.205055	1.10326	-1.62211	1.13214	-0.219401	1.29257	-1.10989	-0.817377	-0.0111106
Q8K1J6	0.526561	2.27587	-0.617603	-0.149318	-0.364936	0.912416	-0.73473	-0.889801	-0.916745	-0.0417161
P54775	-0.44946	-0.162242	-0.278733	-0.516633	-0.590664	-0.44182	2.79802	-0.175612	-0.03453	-0.14833
P49312	-0.211309	-0.23578	-0.409358	-0.00647579	-0.693909	-0.945141	-0.340842	2.66057	-0.178997	0.361242
Q80TZ3	-1.51869	-0.264812	-0.203191	-0.356092	-0.138296	-0.982512	1.20603	0.0171565	0.25234	1.98807
P10922	-0.710569	-0.607518	-0.0120413	1.08743	0.483316	-0.300074	2.14265	-0.274844	-1.30304	-0.505302
Q91V64	0.320864	0.697517	-1.34438	-1.32578	0.0900013	0.865222	-1.26711	0.57244	1.46624	-0.075005
O88844	1.87224	0.822099	-0.736599	-0.559382	-0.189164	1.05274	-0.185622	0.0387999	-1.58029	-0.534823
P40336	-0.288059	0.412646	1.59028	0.197809	0.984588	-0.0936553	-1.0113	-1.96244	-0.309969	0.480091
Q9CQ80	0.331274	-0.385318	-0.629661	-0.435841	-1.61711	0.515836	0.541579	-0.364352	-0.152949	2.19654
Q9CWJ9	1.35242	0.0446636	-1.60948	0.622357	1.72183	-0.187549	-0.460846	-0.393377	-0.205792	-0.884226
Q9CPR4	0.434381	2.07961	-1.29089	-0.135109	-0.56277	-0.408186	-0.63897	-0.806584	1.09856	0.229963
Q920E5	-0.27134	0.0686257	-0.347802	-0.484006	-0.169993	-0.550947	-0.662661	-0.133513	2.77942	-0.227781
Q8BMJ2	-0.334386	-0.0562094	-0.151172	-0.75295	-0.20604	-0.224556	2.61352	-0.506176	0.53103	-0.913059
Q8BH04	-0.232667	-0.287537	0.346704	-0.953628	0.222431	-1.68808	-0.204956	0.197556	0.441898	2.15828
O35551	0.814597	-1.12607	-0.145148	0.18541	-0.0827587	-0.567242	2.30534	-1.15271	-0.200029	-0.0313886
Q8R4N0	-1.16464	-0.0998511	-0.432525	0.266493	1.42035	0.998893	-1.88201	0.822007	0.300368	-0.229081
Q60931	-1.64447	0.352873	0.265337	0.661121	0.130754	-0.0548726	-0.0404254	-1.42294	-0.143829	1.89645
Q60930	-2.40249	0.986756	0.532501	0.360334	0.250065	0.109725	-0.652357	0.448582	0.915656	-0.54877
P12367	-0.676136	-0.762667	-0.503025	-0.415889	-0.3955	0.574601	-0.578751	-0.421529	2.45063	0.728268
Q5RJI5	-0.43244	-1.44148	1.05991	-0.868961	-0.0897342	0.0793941	1.23067	-0.067007	1.52636	-0.996715
Q9Z2Y8	-0.922119	-0.289204	2.47831	-0.626327	-0.374666	0.0322768	-0.00985657	-0.208499	0.779664	-0.859581
Q99LI8	0.539647	-0.52713	-0.707132	-0.336878	-0.450605	-0.621929	0.424159	1.27797	1.834	-1.4321
Q9Z2Y3	-1.23518	-1.16445	0.263008	0.151855	-0.743447	0.205568	1.03551	-1.01629	1.56196	0.941464
Q5EBJ4	0.350026	0.528207	0.918257	0.127355	-0.526523	-0.148185	1.12571	-0.0791694	-2.47662	0.180939
O54829	0.633927	-0.0108586	0.61092	-1.03262	-1.9427	1.39284	0.81392	-0.036706	-0.801169	0.372443
Q3TEA8	-0.270907	-0.551305	-0.481499	0.0273459	0.203584	-0.411966	-0.670957	2.70644	0.0798035	-0.630535
P23116	-0.85867	-0.635422	-0.768179	0.82812	0.15935	-0.957034	0.886598	-0.0602997	2.09278	-0.687245
O88543	1.35989	-0.447681	-0.708821	-0.0482642	-0.0824122	-0.319464	-0.579736	-0.495206	-0.901508	2.22321
O88544	0.25692	1.41079	-0.550915	-1.14941	-0.818775	1.65685	0.732077	0.0277939	-0.516539	-1.04879
O88545	1.09526	-0.330273	-0.202067	0.686949	-0.922471	2.12335	-0.51559	-1.06115	-0.587337	-0.286675
Q8C052	1.20645	0.270919	-0.0514466	-0.631523	0.110714	-0.984816	0.430002	1.55878	-1.86298	-0.0460981
Q9CZC8	-0.334895	-0.197825	-0.0868153	-0.0881502	-0.141396	-0.737455	-0.827354	-0.419921	2.7195	0.114317
P62823	-1.24247	-0.369556	0.176583	0.0615525	-0.153685	-0.15699	0.0974737	-0.694193	2.5799	-0.298621
Q6PDL0	0.298751	-0.207226	-1.16731	1.87973	0.387742	-0.511389	-0.754099	-1.3839	0.811496	0.6462
Q8BGT8	-0.635382	2.56349	0.432849	-0.782322	0.31693	-0.252998	-0.535899	0.115406	-0.528094	-0.693976
Q9QYJ0	1.16977	-0.746709	-0.684584	-0.8851	-0.250878	-0.784981	2.19697	-0.313861	-0.144328	0.443707
Q6P9K9	-0.284021	-0.873674	-0.848914	2.22256	-0.648604	1.17175	-0.834294	0.0625931	0.0429843	-0.0103799
Q6P9K8	0.3211	0.0331523	0.299415	1.27619	-0.266169	-1.92533	-1.35578	0.597938	1.09471	-0.0752241
Q8R326	-0.884948	-0.926382	0.171283	1.91955	0.151065	1.18529	-1.16904	-0.342342	-0.655407	0.550929
P68404	0.676681	-0.961125	0.0611033	-1.8577	0.772683	0.737912	0.0220506	-0.868795	1.50311	-0.0859279
P68372	0.232554	-1.03084	0.123855	-0.377631	-0.935295	-1.70161	0.693727	1.56372	0.760377	0.671151
P53612	0.816233	0.421065	-0.387115	-1.25562	-0.101392	-0.565324	2.22638	0.281196	-0.587118	-0.848298
P14106	0.00418618	2.80843	-0.334666	-0.226883	-0.529558	-0.358995	-0.554077	-0.319128	-0.169386	-0.319928
P61967	-0.785036	0.346835	-1.21004	-0.608579	-0.787304	-0.540275	0.199725	2.01535	1.17356	0.195768
Q922R8	-0.62769	0.907004	-0.331944	-1.80242	-1.07848	0.797338	1.58922	0.171815	0.193311	0.181838
O09061	1.04912	-0.744267	2.42343	-0.751352	0.031297	-0.577201	-0.144172	-0.453668	-0.419674	-0.413515
Q9Z1L5	-0.299812	-0.104895	0.143807	-0.283359	-0.329781	0.26777	0.835671	-1.31657	2.21616	-1.12899
Q8K212	1.50473	-0.770777	0.857543	-0.33322	-1.32222	0.16412	-0.876107	-0.0284049	-0.699694	1.50403
Q99JF8	-0.575406	-0.771157	-0.46091	-0.540642	-0.528862	-1.10755	-0.255107	1.37593	1.47919	1.38451
Q8R0A7	-1.1874	-0.108623	-0.520172	-0.106429	0.381971	0.569657	-0.473444	0.464711	-1.22856	2.20828
Q9CQU0	-1.091	-0.503332	-0.0333141	0.700129	0.905312	0.619759	-0.431033	-0.15587	1.67563	-1.68629
P60761	1.08132	-0.598123	1.97313	-0.864489	-0.439061	-0.42121	-0.965831	-0.434135	-0.413308	1.08171
P97461	-1.13409	-0.143245	-1.42775	0.727343	-0.68158	1.17885	-0.697705	1.50181	-0.049507	0.725876
Q8CBE3	0.02611	-1.26282	0.157611	1.42737	-1.49037	-0.229427	0.887698	0.702483	0.829588	-1.04825
Q8QZY1	0.214976	-0.90084	-0.420916	-0.454304	-0.852075	0.251766	-0.250911	0.382537	-0.518089	2.54786
Q8JZS0	-1.22604	1.22533	0.652439	1.21932	0.605773	0.409987	-0.179842	-0.0859492	-1.50201	-1.119
Q9WVK4	1.37621	-0.734911	-1.01674	1.55466	-0.919142	0.276931	-0.249076	1.07013	-0.858395	-0.499666
Q8CIN4	-0.431345	-0.328156	-0.338917	-0.276269	-0.288361	-0.152171	-0.295694	2.83804	-0.399062	-0.328062
O70591	-0.959651	0.397064	0.413292	-0.191308	-0.832208	-0.571744	-0.861599	-0.132677	0.324431	2.4144
Q9CPY7	0.366929	0.142138	2.05517	1.00247	-0.0633684	-0.181897	-1.47441	-0.517162	-1.02114	-0.308736
Q9CWK8	-0.106416	-0.948642	-0.711715	1.46124	-1.0006	0.155849	-0.364414	0.0648384	-0.546581	1.99644
Q7TMF3	-0.650047	-0.509026	-0.605579	2.77489	-0.379422	0.021988	-0.169154	-0.16321	-0.143407	-0.177031
Q9Z1Z0	-0.296126	0.392454	1.41619	0.375238	-0.248499	1.39293	-0.986802	0.421114	-0.776641	-1.68985
Q8BL97	-0.658935	-0.782818	-0.611905	-0.443341	-0.952311	1.41756	0.359907	0.103202	-0.459693	2.02834
O35963	0.451996	-1.13113	-0.199769	2.19487	-0.583566	-0.483445	1.13034	-0.150858	-0.492504	-0.735942
Q8BFY6	0.150328	-0.376672	0.180392	-0.999681	-0.319811	0.67007	-0.46889	0.381762	-1.42267	2.20517
Q9QXS1	0.968893	0.889126	-0.614989	2.13568	-0.588849	-0.681659	-0.792125	-0.892234	-0.269424	-0.154416
Q9R0N7	0.883869	-0.275812	-0.338143	-1.82325	-1.08701	0.818478	0.508923	0.0438262	-0.310524	1.57964
Q9DCZ1	0.529342	0.784991	-0.101241	0.0376613	0.0713071	-2.28504	-0.667331	-0.0928571	0.180831	1.54233
Q8BI08	0.562134	0.401444	0.633638	1.12526	0.980104	0.0335284	0.135262	-0.595324	-1.91593	-1.36012
Q06138	-0.0195764	-0.327274	-0.679075	-0.565923	2.48161	-0.994905	-0.179761	0.686439	0.234411	-0.635943
P70333	-0.449489	-0.842093	-0.0200203	-0.813345	-0.611082	0.278005	0.95011	-0.331719	-0.541575	2.38121
Q99KP6	-0.191012	-0.0390196	-0.600612	-0.445174	0.243227	-0.869443	-1.08866	0.00765149	2.47982	0.503225
Q9Z1Q9	0.480886	0.623677	0.0952953	-0.506604	0.779523	-1.30032	0.726598	-1.72606	1.40506	-0.578054
O54833	0.169059	-0.797769	-0.0797852	-1.14867	-0.233371	2.54192	0.306947	-0.623202	-0.0961143	-0.03902
B9EJA2	-0.408033	-0.369778	0.177035	2.44061	0.482316	-0.648091	-0.421181	-0.263127	0.317449	-1.3072
P62830	0.587245	-0.322283	-0.588548	2.6151	-0.456932	0.220048	-0.501231	-0.444057	-0.404357	-0.704986
Q9EPW0	-0.325665	-1.00797	-0.149859	0.0612851	0.811628	-0.525231	0.497878	-0.717978	2.29575	-0.939832
P20152	-0.468292	-0.559874	-0.131233	1.81916	-0.163908	1.20502	-0.872866	1.04457	-1.10286	-0.76971
Q8VCD6	-0.517752	-0.398522	-0.370257	-0.185141	2.79597	-0.102716	-0.528652	-0.311003	-0.440578	0.0586515
Q9ERG2	0.277691	-0.211134	-0.938223	0.30184	0.418799	-1.52177	-0.153917	-1.06276	1.6546	1.23488
P53994	-0.599993	0.277128	-0.801625	0.456415	0.177692	-0.313254	-0.51113	2.55871	-0.604388	-0.639558
P59325	-0.164936	0.119283	-1.17743	-0.47655	0.508785	1.72005	0.764001	-1.53255	-0.644087	0.883424
Q5F2E8	-0.657707	2.45308	-1.01879	-0.309761	-0.613157	-0.364027	-0.136134	0.11734	0.870851	-0.341705
Q8VIJ6	0.844273	-0.0937623	-1.44656	-1.30301	-1.12088	1.0801	0.459828	0.977153	0.900207	-0.297356
Q501J6	-1.46137	1.13785	1.33915	-0.222115	-0.940275	-0.541313	1.30944	0.43134	-0.308311	-0.744402
Q3UNH4	-1.11828	-0.708794	-0.0743233	-1.00801	-0.74846	2.15295	0.361233	-0.163733	0.748911	0.558505
Q8JZN5	-0.573874	0.0281932	-0.791823	-0.430854	-0.225443	-0.247841	-0.396248	-0.233641	2.74163	0.129902
P42208	-1.45309	-0.328936	0.187218	-1.02835	1.39172	0.29296	0.589763	-1.04309	1.48984	-0.0980372
Q8K1Z0	-1.57842	1.45773	-0.336063	0.229406	-0.0341137	-0.194459	-0.706089	-0.820184	0.268854	1.71334
Q922S4	-1.47904	0.159916	1.16616	-0.92502	1.97474	-0.309223	0.283273	-0.691523	-0.0621934	-0.11709
Q3U0M1	2.77045	-0.363639	0.176222	-0.388336	-0.218849	-0.154925	-0.681066	-0.543782	-0.324385	-0.271695
Q9QZF2	1.17052	-0.11774	0.147447	-0.648041	1.80078	0.133437	-0.565361	0.614138	-1.30869	-1.22648
Q9JLV5	-1.04288	0.132869	-1.04254	0.352653	0.845419	1.15069	-1.06943	-0.835056	-0.158616	1.66689
P14602	-1.29966	-0.443639	-0.160918	1.97155	0.199146	-0.625037	0.48447	0.485656	-1.33371	0.722136
Q80XN0	-1.08123	0.0207105	0.223648	0.777501	1.91546	0.831786	-0.347415	-0.570885	-1.51836	-0.251209
Q11136	-0.387184	-0.131197	-0.588207	-1.11147	-0.662677	0.0146964	0.795948	-1.03841	1.92096	1.18755
Q9WVJ2	-1.44097	2.30084	0.328172	-0.461143	0.0963842	0.747778	-0.116932	-0.374711	-0.586028	-0.493386
Q9CX56	-0.0386029	-0.489081	0.562205	-0.435357	-0.606764	-0.385142	-0.444228	2.68014	-0.396417	-0.446751
P14733	1.85899	-0.575	-1.23613	-0.876364	1.17635	-0.335105	-0.811621	-0.314468	0.40835	0.704995
Q8K3H0	-1.23698	-0.737829	-0.444645	0.545009	-0.32684	2.05473	0.942284	-0.108811	0.351647	-1.03856
O70589	-0.988881	-0.0726486	0.790259	-0.02746	-0.922082	-1.03657	-1.04402	1.11571	1.70253	0.483158
Q8BKZ9	-1.90797	1.08814	0.301306	1.09375	0.821342	0.612414	-0.538544	0.101258	-1.17538	-0.396314
Q9D1J3	-0.0978154	-0.492049	-0.441878	-0.569358	-0.469228	2.74078	-0.203139	-0.499299	-0.304773	0.336762
P10630	-0.504877	-0.529568	1.60001	-0.519771	0.1642	0.0271223	-0.62384	1.97157	-0.599268	-0.98558
Q7TME0	2.58893	-0.376338	-0.218661	-0.0815279	-0.957491	-0.110779	-0.333977	-0.973987	0.279388	0.184439
P62192	-0.21665	-1.49221	-0.665149	-1.19366	0.175125	1.07745	1.57991	-0.541782	0.46158	0.815389
Q91VM5	-0.95022	0.196098	-1.31057	0.079997	-0.612887	0.864965	1.42342	-0.701475	1.54982	-0.539159
Q8BL86	-0.352877	-0.68411	0.171404	0.692927	-0.58157	-0.699515	0.27484	-0.663909	2.47963	-0.636818
Q8BH66	2.18343	-0.55764	-0.57467	-0.741078	-0.614593	-0.799282	-0.633533	0.910195	-0.062718	0.889891
Q8R570	-0.799797	-0.430694	0.0252881	-1.18127	0.125416	2.55349	0.142058	0.122257	-0.116145	-0.440609
P61089	0.0932451	-0.259182	-0.291191	-0.72894	-0.621354	-0.510385	2.33371	1.19356	-0.432645	-0.776818
Q80X80	-0.596601	-0.425251	-0.806345	-0.87696	2.56604	0.0637534	0.516048	-0.399252	0.0992974	-0.140726
P80317	-1.38155	-0.327064	-0.615041	-0.380443	-0.909566	0.387215	1.37026	1.83386	-0.337556	0.359884
P80314	-0.82348	-0.578105	-0.196369	-0.253572	0.9317	-1.57776	0.0376414	0.00163411	0.361864	2.09644
O35593	1.0605	0.0388982	-0.714028	-0.599589	-0.630441	-0.939561	-1.4425	1.30155	0.743181	1.18198
Q9D0R2	0.41899	-0.0724995	-0.27738	-0.630454	-0.733487	0.074292	0.238013	-0.834841	-0.733912	2.55128
Q99KC8	1.28645	0.55799	0.522946	-0.130504	1.04658	0.310838	0.130095	-1.86635	-1.33206	-0.525984
Q9Z2I0	-1.45315	-0.217991	-0.949166	0.841352	0.617832	1.04675	-0.956214	-0.919487	0.909524	1.08055
Q8VBY2	1.4185	-0.643308	-0.676433	0.662765	-0.0732903	1.92923	-0.736432	-0.802555	-0.840827	-0.237649
Q8C854	0.292636	-0.43027	-0.518079	1.18164	0.1286	-0.792056	-0.723007	2.21933	-0.522283	-0.836504
Q9D5V5	-0.731852	-0.359466	0.19715	0.722571	-0.516078	-0.875993	-0.34394	2.53469	-0.291765	-0.335314
Q9D8B3	-0.323655	0.649726	-1.31523	1.18078	1.53985	-0.218231	-1.27102	0.404468	0.362983	-1.00967
O54734	0.0371863	0.389776	-0.114478	0.0531397	-0.500752	-0.246745	-0.420466	-0.941167	2.59463	-0.851128
Q9CZS1	-0.893079	-0.5695	1.5245	1.71235	-0.78705	-0.104761	-0.150768	-0.934518	-0.631657	0.83448
Q8K2H2	-0.362404	-0.374682	-0.317777	2.82317	-0.357029	0.0410342	-0.36258	-0.360274	-0.348053	-0.381402
P53810	-0.432892	-0.0424926	-0.168244	-0.321183	0.278446	-1.22071	-0.744122	2.50285	-0.301788	0.450141
P35288	-0.585761	0.571807	-0.512104	-0.272444	-0.922419	2.35542	0.664957	-0.883413	0.169762	-0.585807
P35282	-0.425892	-0.964179	-1.22405	0.248261	-1.07714	0.325936	-0.0508071	0.299158	0.780219	2.08849
P62849	-0.762012	1.44184	-0.840164	0.727385	0.646389	-0.348668	-0.230603	-1.84435	0.169758	1.04043
Q8BWM0	-1.02412	-1.05581	1.96792	-0.441714	-0.303902	0.419949	0.173431	-0.663174	-0.430699	1.35813
Q8BHZ0	2.4556	-0.400664	-0.0887864	0.458186	0.327571	-0.625143	-0.811263	-0.234447	0.0903941	-1.17145
Q80W21	-0.449743	-0.448258	-0.269479	-0.480988	0.0594083	2.79328	-0.393809	-0.450616	-0.000955465	-0.358837
Q3UV17	-0.641785	-1.35903	-0.568672	0.816571	-1.3872	0.0381198	-0.253837	1.05141	1.16047	1.14396
Q9DB32	2.76788	0.0541347	-0.260499	-0.233529	-0.146527	-0.212308	-0.277818	-0.45651	-0.394954	-0.839871
Q8VE70	-0.530061	-1.01432	-0.0827798	-0.817419	-0.853649	-0.267259	2.08376	0.52768	1.23182	-0.277763
Q9JHK4	-0.582751	0.392048	-1.31955	1.88901	-0.892592	-0.287795	-0.67868	1.25375	-0.246888	0.473444
Q6PFR5	0.571922	0.51158	0.631513	0.11927	0.10353	-1.46618	-0.44124	1.89971	-0.672215	-1.25789
Q505F5	1.34907	0.628814	-0.479814	-0.511206	-1.08564	-0.795591	-0.676124	-0.144946	1.98287	-0.267434
Q9JHU9	-0.328148	-0.359242	2.81605	0.051972	-0.335176	-0.334513	-0.440035	-0.337573	-0.488559	-0.244775
Q8R1Q8	0.0134767	-0.980674	0.39803	-1.64011	-0.106485	0.348677	0.80016	1.95183	-0.00588178	-0.779023
P48320	0.339008	0.511264	-0.457097	-0.709571	-1.20329	-0.671684	-0.732888	1.08878	2.05904	-0.223562
Q7TQD2	0.879262	-0.965859	-0.194037	-0.248816	0.120546	-0.115494	-0.103374	2.34502	-0.556682	-1.16056
Q9CQW2	-0.440908	-0.357073	-0.360792	-0.461775	0.36835	2.75952	-0.336599	-0.485109	-0.328327	-0.357282
Q7TQ95	-0.71313	-0.79821	-0.175926	2.73952	0.0261177	-0.388301	-0.314112	-0.11817	-0.0262309	-0.231555
Q9CQE1	-1.08645	-0.960993	-0.54717	-0.941039	1.0579	0.0777205	1.55397	-0.821709	0.604524	1.06325
Q3THK7	-1.43868	0.751977	0.909152	-0.979057	-0.462168	-0.52078	0.132754	1.84656	-0.68497	0.445208
Q99MI1	-0.683312	0.0929097	-0.460541	-0.766357	-0.100025	-0.276828	2.54267	-0.949513	0.513894	0.0871046
Q9D0I9	0.208555	-0.205094	-0.265392	-0.489063	-0.425507	2.33349	-0.314092	-1.34452	-0.43708	0.938699
Q6P069	-1.14871	-0.363765	-0.648242	2.46828	-0.299605	0.233311	-0.57761	0.0375749	0.655177	-0.356403
P63037	-1.04802	-0.229825	-0.51502	-0.288251	-0.447347	1.58385	1.46479	-1.02485	1.10923	-0.604557
Q8BGN3	-0.136692	-0.696421	2.43215	-0.937587	-0.634388	-0.312816	0.825483	-0.0763242	0.219397	-0.682799
Q9CYR6	0.116509	2.1211	-0.313067	0.329613	-0.143785	-0.0902674	-0.158082	-1.74454	-0.825745	0.708262
A6H5Z3	-0.38294	-0.048922	1.56568	0.49398	-1.37343	-0.882783	-0.174791	0.256288	-1.00015	1.54707
P12970	-0.534439	-0.839896	-0.30657	-0.562844	-0.57612	0.126097	-0.522141	0.155922	2.59574	0.464248
O09131	-0.208966	0.13965	2.53767	-0.285532	0.493336	-0.474108	-0.375802	-1.26943	-0.41926	-0.137557
Q8VEM8	-1.87674	1.31281	1.02047	-0.197822	-0.0118488	1.13412	-1.0208	-0.556645	0.188499	0.00794845
Q91Z31	-1.67105	0.708301	0.39695	-1.61482	0.0140283	0.108192	0.530258	-0.600351	0.959456	1.16903
Q9D1E6	-0.337887	-0.381041	-0.391215	-0.350647	-0.0337324	-0.386711	-0.401366	2.81617	-0.466378	-0.067198
O35343	0.0135001	0.157023	-0.878032	-0.917071	1.20277	2.0642	-0.678281	-0.10782	-1.06742	0.211131
Q5FWK3	-1.2656	-0.0147238	-0.286536	-0.252704	0.334347	0.362402	0.556125	0.413874	-1.72869	1.8815
Q9Z1X4	-1.47299	0.436745	-0.0674712	-0.313314	-0.418105	0.288246	2.11137	-0.00317747	0.631361	-1.19266
Q8BXC6	2.15862	1.19636	0.193301	-0.656587	-0.648107	-0.762624	-0.303275	0.375368	-0.783698	-0.769358
Q3UHB8	-0.242086	0.0120157	1.37641	0.396973	1.73012	-1.31534	-1.13488	0.234096	-0.892009	-0.165299
Q91YD9	1.55554	-1.3513	0.0276385	-1.31555	-0.242929	0.29498	0.130695	-0.966584	1.23515	0.632356
P13020	-0.402729	-0.704164	-0.127437	0.687813	0.104819	-0.670147	-0.309281	0.330225	2.36105	-1.27015
Q62348	0.229934	-0.961177	-0.535418	1.02082	0.626526	1.5197	-1.59127	0.8025	-0.870844	-0.240775
Q9EQQ9	-0.277956	-0.335593	0.568317	-0.918251	1.09615	0.0538127	0.0168841	-0.947809	-1.25009	1.99453
O35129	-1.30674	1.96324	0.486938	0.593024	0.290872	0.039962	-0.597832	-1.07634	0.568275	-0.961398
Q8BH59	-1.47263	0.0556135	1.22526	1.6649	0.69793	-1.04722	0.292301	-0.121978	-0.776651	-0.51752
Q9R1R2	-0.881529	0.265814	-0.566924	-0.230878	0.367632	-0.347027	0.240284	-1.34856	2.37257	0.128621
Q8CGU1	-0.758939	1.86568	1.74662	0.0222313	-0.700162	-0.725968	-0.157153	0.00886003	-0.692635	-0.60853
Q00493	1.42667	1.06687	0.400854	-1.2063	0.588682	-0.590306	-0.388964	-0.416631	-1.62423	0.743346
P70195	-0.178813	1.10437	-0.990222	-0.749208	-0.829609	0.386394	2.20576	-0.672743	-0.218453	-0.0574772
Q9CZR8	2.77623	0.188723	-0.388574	-0.117369	-0.461652	-0.23314	-0.315323	-0.605027	-0.382301	-0.461567
Q80YN3	-0.571891	-0.761554	-0.507798	-1.14917	-0.771573	-0.319458	0.573529	2.13039	0.668201	0.709323
Q9JKV1	-1.85686	-0.345795	0.157385	-0.196169	1.06576	-0.0878605	-0.883048	-0.289687	0.77413	1.66215
O35633	-1.33263	-0.677306	0.17324	-0.0963115	-0.138951	-0.537203	1.17356	2.1822	-0.384466	-0.362123
O35639	-1.70438	-0.367985	-0.181515	-0.0764146	0.886058	-0.632365	1.77179	-0.351372	-0.464982	1.12116
P62852	-0.0557575	-0.199563	-0.505665	-0.464679	-0.2745	-0.320618	-0.224194	2.82004	-0.432581	-0.34248
Q8CGK3	2.17548	-0.598511	0.138549	-0.534151	-0.410617	-0.28019	-0.435527	1.42128	-0.908382	-0.567934
P04370	-1.16572	-0.148578	1.28375	-1.07053	0.438015	-0.713911	-0.0350465	1.86406	0.296168	-0.748203
O88487	-0.865727	-0.212736	1.37392	-0.860976	-0.512696	0.407904	-0.391573	-0.0970859	2.04794	-0.888971
O88485	0.695322	-0.307841	1.45045	-0.912154	1.31752	-0.875312	0.244363	-1.41896	-0.764531	0.571141
Q6IFZ6	-0.36941	-0.427116	-0.399835	-0.34562	-0.394117	-0.32646	-0.225586	-0.190156	2.8335	-0.155204
Q8CBY8	-0.38332	-0.338975	-0.0482708	0.990668	-0.414224	2.04716	-1.60326	-0.809148	0.207791	0.351585
Q8R5M8	0.884531	-0.656901	-0.600878	-0.819092	-0.721747	0.188116	-0.485912	-0.129433	2.43637	-0.0950566
P00405	-0.714789	1.16261	-1.51882	-0.509662	0.162711	0.629593	-0.825165	0.485987	1.7029	-0.575357
P27659	0.951504	-1.66715	-0.569183	0.878115	-1.64714	0.409759	0.313477	0.239586	0.00311305	1.08792
Q9EPU0	-0.315344	2.38937	-0.260281	-0.21211	1.07962	-0.385657	-1.06969	-0.177854	-0.664205	-0.383855
Q9QYB1	-0.255632	-0.738956	-0.222917	-0.433613	-0.304313	-0.385918	-0.156281	2.79853	-0.213225	-0.0876752
O08989	0.0537681	1.24428	-0.0952574	0.287794	0.238908	-0.559647	-1.24114	-0.528759	-1.279	1.87905
Q8R001	-0.370666	-0.743023	-0.268493	2.7271	-0.0443655	0.120214	0.0574078	-0.671172	-0.350857	-0.456147
P08414	-0.379232	-0.849772	0.616159	-0.91831	2.37432	-0.0086555	0.116172	0.0702616	0.0953522	-1.1163
Q61831	-0.769445	-0.150778	1.5725	1.99421	-0.165774	0.036032	-0.828259	-0.149271	-0.853118	-0.686093
Q9EPK7	0.0450631	-1.17416	-0.215427	1.0301	-1.23307	1.38032	-0.195949	0.00371552	-1.04157	1.40099
Q922Q4	-0.0600724	-0.789478	0.247937	-0.103754	-0.534659	-0.726085	-0.255409	2.68647	-0.0117884	-0.453156
Q9EPK2	0.388075	-0.0821247	0.638925	-0.455011	1.13602	-0.0586104	0.480807	-0.112952	-2.51952	0.58439
Q9ERK4	-1.05534	-0.149214	1.51348	-0.566256	-0.444983	-0.384191	1.09533	1.50464	-1.14283	-0.370641
Q9CQJ6	-0.564037	-0.0714302	0.384542	1.81414	1.26029	-1.47077	-0.731387	-0.233226	-0.835005	0.446884
F6SEU4	2.31457	0.629569	-0.858273	-0.566844	-0.39955	0.0884899	-1.3757	-0.0620759	0.336462	-0.106645
P06837	-0.403831	0.75373	-0.729604	2.06156	-0.0557561	0.717664	0.419878	-1.11418	-1.13317	-0.516294
Q8R0F8	-0.352673	-0.330227	-0.31956	-0.465182	0.119323	-0.496414	-0.295905	-0.0706181	-0.575148	2.7864
Q9D2N4	-0.223714	-0.476483	-0.376738	2.6949	-0.418271	0.58211	-0.379074	-0.409345	-0.493735	-0.49965
Q62167	1.69142	-0.718978	-0.392698	-1.46425	1.0785	1.19417	-0.13984	-0.710174	-0.450761	-0.0873913
P63028	-0.206615	0.0925568	0.155981	0.0462924	0.235161	-1.73567	-1.10243	1.78306	1.13787	-0.406207
P97494	-0.284883	-0.15082	-0.65475	-0.23012	-0.29184	0.0475228	-0.16478	2.72058	-0.946755	-0.0441566
P97492	0.382396	-1.58121	0.401979	-0.110942	-0.0440591	0.0601873	0.889174	1.82343	-1.35805	-0.462896
Q8QZT2	-1.33984	-1.36317	-1.18053	0.38061	0.576751	1.32516	0.189372	-0.106756	1.26878	0.24962
Q9JMH9	0.817179	0.78013	0.75808	0.0625533	-0.907058	0.640367	0.631448	-1.41981	-1.81478	0.451885
P70441	-0.366711	-0.614713	0.127468	-0.40221	2.62367	-0.362185	-0.854673	-0.618487	0.0436619	0.424183
Q8BKX1	0.918966	-1.44993	0.917237	-0.120203	0.206869	-0.994087	-0.143613	0.0110299	1.72901	-1.07527
Q99J08	-1.28358	1.9238	-0.804096	-0.0378078	-0.642822	0.443281	1.36634	0.0178491	-0.344224	-0.638747
Q8BL66	-0.828885	-0.952108	-0.704409	1.41551	0.368043	1.92942	0.30188	-0.16691	-0.656631	-0.705909
P40240	-0.0907088	0.862032	-0.336945	-0.0775564	-0.808528	-0.0920119	-0.100159	-0.878714	2.42347	-0.900876
Q8R2R9	0.364419	0.0401352	1.03968	-0.345147	-2.16773	0.82846	-0.240455	1.07049	-0.966634	0.376786
Q8BMF3	-0.945903	-0.800879	0.26617	-0.792739	-0.298517	0.568711	-0.473536	0.99278	2.16343	-0.679519
P47911	0.481413	0.351351	-1.07641	0.080329	0.157548	1.76143	-0.623052	1.07194	-0.663529	-1.54102
O70492	0.996059	-1.56493	-0.34926	-0.954335	0.268338	1.94358	0.576365	-0.433867	-0.38243	-0.0995253
Q91YE6	-0.773814	-0.677328	2.20471	-0.741216	-0.695583	1.26917	0.199294	-0.0325501	-0.137972	-0.614707
Q7M6Y3	-0.494167	-1.06578	1.06746	0.831124	-0.20286	-0.670126	-0.754261	-0.694411	-0.0766967	2.05972
Q99L43	-0.380926	-0.728407	0.742148	0.130962	0.135404	0.199575	-0.588265	2.3438	-0.662985	-1.19131
Q3TXX4	-1.51538	-0.236474	0.100754	0.424411	-0.201315	0.479429	2.14598	0.355278	-0.422673	-1.13001
Q91WJ8	-0.315784	-0.16831	-0.508482	0.436978	-0.580678	-1.20273	1.24062	0.792746	1.64017	-1.33453
O35286	-0.545665	1.89898	0.320584	-1.13374	-0.164763	-1.13537	-0.289637	0.220414	-0.564052	1.39325
Q8BLR2	-0.134791	0.160652	1.25395	-0.410933	0.0769058	-1.18358	-0.368326	1.32024	0.998361	-1.71248
O55029	-0.63146	-0.778089	-1.07661	-0.17021	2.06873	-0.351619	0.946799	0.189325	-0.950737	0.753868
Q07076	0.179838	-0.239528	-0.591753	0.186298	-0.688166	-0.354309	-0.575681	-0.503506	2.70684	-0.120029
P61202	-1.45747	0.0260175	-0.597022	-0.772054	0.236668	-0.0221938	0.125027	2.12256	0.971708	-0.633239
P48678	2.63896	-0.247319	-0.225498	-0.547679	-0.629359	-0.388847	0.200334	0.190355	-1.00009	0.00914666
O54991	-0.29063	-0.793569	2.05952	0.572352	-0.485388	-0.537361	-0.683214	-0.863438	-0.342935	1.36466
Q6PGN3	-1.79686	-1.16103	-0.201258	1.20219	0.0959106	0.471481	0.331998	-0.0195766	1.54239	-0.46524
Q9CPT3	1.45749	-0.0256846	1.94332	-1.07669	0.00323466	-0.837413	-1.06494	-0.100979	-0.306061	0.00771786
Q8BFZ9	0.0634929	-1.3998	0.927758	-0.201162	-0.789036	1.16211	1.30846	-0.795378	0.804996	-1.08145
Q8CG76	-0.20075	-0.607223	-1.28266	-0.0465203	-0.737628	-1.19884	1.67824	0.405279	1.02042	0.969685
Q60865	-0.208974	-0.63579	-1.66534	-0.218123	-0.200177	0.653413	0.731028	-0.404612	-0.180599	2.12918
Q99PL6	-0.162193	-0.407314	2.08593	-0.816461	0.694453	0.212161	-1.27131	0.92277	-0.672364	-0.585669
P47738	0.329914	-0.130531	-0.348123	0.228081	-0.110115	0.170468	2.50995	-0.967244	-0.908531	-0.773871
Q00558	1.00685	-0.162253	2.15089	-0.688879	0.577518	-0.107572	-0.528536	-0.147032	-0.996169	-1.10482
P70297	-0.440945	-0.370991	0.543409	1.93091	1.51957	-0.951237	-0.219277	-0.521082	-0.737628	-0.752726
O35621	2.42102	1.11409	-0.397183	-0.297745	-0.262717	-0.72511	-0.335293	-0.700789	-0.163584	-0.652684
P62869	-0.737928	0.636463	0.561218	0.635262	-0.895614	0.483495	0.367497	0.816883	-2.30299	0.435715
O88746	1.05207	-1.28666	-0.787793	1.29378	-0.532057	-0.0153581	-0.0601124	-0.812852	-0.506113	1.6551
Q8BUK6	1.55932	-1.3276	-0.512487	0.491539	-0.187768	0.738259	-0.978497	1.38588	-0.301085	-0.867567
Q8R464	-0.836405	-0.538364	1.55951	-0.191483	-0.19654	-0.833616	0.730837	-0.763334	1.78363	-0.714243
Q924M7	-0.432423	-0.442426	-0.473262	-0.427959	-0.380144	-0.226016	2.75676	0.369458	-0.399869	-0.344122
Q8VDQ8	2.51086	-1.09355	-0.806448	-0.545295	-0.25034	0.0522334	-0.29145	0.589838	0.0585742	-0.224414
Q9Z0Y1	-0.965941	0.0805097	-1.48774	0.251228	-0.517304	-0.299781	-0.502636	1.55499	0.244733	1.64195
Q9QYF9	-0.956358	-0.831673	-0.936923	-0.413949	0.209114	0.659295	-0.19296	0.391853	2.36425	-0.292652
Q61151	-1.61041	-0.0847288	-0.401669	-0.368087	-0.0224881	-0.904027	2.11422	0.66983	0.60514	0.00222269
Q6A4J8	-0.911974	-0.920818	0.850529	-1.50971	0.995586	0.306684	1.56923	0.566491	-0.501627	-0.444389
Q9DCC4	0.377858	0.186709	0.345213	1.10208	-0.741767	-1.49984	-0.298665	1.89844	-0.516019	-0.854003
Q61937	-0.795271	-1.10783	-0.887474	-0.314337	-0.741465	1.52175	1.31294	1.16989	0.297322	-0.455528
Q8R071	-1.00508	-0.479894	0.407734	-1.17388	-0.0111975	-0.0385706	0.241148	-0.392036	2.44986	0.00191114
P62880	-1.16281	-0.938354	1.14401	-0.31289	0.95324	0.474401	-0.699955	-0.886181	-0.268423	1.69696
P62881	-1.68303	-1.04604	0.917001	-0.370494	0.956954	-0.708959	1.23287	-0.366006	1.00964	0.0580542
Q3UX10	-1.01977	0.391223	-1.37338	0.00671099	0.897292	-0.00294132	-0.478146	1.65242	-1.07445	1.00104
P49443	-0.678824	-0.689265	2.15418	-0.669054	0.089419	-0.663133	-0.619833	-0.678371	1.14583	0.609053
Q3THE2	2.19771	-0.988214	-0.758766	0.438522	1.05011	-0.520686	-0.440518	0.273157	-0.61913	-0.632181
P97390	1.90029	0.55949	-0.436135	-0.706592	0.93035	-0.866126	0.406232	0.412499	-1.18786	-1.01215
P97822	0.263886	-0.725608	-0.151873	0.13701	-1.2585	-0.0530766	-0.371172	-0.425291	0.0439925	2.54063
Q80UM3	-0.0449777	1.67243	-0.188094	0.0829113	-1.50582	-0.0918187	-0.0980626	-1.39403	0.191525	1.37593
Q64514	-0.780483	0.134326	0.203286	-0.572804	-0.389916	-0.856837	-0.627706	2.56683	0.364495	-0.0411896
Q5SUR0	2.7374	-0.686309	0.17652	-0.308422	-0.112389	-0.723814	-0.286688	-0.494165	-0.170381	-0.131756
D3YVF0	-0.884546	0.329851	-1.22281	0.782948	-0.71571	2.06194	-0.742729	0.37656	0.528353	-0.513856
Q9CXS4	0.755745	-0.0787348	1.50698	-0.0367647	-0.174001	-0.179139	-0.674829	0.35494	-2.2237	0.749501
P98086	-0.767946	-0.573361	2.6261	-0.308064	0.635252	-0.559841	-0.252901	-0.190214	-0.513839	-0.0951889
Q9D154	2.66923	-0.64022	-0.0511705	0.17879	-0.24726	-0.498319	-0.998829	-0.0968488	-0.337304	0.0219321
Q8VHQ9	-0.341404	-0.340725	-0.34176	-0.326056	-0.961679	0.0385721	0.191969	-0.0817729	-0.536505	2.69936
Q9CZ44	-1.16003	-1.13365	0.628607	0.266809	-0.188567	-1.01894	0.6224	-0.731957	1.02647	1.68886
Q9CZ42	-0.631524	-0.189444	0.0776454	-0.117507	0.115995	-1.66774	1.01606	2.11084	-0.418406	-0.29592
Q9CR68	-1.19623	-0.739878	0.437323	0.669445	-0.661601	-0.26639	-1.49773	1.00507	1.33582	0.914176
Q9WVE8	0.260748	-0.239971	-0.81804	-0.0785794	-1.29219	-0.577047	1.49349	1.27773	-1.09309	1.06695
Q9CR61	-1.16536	-0.0164712	0.394926	-1.3164	1.23408	0.614457	-1.62224	0.487675	0.600569	0.788759
Q9D1G5	-0.910463	-0.0469984	-1.17753	2.23101	-1.04918	-0.24159	0.336897	0.709114	-0.0213061	0.17004
Q9CR62	-1.15922	0.181451	0.810785	-0.476341	0.509112	-0.0402969	0.835987	-1.81635	1.52962	-0.374746
Q9D710	-1.77282	0.0407543	-0.881312	-1.07976	0.147033	1.03057	1.05704	0.375654	1.24301	-0.160166
P63276	-0.601824	-0.0926697	-0.710011	0.369132	-0.284589	-0.139412	-1.37087	0.575942	2.37944	-0.125138
O70310	-0.834463	-0.967611	1.96614	-0.691811	0.574866	-1.01635	-0.519906	0.530647	1.04863	-0.0901404
Q9R1V4	2.64403	-0.177485	-0.66106	-0.558479	0.0855978	-0.140114	0.136252	-1.07242	-0.116873	-0.139443
Q9R1V6	1.28815	-0.257891	0.424054	1.16808	-1.37299	0.831745	-0.142911	-1.25695	0.471946	-1.15323
P60904	-1.44832	1.01081	0.627465	0.808189	-0.335652	-1.8166	0.884859	-0.49489	0.15711	0.60703
Q9WUM3	-1.3364	-0.0361362	-0.467941	0.171835	0.926986	2.14818	-0.789249	0.435115	-0.775473	-0.276915
P55302	-1.67946	2.13913	-0.297123	-0.419339	0.349555	0.828107	-0.222008	-0.279375	0.187824	-0.607309
Q8BLQ9	-1.12553	0.277021	1.58502	-0.526925	0.269895	0.288714	0.58367	-1.41599	-1.0548	1.11893
Q9WUM4	-0.642378	-1.20984	1.2468	-1.22866	0.536558	-1.09775	1.05042	-0.0521828	0.206273	1.19077
Q9Z0H8	1.84	-0.773121	0.0160765	1.39701	-0.152152	0.104969	-1.30976	-1.09187	-0.263063	0.23191
Q8BIW1	-0.306416	0.0301337	-1.37039	2.19826	0.555674	-0.653307	0.497526	-0.39935	0.394698	-0.946832
Q9D1D4	0.768597	0.147239	-1.44841	1.87487	0.349136	0.184282	-1.44796	0.277629	-0.0394609	-0.665923
P84084	-0.703427	0.323944	0.731252	0.00760401	0.134371	-1.67031	0.411476	-0.703908	2.02168	-0.552688
O54984	-0.412698	0.820662	-0.61016	-0.804226	-0.129519	0.0734557	2.36364	-0.371784	0.227431	-1.1568
Q8BMG7	-1.10694	-0.424229	0.678126	-0.671184	0.451873	2.16279	0.449838	0.211956	-0.976402	-0.775823
P58771	-0.612946	-0.221593	-0.278802	-0.38245	-0.295976	2.8124	-0.0233063	-0.415363	-0.367086	-0.214879
O35927	-0.472119	-0.897796	1.36132	-1.20288	-0.963847	0.889961	1.41389	-0.219246	-0.624961	0.715667
Q8CCB4	0.780767	-0.23817	-0.643809	-0.925385	-0.0619557	-0.417333	-0.365705	2.5524	-0.388389	-0.292421
Q921J2	0.347314	-0.0433093	0.587329	0.217144	0.629272	-1.22318	-1.37864	-0.969764	1.93443	-0.100587
P60122	-1.22254	1.74287	-0.57986	-0.445488	-0.355442	-0.309214	0.512342	1.70216	-0.574752	-0.470078
P47708	1.00326	1.18208	0.624197	-1.4806	-0.403534	-0.587214	-0.748046	0.183438	-1.08843	1.31484
P83510	-0.65947	-0.817357	-0.587918	2.02139	-0.484224	1.50307	-0.831653	-0.309672	-0.208965	0.374801
P70288	-0.63857	1.20155	-0.742247	-1.02073	-0.32934	-0.740009	1.33941	0.85426	1.12709	-1.05142
Q8K2K6	1.94928	-1.21421	-0.209541	-0.13555	0.228643	-0.381794	0.819094	-0.982972	0.919001	-0.99195
Q9JKB1	-0.43202	0.974607	0.926161	0.85578	0.844905	-0.337956	-1.07063	-2.04407	0.342488	-0.0592628
Q8VD33	-0.945672	-0.709254	0.128077	-0.0166631	-0.165236	-0.0209372	-0.87335	0.374704	2.55853	-0.330198
P62874	-1.30433	0.478442	0.837128	1.11102	1.18189	-0.693471	0.621568	-1.14947	0.152536	-1.23532
Q9DCT8	-0.86322	0.306478	0.471584	-0.0189051	1.3131	0.921592	-1.28728	-1.03208	-1.05118	1.23991
Q8VDP6	-1.04806	-0.699855	-0.259839	1.74622	-0.0618387	-0.736084	1.84517	-0.0808965	-0.140525	-0.564288
Q8VDP4	-1.40207	-1.10103	0.416626	0.0635564	0.0875838	-0.385748	2.15303	-0.377119	0.802432	-0.25726
P51174	-1.32541	-1.24165	0.13586	0.108133	-0.600954	1.02019	-0.0922485	-0.630378	0.858002	1.76846
P60335	2.14459	-0.938724	-1.09181	-0.288638	-0.19791	0.313368	0.200243	-1.00338	1.01773	-0.155474
Q8R1B4	0.583459	-0.549829	-0.739186	0.804268	0.46333	-0.756291	-0.816523	2.22879	-0.582606	-0.63541
Q91ZP9	0.422769	2.28545	-0.141601	-0.70566	-0.29412	-0.287876	-1.11463	0.306936	-1.09089	0.619619
Q9DBZ5	-0.469816	0.800071	-0.90631	2.43047	-0.143609	-0.0242836	-0.0540734	-0.999206	-0.622833	-0.0104083
P54823	0.868167	0.508559	-0.078822	2.27855	-0.526365	-0.895104	-0.507044	-0.809922	0.0538574	-0.891871
P62897	0.406743	0.11298	-0.522477	-0.564717	-0.299402	2.48098	0.248945	-0.28963	-0.238402	-1.33502
O08528	-0.114781	-0.0491358	-0.494128	-0.0336454	-0.267329	-0.46325	2.76929	-0.104055	-0.640735	-0.602236
O08529	0.611287	0.129734	-0.420753	2.32676	-0.0638765	-0.26301	-0.872492	-1.46141	0.162354	-0.148596
P68037	0.881118	-0.677242	-0.0578182	-0.479444	-0.312076	2.45968	0.109667	-0.372317	-0.898309	-0.653257
P54227	0.17201	-0.518339	-1.01468	-0.125913	-0.068223	0.482823	2.53034	-0.0556249	-0.579856	-0.822545
Q922E4	-0.388381	-0.104737	-0.114155	-0.450764	-0.322696	-0.41788	-0.636433	-0.181374	-0.188862	2.80528
Q9QZB9	0.0970786	2.52461	-0.355	-0.59209	0.702198	-0.650579	-0.628308	0.167107	-0.656804	-0.608209
P97384	0.441907	0.237771	-0.649274	-0.401458	2.60036	-0.20761	-0.752485	-0.360127	-0.809045	-0.100039
Q9QUR6	1.6811	-0.601584	0.555748	-0.477538	-0.390762	-0.367617	-0.42862	0.164405	-1.61149	1.47636
Q9DBT5	0.555168	-0.783787	0.456361	-0.830393	-1.22858	-1.10324	0.992151	0.811388	1.60731	-0.476369
Q8CIE6	0.909976	-0.458616	-1.48511	-0.214508	-1.11806	0.487879	0.572836	0.00337071	1.8852	-0.582965
P61358	-0.212748	-1.458	-0.646828	0.534645	-0.490474	0.0173722	0.844755	2.11089	-0.83442	0.13481
O35459	-0.854982	2.33086	-0.755231	-0.641738	1.16642	-0.358401	-0.525097	-0.294127	-0.0202779	-0.0474309
Q3UFY7	-1.29087	-0.18759	-0.673631	0.184627	0.0958442	-0.879355	0.335782	-0.339741	0.37618	2.37875
O88910	0.569265	-0.508099	1.33148	-0.0225657	1.40108	-0.606253	0.918944	-0.597672	-1.13908	-1.3471
P21278	-0.372839	-0.319671	-0.515679	-0.510896	-0.642131	0.047615	2.12914	1.51816	-0.878796	-0.454902
P61750	-1.40399	0.0443033	1.53386	-0.338443	-0.347231	-1.60198	0.972978	-0.0854762	0.323883	0.902097
Q99L47	-0.429296	-1.61411	1.77688	0.151154	0.724787	-0.903275	0.0712402	1.12382	-0.536721	-0.364488
Q99JY8	0.328114	0.633387	0.327383	-0.000367661	1.99122	-0.321415	0.379101	-0.933856	-1.65531	-0.748253
Q99JY9	-0.59444	2.62864	-0.174339	0.225788	0.235344	-0.639026	-0.438088	0.152132	-0.731819	-0.664192
O35737	1.936	-1.28896	-0.338884	-0.0914374	-0.233743	-0.533423	-0.666057	-0.748911	0.672729	1.29269
P11031	1.92615	1.85707	-0.458934	-0.510986	-0.559006	-0.360401	-0.500164	-0.413592	-0.603203	-0.376929
P84099	-0.158455	-0.167214	0.772021	1.86949	1.27764	-0.401149	-1.18159	-0.267023	-1.06541	-0.678306
P84096	0.350447	0.479014	0.737144	-0.567726	1.84084	-1.39832	0.759683	-0.34455	-1.02532	-0.831214
Q9D3D9	-0.452372	-0.249581	-0.422477	-0.238964	-0.339608	2.31724	-0.657872	-0.872957	1.29424	-0.377653
P50544	-0.646729	-0.725038	0.081931	1.58271	-0.931513	-0.587578	-0.46228	1.8317	-0.684931	0.541733
Q99LC5	-0.524002	-0.390749	-0.161846	-0.604106	-0.558878	0.283606	-0.780833	-0.0749531	2.67484	0.136923
P37804	-0.410637	1.51781	-0.860437	-0.741592	-0.725611	-0.317835	0.887667	-0.671306	-0.456486	1.77843
Q9WUL7	0.68851	1.18741	0.418556	0.595536	-0.0192628	-0.883376	-0.146076	-1.64117	1.13902	-1.33914
Q8VBW6	0.358224	0.635564	1.44895	-1.02745	1.28303	0.272977	-1.5598	-0.952023	-0.500907	0.0414355
Q8BP47	0.377973	-1.20651	-1.39063	0.667085	0.107021	0.958826	-1.28526	0.996731	-0.36968	1.14445
O70161	2.73685	-0.621955	-0.473784	-0.324309	-0.342955	-0.292353	-0.677779	-0.0144572	0.260763	-0.250019
Q9CZM2	-0.965316	-0.810173	-1.15147	0.379769	-0.382108	-0.483714	0.431086	0.190033	2.24519	0.546702
Q9DC69	-1.26422	2.33611	0.382605	0.200796	-0.0327388	-0.799009	-0.801566	0.290799	-0.569996	0.257215
Q9DCS2	-1.12776	-0.0342043	-0.804903	-1.58007	-0.219973	1.19237	1.40795	0.111128	1.0572	-0.00174187
Q9DCS3	-0.233903	-0.650658	-0.0741371	-0.275499	-0.459291	-0.29137	-0.197224	-0.85122	0.337508	2.69579
Q61792	-0.175106	0.0417247	-0.725093	0.676483	1.04668	-1.47121	-1.01624	0.666826	1.65904	-0.703117
Q921I1	0.262818	-1.0649	-0.00830684	1.44055	0.380375	1.48851	-0.551755	0.425177	-1.36202	-1.01045
Q91XM9	-0.13353	-0.485329	-0.290395	-0.336242	-0.788186	2.78955	-0.158727	-0.161367	-0.228636	-0.207137
P45952	-1.07072	-0.811576	0.290861	1.30989	0.293916	-0.540605	-0.528568	-0.239585	2.03361	-0.737225
Q01065	-0.219258	0.228704	-2.03545	-0.61819	-0.37894	1.03088	1.38485	1.04831	-0.385006	-0.0559023
P08228	0.0030837	-0.481211	-0.540138	-0.470275	0.121877	-0.54649	-0.146039	2.7638	-0.482406	-0.222204
Q3U1J4	-0.0163625	0.283967	-1.15692	-0.611672	0.0230136	0.10646	-0.00603194	-1.20578	2.388	0.195329
Q9EQ80	-0.417544	1.00096	2.44215	-0.276005	-0.333176	-0.4468	0.0566988	-0.923378	-0.485114	-0.617786
Q8C167	0.260974	0.243119	-0.881712	-0.926207	-0.525919	-0.423181	0.768115	1.88968	-1.32915	0.92428
Q8C166	-0.300076	-0.235293	2.62801	-0.884727	-0.0406941	-0.776604	-0.294077	-0.575455	0.120446	0.35847
Q62376	0.627107	-0.514451	-0.244255	2.06105	-1.33693	0.0217906	-0.571378	-0.726239	-0.419685	1.103
P35550	-0.668318	-0.452226	-0.92617	0.300359	-0.442489	-0.450539	2.48652	0.112723	0.654799	-0.614659
Q91VI7	-0.0215426	-0.598333	0.333384	-0.51622	-0.616443	2.53001	-0.847755	-0.757705	0.431481	0.0631274
Q8CI71	-0.246798	-1.13733	-1.06327	-0.062998	0.596314	-1.29455	1.10549	0.495518	-0.12348	1.7311
Q8BHL5	-0.606952	-0.905673	0.762396	0.611786	-0.378417	1.04755	1.26289	-1.21987	-1.37491	0.8012
P45377	1.36926	0.177876	-1.87408	1.12178	0.51782	-0.774171	-0.354643	0.482502	-0.99456	0.328212
Q9D0M3	-1.46111	2.46705	0.0784583	0.25636	-0.111303	-0.770877	-0.258774	0.0454912	-0.0980571	-0.147241
Q9D0M1	-0.149609	-0.782556	0.517871	0.0452105	0.144634	2.16602	-0.122023	0.621337	-1.25569	-1.1852
P63073	-0.708549	-0.236761	-0.800275	-0.62208	-0.916154	-0.486456	-0.0114009	0.81235	0.687792	2.28153
Q8K386	0.0199197	1.67574	-0.56379	-0.52914	1.93624	-0.686341	-0.683677	0.15516	-0.609863	-0.714247
Q8R127	-0.261798	0.659042	0.663379	-1.19031	1.78226	0.570297	-0.71882	-0.847978	-1.2466	0.59053
Q63844	-0.201201	-0.409979	2.82832	-0.443093	-0.175668	-0.172081	-0.221044	-0.399162	-0.370212	-0.435879
P97355	0.814251	-0.0859615	-0.969598	0.676169	-0.470376	-0.492207	-0.828851	-0.191685	2.28185	-0.733597
Q9QZD9	-0.843234	0.551121	-0.696759	-0.421986	0.786448	2.15021	0.283247	-0.678729	-1.236	0.105676
Q6PAM0	-0.713156	-0.644846	1.95182	-0.802374	-0.323213	0.777546	-0.568476	0.23068	-1.07927	1.1713
P51660	2.61529	-0.78221	-0.522348	-0.700601	0.323921	-0.470123	-0.603255	-0.15061	0.267772	0.0221678
Q9QWI6	-1.2516	-0.308388	-0.0741637	0.746884	-0.566102	1.05923	1.97753	-1.00776	-0.634758	0.0591254
Q9DBG6	0.794706	-0.21001	-0.423639	-0.590779	-0.399854	2.58806	-0.757387	-0.257348	-0.268228	-0.475517
Q9D289	-1.22161	-0.0360846	-0.889242	-0.310898	0.142877	1.74105	-1.32235	0.806906	1.0805	0.00886176
Q8C754	-0.47812	0.103953	-0.745184	-0.521391	0.084912	-0.544756	2.70538	0.0368767	-0.547945	-0.0937264
P62301	-0.981522	-0.159581	-0.701652	-0.79971	-0.505032	-0.141173	0.0104965	0.409939	2.51179	0.356443
Q9Z1D1	0.706832	-0.0717597	-0.0422776	-0.357863	-0.930602	-0.947643	-0.726169	0.986791	2.13085	-0.748158
P51881	-1.78352	1.70984	0.493262	0.43346	0.863105	-0.393508	-0.789049	0.0286196	0.344607	-0.906816
Q6P1B1	-1.35315	-0.0562383	1.32575	-1.12336	-0.753049	-0.5942	-0.273152	0.684855	0.631266	1.51129
Q9CWZ3	-0.692126	-0.421215	-0.840791	-0.0183359	0.266988	-0.063141	2.52147	-0.31763	-0.927402	0.492186
P12023	-0.304522	-0.330057	-0.565844	-0.358508	-0.191257	2.77032	-0.635107	-0.201569	0.206224	-0.38968
P63321	0.876012	-0.256254	-2.30691	-0.156676	0.486313	-0.436821	1.20145	-0.0298307	0.925764	-0.303058
P63325	-0.307927	2.49854	-0.758044	0.433847	-0.0119016	-0.00779026	-1.28432	-0.495684	-0.00159868	-0.0651228
Q8BK63	-1.46622	-1.10555	0.230961	0.579087	-1.27145	0.259156	-0.180463	1.59237	0.853758	0.508346
Q91ZA3	1.05644	-0.647193	0.883718	-0.196021	0.0770191	0.125313	1.5961	-0.567149	-1.88679	-0.441439
P50171	0.121841	1.0564	-1.07943	-1.15807	-0.92425	0.906812	1.70255	0.0244548	0.211329	-0.861632
Q9CQ10	-0.62196	0.147451	2.65806	-0.562149	-0.342394	-0.662699	-0.509102	-0.290763	0.474628	-0.291074
P47941	0.774529	-0.547559	-0.296708	-0.693015	-0.51069	2.20255	-0.628488	1.05101	-0.617201	-0.734427
Q8BH95	-0.0439131	1.09055	1.89641	-0.0106976	0.349373	-0.884007	-0.0257157	0.0549399	-1.63777	-0.789162
P70663	-0.347565	2.36388	-0.128315	-0.388527	0.986827	0.179904	-0.990244	-0.52403	-0.891411	-0.260516
Q99LB6	-0.342453	-0.592148	-0.187439	2.76795	-0.00936099	-0.272425	-0.288967	-0.559064	0.0824647	-0.598555
Q99LB2	-0.577015	-0.593113	-0.216368	-0.570115	2.18427	1.53974	-0.485249	-0.433009	-0.329431	-0.519711
Q8CGY8	-0.75119	-1.44895	-1.06941	0.18252	0.862645	1.15744	1.31779	-0.900909	-0.0724467	0.722505
Q8VBV7	-1.09235	0.404263	-1.19028	0.788504	0.0273979	0.175694	0.346973	-1.2286	-0.206631	1.97502
O35678	-0.0952339	2.77395	-0.278827	-0.129341	-0.248621	0.0232689	-0.42087	-0.306822	-0.651146	-0.66636
O70194	2.42846	-0.722369	-0.443856	-0.584041	0.387712	0.888947	-0.786044	-0.472599	-0.25189	-0.444322
Q91YR1	0.488334	1.16013	1.43284	0.347665	0.660216	-1.26188	-1.25918	0.143	-0.587646	-1.12348
Q9DC51	-0.66421	-0.745873	0.425436	-0.294514	-0.274368	-1.43689	1.71621	1.51713	0.277456	-0.520376
P18572	-0.941198	-0.506386	-0.567603	2.56919	-0.385577	-0.528471	-0.0989644	-0.380038	0.437286	0.401762
P09528	-0.393998	-0.164814	2.80851	-0.290421	-0.260435	-0.315868	-0.716829	-0.130197	-0.226011	-0.309935
P35762	0.734665	0.458732	0.702815	-0.151348	-1.20754	-1.76754	0.0783939	-0.8808	1.40548	0.627145
P10518	0.776813	0.00672405	-0.949231	-0.929923	-0.52452	0.0958313	2.40795	0.135109	-0.583503	-0.435254
Q8BNY6	-0.719701	-0.25134	-0.241137	-0.593373	-0.337075	0.58132	-0.10007	2.6486	-0.643036	-0.344191
Q61545	0.940798	2.07163	-0.870414	-0.733715	-0.669642	-0.749452	1.03421	-0.359781	-0.110532	-0.553107
P70398	-1.92254	0.286926	0.0160817	-0.438072	-0.541326	0.58924	0.765714	0.285508	1.75633	-0.797862
Q922J3	-1.145	-1.31847	0.973112	0.737479	0.800674	-0.968835	0.766441	0.676174	0.661006	-1.18258
Q99KX1	-1.25004	1.41607	0.164579	-0.0528429	0.133389	-0.743396	0.0864217	-1.57219	1.50062	0.317373
P27612	1.91561	0.264941	-0.175528	-0.62239	1.09137	-0.403793	-0.735107	-1.49237	-0.516347	0.67361
Q61301	-0.059675	-0.653365	-0.190845	-0.340957	-0.147903	0.287631	0.714148	-1.18922	-0.81296	2.39314
P28650	2.21593	-0.575639	-0.642021	-0.503045	-1.48813	0.554953	-0.403676	0.438797	-0.0573545	0.460192
P28652	-0.676172	1.07097	-0.0454166	-0.519607	-1.45922	0.927876	0.663601	-1.30896	1.4058	-0.0588801
Q8R3V5	-0.576617	2.2155	-0.877733	0.727069	-0.758458	0.0447117	-1.3314	0.119444	0.209358	0.22812
Q922U2	-0.662402	0.0795531	-0.983947	-0.760157	1.2559	-0.545334	0.0496324	2.21167	-0.195361	-0.449559
Q61166	0.568148	-0.945933	0.661124	0.681332	-0.570121	1.01374	-0.615555	-0.369642	-1.78052	1.35743
Q9JLJ2	-0.32031	2.02052	-0.660255	0.12533	-0.618083	-0.49836	-0.510203	-0.601958	1.65968	-0.596366
P67778	-0.839164	-0.281788	1.30078	-0.421712	0.264761	-0.380081	-1.82873	1.62013	0.320657	0.245148
Q99MN1	-0.148059	0.00974132	-0.743941	0.110246	2.22875	0.525867	-0.317693	0.577231	-0.788798	-1.45334
Q99MN9	2.71646	-0.352764	-0.259274	-0.151493	-0.448835	0.357932	-0.337679	-0.722522	-0.156824	-0.644998
Q62418	-0.792863	-0.73021	-0.586288	2.4844	-0.771983	0.0684506	0.642698	-0.386334	-0.243783	0.315913
Q62419	-0.325307	-0.306996	2.82631	-0.132163	-0.427024	-0.358929	-0.0811153	-0.374899	-0.406442	-0.413435
Q8C7K6	-0.351492	-0.362945	-0.269573	2.84378	-0.310474	-0.302962	-0.254267	-0.381685	-0.313754	-0.296631
Q80TB8	-0.166417	-0.90531	-0.0456633	-0.907101	-0.596146	0.715356	2.49159	-0.145484	0.0387487	-0.479573
Q80ZJ1	-0.812397	0.234725	0.505105	-1.47906	1.94695	0.0558297	-0.929178	0.976731	-0.0183782	-0.480334
Q62093	0.073541	-0.919234	-1.41646	-0.40599	1.91065	-0.907657	0.486311	0.311572	-0.196581	1.06385
Q8VED9	2.80694	-0.382229	-0.393975	-0.303838	-0.400008	-0.220255	-0.469086	-0.388733	-0.366096	0.11728
Q9JIF7	-0.960192	-0.324973	-0.47904	0.922609	-1.08898	-1.07111	0.634513	1.8251	-0.311228	0.853298
Q8VED5	-0.517016	-0.358086	-0.287809	0.31048	-0.138793	-0.376779	-0.498983	-0.185934	2.74011	-0.687193
P04925	-0.367155	-0.921636	-0.790232	0.517094	2.34168	0.409034	0.315063	-0.982217	-0.630326	0.108691
P62331	1.32177	0.892735	1.21067	0.452928	0.427783	-0.421799	-0.60469	-0.77738	-0.84843	-1.65359
Q3TC72	-0.308773	-0.376821	-0.248458	-0.302714	-0.339011	-0.45368	-0.104454	-0.401288	-0.298126	2.83332
Q6R891	-0.296796	0.216916	0.522749	0.299102	-0.419314	-0.774147	-0.698317	-1.4402	0.3434	2.24661
P62334	2.34249	0.0414965	-0.890674	-0.183626	-0.924785	0.781088	0.0170405	-0.211446	0.10654	-1.07812
Q99JI4	2.42008	-0.598916	-0.437277	-0.594942	-0.435975	1.1816	-0.501784	-0.440942	-0.169948	-0.421896
Q91VR2	-0.682767	0.429751	1.43064	-0.842258	1.64688	-0.394308	0.847946	-0.930403	-0.813627	-0.691857
P14685	-1.1423	-0.743775	1.14384	0.193961	0.318933	-0.787902	-1.38888	1.54926	0.862689	-0.00582394
P63087	-0.229967	-0.97089	0.97301	-0.115319	0.329599	-0.669343	0.950534	1.77996	-1.42361	-0.623969
Q9JM52	0.575904	-0.633141	-0.114527	-0.610577	1.85766	-1.45606	-0.393313	0.200914	1.2743	-0.70116
P19246	2.02541	0.0290279	-0.08283	0.122376	0.931576	-1.61034	-0.211265	0.364574	-0.840483	-0.728046
P61028	-0.390487	-0.127638	0.10593	2.76957	-0.0685428	-0.575259	-0.573398	-0.520763	-0.41477	-0.204637
Q9D2V7	-1.60192	-0.331232	1.76442	0.0621158	0.130282	0.86775	-0.657586	0.932975	-0.107191	-1.05962
P61027	-2.10947	-0.274407	0.261062	-0.304873	0.0426443	1.3482	1.29615	0.617333	-0.594661	-0.281981
P61021	0.508484	0.568647	-0.779603	-0.00890048	-0.480398	-1.04264	-1.24581	0.545191	2.14457	-0.209535
P61022	0.170093	-0.311882	2.75244	-0.44861	-0.67574	-0.26552	-0.0170702	-0.240591	-0.6357	-0.327419
P63330	1.63486	-0.338862	-0.821411	-0.506232	0.247345	1.51299	0.108819	0.444902	-1.38268	-0.899732
Q640R3	1.83008	-0.979362	-0.81389	0.467132	-0.906913	-0.524137	1.55649	-0.165342	0.0473636	-0.511427
Q9Z2C4	-0.750371	-0.431367	-0.0681108	-0.0869319	0.210839	-0.227302	0.700072	-1.12084	-0.665833	2.43984
Q9CQ60	-0.73741	-0.649593	2.17043	-0.288994	1.22005	-0.358127	0.579581	-0.688496	-0.491039	-0.7564
Q99LS3	-0.836153	-0.488619	0.0784151	-0.22671	0.0777186	0.551865	-0.524017	0.37402	2.33875	-1.34527
Q9CQ65	2.59861	-0.500983	-0.500999	-0.228022	-0.254359	-0.505243	0.623169	-0.878044	0.0979803	-0.452105
O35405	0.276936	0.464369	-1.19277	1.19424	1.08743	0.618406	-0.416117	0.450315	-0.594988	-1.88782
Q03137	-0.40804	0.264452	-0.158784	-0.0416648	-0.0212047	-0.202947	-0.179682	-0.217562	2.5013	-1.53586
Q60737	0.624741	-0.421065	-2.23938	0.253948	0.598651	0.502463	0.518479	1.32584	-0.443107	-0.720573
P70122	-0.644519	-0.554956	-0.0811808	1.11779	0.418507	-0.268899	0.205696	-2.02482	1.60616	0.226219
P50580	0.832328	-0.339384	-0.202569	2.415	-0.370305	-1.30579	-0.0842027	0.0225231	-0.463279	-0.504328
Q5SVL6	-2.05937	0.482944	1.36284	-1.24842	0.568955	0.0706703	0.374328	0.435451	-0.468746	0.481353
Q9CXY6	-0.264469	-0.679218	-1.40522	-0.54716	1.89427	0.470565	-0.542236	0.0497843	-0.372616	1.39631
Q9D6G9	-0.518886	-0.170187	-0.292043	-0.471111	1.23111	-0.750392	-0.8078	0.627418	-0.941654	2.09355
Q99J99	0.752654	0.0171832	-0.268239	-0.395822	-0.407504	-0.253328	2.56195	-0.467274	-0.829752	-0.709871
Q8VD04	1.56534	-0.729002	0.422627	0.227782	1.12004	0.965587	-0.508889	-0.707199	-0.996795	-1.35949
Q99KK2	-0.0446912	-0.193688	-0.700801	-0.191452	-0.332099	-0.664106	0.187642	-0.277242	-0.521661	2.7381
Q9QYB5	-1.34156	0.122032	-0.91373	0.595219	0.679289	-0.411176	1.72716	-0.0948573	0.893032	-1.2554
Q6NXK7	1.35765	-0.309287	-1.53122	-0.429546	-0.496356	1.46714	0.874908	0.261002	-1.13861	-0.0556842
P29758	-1.07962	-0.0695984	-0.0992184	-0.66128	-0.0450745	0.472955	-0.400508	-0.784107	2.52203	0.144419
Q61753	0.496439	-0.961932	-0.304442	-0.600769	0.781778	0.643945	-1.79883	1.39948	-0.567815	0.912146
Q8BLJ3	0.112652	1.71415	-0.0527632	1.86578	-0.340523	-0.342723	-0.444977	-0.756488	-0.774667	-0.980443
P31324	-1.99672	0.399932	-0.395099	-0.0208795	-0.933051	0.147779	1.07171	-0.4633	0.946951	1.24269
Q61686	-1.19937	-0.581152	1.24572	0.354465	1.28418	0.951759	-0.273252	0.3339	-1.59008	-0.526172
B1AXV0	-0.809209	1.56009	-0.729944	0.77455	-0.961365	-0.450238	-0.490578	1.54631	0.45961	-0.899231
P14206	-0.61996	-0.887186	-0.267203	-1.0619	0.204036	-0.992411	1.41711	0.566628	-0.161267	1.80215
O89079	-0.391599	-0.49579	-0.525542	-0.58044	-0.501151	2.72471	-0.193723	-0.239133	-0.212742	0.41541
P04104	-0.409037	-0.723409	-0.905963	0.0181112	0.286888	-0.870795	-0.481926	-0.341378	1.25279	2.17472
Q80UW2	-0.204353	0.375677	-0.422757	-0.66961	-0.938918	0.386022	1.28389	1.81698	-1.47912	-0.147804
Q5SSL4	-1.20791	0.609652	0.936077	-0.653072	-1.26748	1.96106	-0.320245	-0.373	-0.090504	0.405423
Q80SW1	-0.387394	-0.338266	-0.954686	-0.27429	-0.540068	1.38396	1.85657	0.674466	-0.148248	-1.27204
Q8R146	0.829669	-0.525392	-0.0969106	-0.322033	0.274006	-0.286087	-0.94791	-0.341909	2.4034	-0.986833
P62754	2.7728	-0.308001	-0.133799	-0.816361	-0.205797	-0.568257	-0.283653	-0.156437	-0.24249	-0.0580047
Q9R0P3	-0.844423	-0.249115	-0.0716453	0.112561	-0.0164273	-0.325455	2.72122	-0.215932	-0.68253	-0.428251
Q9WV80	-0.874584	0.498605	2.60823	-0.0255552	-0.429704	0.0913074	-0.440044	-0.749617	-0.293847	-0.384795
P97371	-0.38362	2.71513	-0.531049	-0.542753	0.395988	-0.0462525	-0.57468	-0.178847	-0.523219	-0.330698
P97372	-0.0549717	0.529277	-0.684329	-0.406272	1.44833	-0.658464	-0.714683	-0.865893	-0.581384	1.98839
P97379	-0.911979	-0.652518	-0.274425	-0.154575	2.37351	-1.24064	0.274891	0.226202	-0.193881	0.553411
Q9WV69	-0.58036	-1.26942	-0.0980594	-0.354736	-0.319562	1.55647	-0.20608	-0.861863	1.88233	0.25128
A2RT62	-1.03934	0.0826821	2.07098	-0.0572949	-0.170819	-0.568039	-0.507624	1.47578	-0.697702	-0.588621
Q63912	-0.938354	-0.50547	0.114735	2.12213	0.50475	-0.0642055	1.03191	-1.01697	-0.300208	-0.948318
P26040	0.173844	-0.358807	1.14421	-1.1807	-0.334519	0.801401	1.87753	-1.09391	-0.257269	-0.771779
P26041	2.4674	-0.660706	-0.813836	0.593045	-0.61337	-0.262703	-0.621846	0.410178	0.161491	-0.65965
Q9CWS0	-1.32682	0.822398	-0.307513	1.26028	1.86839	-0.491008	-0.897191	-0.492924	-0.165097	-0.270521
Q64487	2.31726	-0.443357	0.909859	0.396652	0.0755718	-0.46052	-0.371009	-0.578204	-1.08817	-0.758082
P54728	0.625707	-0.43289	-1.9515	-0.194628	-0.0826378	-0.340873	1.38891	1.53965	-0.281086	-0.270654
Q9WUA6	-0.175173	-0.395182	-0.754067	0.90772	-0.866316	-0.066184	-0.289848	0.116163	-0.88303	2.40592
Q99K48	1.69931	1.29873	-1.17595	0.0493061	0.632545	-0.0538304	0.267355	-0.688918	-1.14416	-0.884398
P41105	-0.0633503	-0.984299	-0.689827	-0.965651	-0.869911	0.617194	0.236664	0.271677	0.138355	2.30915
P19253	2.6653	-0.48187	-0.512838	-0.392677	0.172988	0.507656	-0.495349	-0.490884	-0.492924	-0.479402
Q91WG7	-0.806896	-0.843982	-0.783168	2.2256	0.169286	-0.585826	0.540171	0.859248	0.0418139	-0.816249
Q9CZ04	-1.55917	1.04998	-0.914227	1.16906	-0.263468	0.656403	-1.06058	1.11011	0.346883	-0.534998
P54071	-0.454959	-0.0613603	0.583107	-0.0663432	-0.143428	-2.05188	-0.50181	-0.034413	1.02523	1.70586
Q9DAR7	-0.642075	0.275321	1.39569	-0.737152	-0.32073	-0.0123559	-0.077609	1.86588	-0.201143	-1.54583
Q9CYH2	-0.217163	-0.533623	0.291373	-0.0672494	-0.572007	-1.2776	0.231388	1.44472	-1.1048	1.80496
Q9QUI0	0.10756	-0.71736	-1.11511	-0.0266157	-0.541499	1.62221	0.549758	0.900958	0.811462	-1.59136
Q923D2	2.22089	0.75591	-0.16325	-1.07991	-0.869492	0.804434	-0.556377	-0.597413	-0.0323513	-0.482447
Q99LR1	-0.766975	-0.30624	-0.30433	0.426285	-0.648498	0.105437	-0.100604	-1.19131	2.46575	0.320485
Q9D3A9	0.568038	1.21793	-0.316809	-0.951938	-0.529836	1.16037	-0.958194	1.48164	-0.676913	-0.994294
Q99NB9	-0.50538	-0.28071	-0.35544	2.80236	-0.113518	-0.0679575	-0.548917	-0.0832392	-0.451956	-0.395245
Q8BFQ8	-0.227777	-0.403365	2.55056	0.100631	-0.69332	-1.21522	-0.47898	0.00398249	0.273908	0.0895794
Q9D8W5	-1.4364	-0.597719	2.10757	-0.0929982	1.22946	-0.392908	-0.563984	-0.0337189	0.135075	-0.354383
Q9Z130	-0.706519	-0.512092	-0.864276	-0.271466	0.39996	0.978532	-0.772052	-1.03787	2.004	0.78178
Q8R2Y0	0.351493	0.609853	-0.0698364	-0.780163	2.403	-0.930821	-0.36881	-0.610704	-0.830574	0.226562
P47963	2.69426	-0.225559	0.282515	-0.301939	-0.51519	-0.403936	-0.297523	0.0503173	-0.938534	-0.344412
P23927	1.16299	-1.46446	1.84662	-0.407563	-0.468508	-0.968097	0.150053	0.498938	0.292612	-0.642585
Q9ER00	0.30301	0.202416	0.330581	-0.57495	-0.247983	1.70912	-0.66883	-1.80616	1.22841	-0.475613
Q3UEB3	-0.796583	1.43314	-1.27102	-0.0169881	-0.192053	1.40703	0.419843	-0.37632	-1.34684	0.739795
P02535	-0.868875	-1.01828	0.119238	0.405455	0.517917	-0.125988	1.24665	1.58084	-0.232739	-1.62422
P07724	2.42148	-0.441782	-0.223141	-0.485718	1.18298	-0.592202	-0.544461	-0.546731	-0.466741	-0.303679
Q921F2	-1.74495	1.42555	0.407703	0.982294	0.99396	-0.956608	-0.257123	0.153493	-0.118259	-0.886066
Q8CBW3	-0.216972	0.29276	-0.26077	2.37677	-0.699296	0.585393	-0.684611	0.397895	-0.686648	-1.10452
Q9DCN2	-1.3862	0.862697	-0.688059	0.756099	0.724267	0.501511	1.17538	-1.59334	0.338939	-0.691291
P14231	-0.49049	-0.744096	1.99837	-0.0596298	0.829374	-0.80881	-0.293323	-0.992142	1.18566	-0.624907
Q8BNU0	-0.239465	-0.536858	-0.610453	1.57292	-0.236921	2.09374	-0.571917	-0.844627	-0.0571396	-0.569279
Q00PI9	-1.45327	-0.814134	-0.212973	-0.344421	-0.243879	1.18604	1.69502	-0.50419	1.12962	-0.437821
Q9Z0P4	0.148961	0.670972	-0.41197	-0.144039	-0.20617	-0.715299	2.55058	-0.698148	-0.402233	-0.792658
P24549	1.05236	-1.06605	1.05121	0.986577	-1.52278	0.580572	-0.642194	0.611319	0.0590356	-1.11004
Q8R3T5	1.42867	-0.18841	-0.671102	-0.658595	-0.405822	-0.553159	-0.607197	-0.316371	2.24207	-0.270083
P60202	1.96324	0.0969023	1.25193	0.49864	-0.626841	-0.773738	-1.35296	-0.533418	-0.457502	-0.066258
P52196	2.27516	0.869598	-0.692147	-0.186979	-0.337701	-0.144204	-0.100824	-1.27268	-0.798645	0.38843
Q02248	-0.231356	-0.752963	-0.830913	0.179066	0.560118	0.764354	1.1338	-1.96212	1.26781	-0.127799
O08810	-0.198181	-0.376006	-0.538487	0.373294	0.0522073	-0.768923	-0.65917	-0.414143	-0.147932	2.67734
Q62189	0.598019	-1.05847	0.309141	-0.673444	-0.321311	1.27152	1.08361	1.1284	-1.36053	-0.976926
O08585	0.517425	1.03748	-0.885266	-1.77599	0.553406	-1.3218	0.431208	0.588348	1.04682	-0.19163
O08583	0.862602	-0.173215	-0.115347	0.116184	-0.862434	2.45738	-0.725576	-0.663333	-0.292463	-0.603802
Q80TL4	-1.07704	0.823693	1.67066	0.269824	-0.382954	-0.064418	1.10945	-0.49857	-1.6163	-0.23435
Q6P2B1	-0.712098	-0.574651	-0.0866671	-1.04542	-0.721402	1.22538	0.542525	1.79178	0.641018	-1.06047
Q62433	-0.653075	-0.634672	-0.184717	2.70942	-0.0832123	0.179011	0.0595238	-0.307156	-0.729665	-0.355456
Q80TL0	-1.07327	0.172482	0.237877	-2.14017	0.325949	1.3597	0.0648656	1.05124	-0.24129	0.24262
P62748	-1.74792	0.721816	0.425619	0.322143	-1.05351	-0.322271	1.09648	-1.11194	1.05008	0.619488
Q6P1F6	0.130603	0.909231	0.140923	2.0752	-0.333668	0.255731	-0.375486	-0.342237	-1.65942	-0.800879
Q62059	2.5126	0.290587	0.0132098	0.348172	-0.441652	-0.425387	-0.841421	0.158012	-0.62082	-0.993297
Q8K021	1.47593	0.238342	0.0745944	-0.296608	0.470117	-0.72446	1.47429	-0.671085	-1.80109	-0.240035
Q9DBB8	0.536142	-0.384146	0.227222	0.173226	0.515977	-0.502995	0.923648	-0.402316	-2.32644	1.23968
Q9WTL7	1.19516	-1.05217	-0.465639	0.463223	-0.76732	0.144737	1.83408	-1.34281	0.353382	-0.362651
Q920I9	-1.69116	0.14648	0.160258	1.47995	0.605185	0.193629	0.248451	-1.60227	-0.388445	0.847926
Q6P5F9	1.09828	0.341039	0.019105	-0.0178602	1.0026	0.0648937	0.794864	-2.34394	-0.681538	-0.277448
O70503	-1.24604	-0.667635	-0.375541	-0.516072	-0.353503	-0.321315	0.604066	2.36914	-0.107006	0.613907
Q91WD5	-1.2335	-0.505452	-0.556214	0.10323	2.24814	-0.591449	0.198089	0.693521	0.498314	-0.854682
Q9EST5	-0.474669	-1.07824	-0.652425	0.401409	0.664495	-1.08206	0.632826	1.84426	-1.01618	0.760588
Q9CRB6	0.0706705	-0.33119	-0.114195	0.809463	0.636901	-0.0769938	-1.41826	-1.54093	0.11917	1.84536
Q9CWF2	-0.631114	1.80311	-0.613797	-0.725858	-0.520153	0.960603	1.46273	-0.722413	-0.705171	-0.307937
Q99NE5	0.435468	-0.23904	-0.195085	0.387009	-0.946482	-0.904144	0.342943	2.40787	-0.41353	-0.875009
P30416	1.85138	0.103656	-0.686145	-0.753751	1.0032	1.21753	-0.616375	-0.999549	-0.677728	-0.442226
Q99J85	-0.837764	0.285826	1.47848	-1.56043	0.333757	0.523944	0.760722	-0.69809	-1.16857	0.882122
P47753	1.74012	-0.858171	-0.546608	-0.875857	-0.679826	-0.162153	-0.21789	1.75559	0.441779	-0.59699
P31230	-0.853697	0.31064	0.296924	2.58055	-0.701284	0.022279	-0.389487	-0.24635	-0.191303	-0.82827
P20444	0.621818	-0.486587	-0.454705	-0.23241	0.909456	0.0789805	-1.06368	-0.0803414	-1.363	2.07046
P20917	-0.836971	-0.576756	-0.238017	0.0340049	-0.79227	1.10481	0.0780138	0.281899	2.13523	-1.18994
Q3UUG6	-0.0668096	0.0180864	0.312492	-0.302474	2.50539	-0.0676849	-1.07376	0.279382	-0.857424	-0.7472
Q6ZPE2	2.04848	0.257375	-0.0463586	1.02009	-0.843118	-0.583574	-0.117905	0.360846	-1.43713	-0.658713
P61255	-0.990281	-0.46524	-0.757168	-0.330802	-1.34723	0.00405832	0.024808	1.7582	1.03541	1.06825
Q60972	-0.370443	2.62647	-0.329819	-0.0900438	-0.18744	-0.246843	-0.391865	0.361082	-0.171934	-1.19916
Q9DB34	-0.4489	-0.876892	-0.262292	-0.674849	0.0755365	2.24139	1.30128	-0.74737	-0.164009	-0.443885
P29391	-0.68838	-0.025417	-0.434647	-1.7878	-0.342552	0.76907	1.71079	-0.242416	-0.151537	1.19289
P47199	-0.461362	-0.277347	0.00144545	-0.258888	-0.769804	2.54587	0.796993	-0.263198	-0.627034	-0.686673
Q99LG2	0.725529	0.524544	0.0982834	-0.280227	-0.0103719	-1.35436	-1.09021	-0.0494345	-0.705508	2.14176
Q99N28	-1.7803	-0.52072	1.64793	1.41521	0.2192	-0.0285364	-0.118728	0.108761	-0.872444	-0.0703735
Q61735	-0.611312	1.0314	-0.837726	0.0520306	0.978561	0.243823	-0.340373	1.74286	-0.869424	-1.38984
Q60598	-1.54942	-1.07787	0.144481	-0.39796	0.670403	-0.0697926	-0.961667	0.697977	0.992311	1.55154
P70697	-0.294573	0.460559	2.50333	-0.986602	-0.848494	-0.558002	-0.43762	-0.257778	0.414485	0.00469883
Q91VM9	-1.05083	-0.579483	1.87274	-1.0679	0.018889	-0.114687	0.345749	1.30552	0.270811	-1.00081
Q3B7Z2	-0.317427	-0.320035	2.78208	-0.392245	-0.495516	-0.255338	-0.0775216	-0.644675	-0.39622	0.116901
Q8C0C7	-1.18304	-1.01455	1.84526	0.238982	0.554514	-0.121754	0.197447	-1.44076	0.812042	0.111869
Q9R1T4	-0.0643859	-0.0549917	-0.291595	-1.21967	0.925989	-0.995908	2.2135	0.029952	-0.782858	0.239966
Q61425	-0.912337	-0.403378	0.809627	0.978991	0.479489	-0.438798	1.05406	-0.445054	-1.98069	0.858085
P43274	0.363135	0.00019972	0.0261528	1.79136	-0.529035	1.43992	-0.0973204	-0.676778	-1.43449	-0.883149
P43276	-0.995539	-0.546294	-0.835237	-0.459353	-0.978629	1.29981	0.0854004	1.55878	-0.382442	1.25351
Q9EPL8	-0.688628	0.20893	0.532149	0.638874	0.535013	-0.557662	0.283345	1.0166	-2.42342	0.454804
Q9CQM9	-1.01303	-0.962851	0.300161	-0.956006	1.02798	-0.587659	0.0300642	-0.658269	1.06979	1.74982
Q9CQM5	0.553806	-0.966526	0.0536012	-0.558646	-0.117721	-1.23327	1.69768	-0.0283195	-0.893366	1.49276
P58281	-0.37555	0.77661	0.450786	-0.257501	-0.869018	-0.721594	-0.195117	-1.59144	1.02563	1.7572
Q9CQC6	-0.265675	-0.955758	-0.938482	-0.129561	-0.0176536	0.517812	-0.676221	-0.261791	2.50494	0.222394
P54923	-0.262493	-0.370813	-0.146168	-0.155717	2.81419	-0.398556	-0.175665	-0.591066	-0.488336	-0.225374
P08553	-0.0603045	-0.650839	-0.0274796	-0.156626	1.31395	0.789596	0.459969	-2.33656	0.723482	-0.055182
Q8R164	-0.907807	-0.234333	-0.484382	0.0768745	-0.353381	-0.607797	2.57336	0.68342	-0.46961	-0.276345
Q8R366	-0.289685	1.89399	-0.114261	-0.0297721	-0.717607	-0.762103	-0.890562	1.74262	-0.270119	-0.562497
Q9QZ23	0.226394	-0.26273	-0.194472	-0.894289	-1.39871	1.19196	0.303494	2.0021	-0.274242	-0.699503
Q8R191	-1.03945	1.34486	1.77118	-0.554423	1.03792	-0.0789214	-0.599289	-0.635358	-0.770253	-0.476257
Q8C8N2	-0.475132	-0.496767	0.0162101	-0.551794	-0.459983	0.94928	-0.429471	-0.278248	-0.773931	2.49984
P42125	-0.40665	0.140289	0.387619	0.333089	-0.143528	0.0478198	-1.37005	-0.849852	2.37967	-0.518414
P97315	-0.0489479	-1.05916	0.498188	-0.403104	-0.59709	-0.277219	2.46155	-0.0388993	0.375644	-0.910967
P32067	-0.543593	2.6916	-0.191092	-0.790208	-0.669957	0.0474877	-0.185029	0.2274	-0.081449	-0.505158
Q9DBC7	2.58472	0.249378	-0.503849	-0.380966	0.0780108	-0.997198	0.272085	-0.433735	-0.764582	-0.103867
Q9JMG7	-0.467861	-0.875305	-0.482957	-0.857438	-0.658865	1.16623	1.2905	-0.490792	1.78339	-0.406899
P67984	-0.807407	-0.145243	-0.367797	1.13987	1.64019	-0.238165	-0.347	0.519199	-1.87673	0.483083
Q9JI46	2.60992	-0.478484	0.808068	-0.419799	-0.411655	-0.185752	-0.439828	-0.485621	-0.50415	-0.492701
Q8R0S2	-1.25115	-0.137198	-0.0263169	-0.479201	-0.59622	-0.356319	0.351607	2.39775	0.69098	-0.593925
Q923T9	0.388186	-0.0132052	-0.974612	-1.03525	-1.35782	0.277978	-0.44076	0.2861	0.927851	1.94153
Q99LP6	-1.56315	-1.27123	-0.359373	-0.0315635	1.20315	-0.813199	0.331512	0.275246	0.986821	1.24179
Q3TTY5	-0.304846	-0.430736	-0.244701	-0.160917	-0.34667	-0.361758	2.80893	-0.273766	-0.0388614	-0.646672
Q7TMB8	-1.06322	0.312028	0.311335	-0.74396	-0.0658153	2.0298	-1.57408	0.69155	-0.0833186	0.185682
Q9CYN2	0.414672	0.695081	0.382952	-1.49387	-1.34107	-0.155222	1.30172	0.151677	1.1233	-1.07924
O35326	-1.09866	-0.503233	0.103327	-0.118463	1.76337	0.77497	-0.211236	1.30158	-1.1521	-0.859572
P21279	-0.710154	-0.921569	-0.849368	-0.201491	0.93822	0.35566	-0.364723	2.35811	-0.3259	-0.27878
Q8BFS6	-0.892647	-0.267755	-0.133995	-0.999818	0.0143285	1.73256	0.185419	1.72471	-0.386213	-0.976597
Q9R1P3	-0.431272	-0.705171	-0.452683	-0.503777	-0.651295	-0.270587	1.64326	2.09186	-0.248409	-0.47193
Q60749	-0.438079	-0.547807	-0.245279	-0.375579	0.520871	-1.03179	-0.628318	2.52604	-0.182449	0.402384
P47791	0.52653	0.297191	1.50096	1.27635	0.118566	-0.461128	-1.5289	0.295029	-1.17317	-0.851427
Q3UHD9	-0.260547	-1.05219	1.67735	0.859157	-1.025	1.06585	-0.225443	-1.38965	0.02802	0.322447
O35526	-0.785671	-1.00233	-0.0559026	-0.245293	-0.100316	0.103801	2.62619	-0.504945	-0.283689	0.248149
Q60902	2.74641	-0.412543	-0.251833	-0.654446	0.182505	-0.161059	-0.554899	-0.61803	-0.201549	-0.0745597
P70202	-0.578928	0.301999	-0.19302	-0.2241	0.831213	-1.54018	2.08208	0.356011	-0.978858	-0.0562172
P70206	-0.913483	0.328582	-1.18533	-0.54274	-0.305724	0.512502	1.80956	-0.629201	-0.512512	1.43834
Q8K2C9	-0.271344	-0.28956	-0.389991	-0.336749	-0.0450272	-0.352767	-0.363171	-0.314325	2.82891	-0.465975
Q8BP92	0.762884	0.217317	1.85075	-0.99729	-0.158196	-1.48383	0.607317	0.581974	-0.868145	-0.512779
Q99LF4	0.899881	-0.574623	0.296009	-1.56874	-0.133778	-0.384353	0.600361	0.57614	1.62976	-1.34066
Q9DB60	1.64008	-0.422692	-1.29908	0.786735	-1.80122	0.447509	0.135019	-0.249881	0.318091	0.445442
Q60634	2.82987	-0.24026	-0.463956	-0.490056	-0.268612	-0.296571	-0.37735	-0.334168	-0.172416	-0.186484
Q8BRT1	-1.02347	0.657865	-1.24487	-1.61934	0.046204	0.360027	0.835629	0.2535	0.17828	1.55618
Q8BNW9	1.38	-0.366295	-1.08516	1.42179	-1.32478	0.922843	-1.03289	-0.0974054	-0.0861911	0.268093
Q9DC16	-0.666132	2.34279	-0.624802	0.0112676	-0.712374	-1.12525	0.5408	0.491453	-0.538895	0.281139
P35585	0.146881	-0.0486573	-0.181997	1.715	-1.67117	0.356771	0.633802	0.238914	-1.57337	0.383831
Q56A07	-0.683254	-0.520387	-0.555736	-0.606579	1.7705	-0.667803	-0.531245	0.472051	1.80697	-0.484515
P60229	0.236611	-0.414517	-0.082349	-0.412528	-0.354157	-1.12787	0.524004	-0.357755	-0.557811	2.54637
P56380	0.428014	-0.399129	0.712954	-0.368406	1.39441	1.52185	0.029767	-1.21255	-1.23003	-0.876886
Q61234	-0.748006	-0.268256	-1.57145	-0.0697304	-0.113928	1.09713	2.13881	-0.0152904	-0.193931	-0.255353
Q9DCL9	-0.6616	1.336	0.11542	0.440861	-1.30588	-0.0252828	-0.416384	1.92219	-0.76629	-0.63904
Q7TPM6	0.637343	-0.0523676	0.136919	0.270058	0.0586119	0.475585	-1.50683	1.3155	-1.96699	0.632163
Q8BHE3	1.61903	0.088518	0.58162	-0.864266	-1.3543	0.720208	0.233018	-1.49121	-0.288616	0.756005
Q6IRU5	-0.510106	-0.45832	-0.691948	-0.470242	-0.290603	0.335409	2.61063	-0.461296	0.517188	-0.580708
P46638	-0.136939	0.239873	-0.482419	-0.248399	-0.801159	0.704839	-0.873353	2.51148	-0.493788	-0.420136
Q3UVL4	-0.723509	-0.274489	-0.565721	-0.421078	2.76713	0.0873499	-0.280074	-0.209119	-0.339661	-0.0408288
Q6PHZ2	0.541932	2.24811	-0.309315	-0.383237	-1.18897	0.3477	0.140651	-1.20571	0.342262	-0.533426
Q8C1B7	-0.514298	-0.396911	-1.31178	-0.392941	1.52567	-0.48617	-0.575876	1.44942	-0.502739	1.20562
Q8CHP8	1.47919	-0.489406	0.966895	-0.788315	1.69252	-0.604444	-0.642368	-0.250302	-1.11832	-0.245452
Q6PAJ1	-1.04335	0.146562	-0.0377272	-0.0395271	-0.0530581	-1.01463	1.65746	-0.0107054	1.61689	-1.22191
P97765	1.20837	-0.818748	-0.444586	-0.871783	-0.165534	1.02715	-1.38223	1.69354	-0.224203	-0.0219763
Q9DBL7	1.49758	-0.652909	-0.327672	-0.499092	-0.808603	2.16437	-0.466817	-0.532944	-0.36627	-0.00764619
Q8VEH5	0.949974	-0.534712	-0.213589	-1.43935	-1.18988	0.0723394	1.88993	0.658208	0.256772	-0.449699
Q3UPL0	0.457294	0.908464	0.671837	-0.780692	0.893265	1.59316	-1.06587	-0.949256	-0.726048	-1.00216
P56959	1.57399	0.21021	-0.353524	1.48871	-0.534387	-0.126602	-0.0415177	0.143832	-0.463888	-1.89682
P62484	0.473847	-0.370773	-0.368528	-0.631703	2.61747	-0.83273	0.0700525	0.0855852	-0.554328	-0.488895
Q8WTY4	-1.20276	1.46053	1.70795	0.011448	-0.123381	-1.40562	-0.0313357	0.314438	-0.634678	-0.09659
O35449	-0.484598	-0.720561	-1.01465	-0.793435	-0.118498	-0.355569	-0.607185	1.04945	1.11005	1.93499
Q2NL51	-0.444118	0.0597971	-0.136732	-1.11199	0.119583	-0.545679	-0.65213	-0.552498	2.39846	0.865314
Q6ZPU9	-0.419608	-0.599525	1.17051	-0.491169	-0.607289	0.258782	2.33503	-0.708246	-0.361945	-0.576545
P84104	-0.0643788	0.139672	-1.3762	-0.972963	0.137957	-0.654241	-0.185903	-0.0662338	0.8063	2.23599
Q99P58	-0.300336	-0.590562	-0.357101	-0.143216	-0.25562	-0.492535	2.71252	-0.592218	0.454744	-0.435672
O35841	-0.164718	0.705929	-0.430751	-0.52415	-1.73954	-0.107322	1.19302	-1.0911	0.95072	1.20792
Q9WUD1	-0.435362	0.539953	1.39842	-0.203232	0.343999	-1.57179	1.17518	0.522761	-0.288094	-1.48183
O88696	-0.665558	-0.601077	-0.207612	-0.577559	0.194316	0.745373	-1.31064	2.32334	-0.179536	0.278956
D3YXK2	0.533165	-1.26471	-0.928725	-0.420672	-0.504874	0.155871	0.140031	-0.372759	2.35459	0.308083
P70414	-0.0173734	-0.301637	0.621425	-0.104002	0.443476	-1.50433	-1.51579	1.12547	1.54916	-0.296403
Q4VAE3	-1.46086	-0.120091	2.15135	-0.951888	-0.00290009	0.0573179	0.270934	-0.811922	0.114345	0.753715
O08759	1.85423	1.79282	0.0320458	-0.685876	-0.219943	-0.414954	-0.652441	-0.350324	-0.370853	-0.98471
Q62448	-0.277515	-0.290406	-0.881521	-0.34597	1.53318	0.0335874	1.72577	-0.146328	0.240596	-1.59139
Q8BJH1	-0.406644	-0.0266061	-0.419376	2.67544	-0.565138	0.557284	-0.326067	-0.613429	-0.484174	-0.391288
Q8R3S6	0.993343	2.38371	-0.426832	-0.55714	-0.621085	0.1124	0.164307	-0.679875	-0.76853	-0.600298
O08919	0.478367	-0.380503	2.13647	-0.956365	0.21937	-0.295137	-1.03685	0.964498	-0.994127	-0.135717
Q9D1Q6	-0.678528	-1.42605	-0.635295	-0.163005	-0.318449	1.64548	0.186316	-0.666249	1.60887	0.44691
P97930	0.908269	0.943449	0.334312	-0.0336502	0.526174	-0.417897	-0.460957	1.22562	-1.97616	-1.04916
Q64444	-0.191145	-0.360176	1.18209	2.07694	-0.0495051	-1.19681	-0.226988	-1.27572	0.0842809	-0.0429589
Q9QZE7	-0.394976	-0.572497	-0.260473	-0.197565	2.70138	-0.689665	0.408247	-0.560373	-0.392181	-0.0419022
Q9D061	0.43448	0.194572	-0.530405	0.476911	0.0785171	-0.659113	-0.37545	-1.99744	1.84699	0.530945
Q922B1	-0.557064	1.68689	-0.338846	-0.0586862	0.272469	-0.836839	-1.31348	1.42746	0.616898	-0.898803
Q3V140	0.593804	1.6928	-0.973583	-0.260364	1.52612	-0.689346	-0.16513	-1.02929	-0.910397	0.215372
O35239	0.293962	-0.0926501	2.50664	0.0273076	-0.1443	-0.602069	-0.978134	0.333671	-1.03683	-0.307596
O88851	-0.505978	0.201947	-0.407775	-0.668698	0.374815	2.67862	-0.595066	-0.467	-0.217303	-0.393556
P50429	0.447931	2.49755	-0.154099	-0.260194	0.545339	-0.526067	-0.791349	-0.727575	-0.838572	-0.192961
Q8VEK0	-0.363661	-1.48312	-0.481882	-0.101207	-0.64166	1.00025	1.5497	0.224413	-0.973319	1.27048
Q9D4C9	-0.391922	1.04159	1.0418	0.468151	-1.29419	1.45482	-1.29709	-0.654201	0.30901	-0.677962
Q9QXG2	-0.276131	-0.228143	-0.50001	-0.500897	0.104496	-0.448196	2.79264	-0.515431	-0.17718	-0.251153
Q8BMI3	-0.510034	-0.886317	-1.41046	0.53847	0.79368	1.2665	-0.581988	-1.1241	1.01433	0.899914
Q0VE82	-0.186423	-0.172599	0.137075	-0.874671	-0.612313	-0.729238	-0.323215	-0.251383	2.63307	0.379692
A2AGT5	-0.114654	-0.711132	-0.95828	1.07801	-0.328511	-1.31926	-0.298005	1.96007	-0.0913913	0.78316
Q8BRV5	-0.418854	-0.18921	-0.400333	-0.0798916	0.297698	-0.706867	-0.590679	2.61903	0.31966	-0.850553
Q9Z2X1	-0.490911	-0.974776	0.00407912	2.22468	-0.735638	1.26562	0.147704	-0.501006	-0.503306	-0.436448
Q80UJ7	-0.806488	-0.722821	-0.401965	-0.599356	0.978953	1.88288	0.350299	-1.14834	1.02473	-0.557897
Q9ERS2	0.931158	-0.0112843	-0.322551	-0.998517	-0.933895	0.511395	-0.801234	-1.15066	1.58794	1.18764
Q61084	-0.469433	0.0174184	-0.527693	-0.807935	-0.851769	0.921875	-0.314412	2.44368	0.0365625	-0.448297
O88531	-0.0196842	-0.623693	0.0931686	1.49299	-0.213785	-0.829256	0.00885038	-1.10363	-0.763986	1.95903
Q9ERE7	0.981555	2.12953	-0.264663	0.0731365	-0.709969	0.640073	-0.207221	-0.786201	-0.674491	-1.18175
P05480	-0.634215	0.262372	-0.219218	-0.308315	1.63024	-0.262597	-1.17959	0.402797	1.57868	-1.27015
Q61701	0.151095	0.445783	2.48571	-0.765382	-0.797773	0.432295	-0.6932	-0.442929	-0.106783	-0.70882
O88448	-0.318831	-0.904766	-0.457101	1.98565	0.125642	1.58032	-0.697045	-0.586866	-0.763657	0.0366542
Q8VE33	-0.0561018	-0.6368	-0.284562	0.762218	-0.596674	-0.709348	-0.308379	2.5089	0.134615	-0.813869
Q8BX10	-1.10973	0.298183	0.929811	-0.459799	0.399188	0.840397	-0.894956	-1.34505	1.72632	-0.38436
Q91ZX7	0.776863	1.39836	-0.0597356	-0.149176	1.27205	-0.0575557	-1.47074	-1.47257	-0.584626	0.347127
P58871	-0.518362	2.10707	-0.0890113	-0.293292	-0.10559	-0.324483	-0.985714	1.45737	-0.945585	-0.302411
O88998	0.881589	-1.08445	-1.10408	-0.567628	2.03408	0.962932	-0.306575	-0.558902	-0.10121	-0.155762
Q9D0J4	0.389845	2.69104	-0.652997	-0.447666	-0.505353	-0.17742	0.0760944	-0.647781	-0.31893	-0.406835
P36916	-0.00324301	-0.496803	-0.340658	2.03553	0.793889	0.3418	-1.0678	-0.265863	0.511251	-1.50811
O35226	0.507759	-0.465006	-0.0320907	0.11894	-0.830334	-0.624385	-0.494784	-0.771804	0.024533	2.56717
O88845	-0.673519	-0.439793	-0.596285	1.97806	-0.536072	1.57547	0.421224	-0.504493	-0.35398	-0.87061
Q6NVF9	-0.571636	1.97785	-0.65559	-0.694957	-0.0846257	-0.00148305	-1.01255	0.98915	0.985125	-0.931275
Q99J45	0.932825	2.15317	-0.116134	-0.213228	-1.30857	-0.645713	-0.911358	-0.379542	-0.0809044	0.569458
Q91Z61	1.42295	-0.875826	0.912083	-0.753354	-0.837723	1.69139	-0.815022	-0.0103234	0.0280464	-0.762218
O35954	-0.515404	1.48288	-0.823177	-0.307272	-0.423751	-0.770296	-0.30048	-0.158746	-0.361839	2.17808
Q99L04	0.111801	2.14683	-0.0307283	-0.86755	1.07425	-0.154832	-0.628153	-0.907554	-1.06196	0.317891
Q9ER72	0.878558	0.223624	-1.35742	1.75481	-1.25334	-0.522639	-0.618441	-0.206124	0.987041	0.113934
Q91VC3	1.33206	-0.526116	-0.440235	-0.51149	-0.844732	1.80013	-0.322399	-0.892408	1.0849	-0.679708
Q8C078	0.0482664	-0.335475	-1.9128	-0.998451	-0.269567	1.76857	0.642421	-0.0436671	0.484988	0.615718
Q8CGF6	0.10365	0.785104	0.353093	-0.99803	0.425808	0.409707	-2.46085	0.0859415	0.66365	0.63193
P51859	0.0332367	0.625576	-1.2488	0.341133	-1.39878	0.0895017	1.15132	-0.317402	1.64245	-0.918234
P51855	0.0231826	-0.896815	-0.0668003	2.18897	0.567182	0.95317	-0.261011	-0.888731	-0.816829	-0.802322
Q9QYJ3	-0.532598	0.0214756	-0.820999	-0.299986	-0.625986	2.65742	-0.356651	0.212591	-0.510468	0.255202
P28028	-1.68981	1.50233	-1.12613	-0.234342	0.203675	-0.334036	1.21948	-0.343078	-0.0915065	0.893415
Q62465	-0.174264	1.74804	-1.75312	0.483793	0.405351	-0.557735	-0.722667	-0.633093	0.110092	1.0936
Q68FL4	-0.363669	0.818894	-0.273787	-1.18977	0.748536	-0.081484	-1.21023	1.8858	0.561875	-0.896168
P46061	0.975812	0.0607597	2.23122	-0.761052	-0.547723	-0.970758	-0.532641	0.246837	-0.922548	0.220091
Q62393	-0.990628	1.91505	-0.356707	-0.926209	-0.2434	0.538276	-0.50264	1.39723	0.0677232	-0.898697
Q8BGH2	0.236051	-0.807578	-0.567353	0.612181	-0.747057	1.66603	-0.0174203	-0.273274	1.39516	-1.49674
Q3UBX0	-0.550426	-0.253885	0.429953	-0.0785518	-0.702501	0.56654	0.206223	-0.0150622	2.13602	-1.73831
Q91WA3	-0.941555	2.07882	-0.158814	-0.842351	0.499456	-1.05714	0.369815	-0.461382	-0.520893	1.03405
O09111	-0.231743	0.837945	0.476444	-1.4568	0.98589	-1.21481	0.77501	-0.397888	-1.04087	1.26681
Q9WVK8	0.163898	1.29762	-1.35786	-1.61087	-0.532475	-0.52779	1.06078	0.826507	0.692828	-0.0126364
Q99JI6	-0.707421	2.39599	0.2225	-0.62356	0.668816	-0.591017	-0.892501	0.454302	-0.677002	-0.250108
Q6NVE8	-0.0459944	-0.565688	-0.447885	-0.0797153	-0.449653	-0.24282	-0.298492	2.80425	-0.215073	-0.458927
Q9WTT4	-0.177466	0.0419023	0.615912	-0.234633	-0.0715447	-0.886572	2.53012	-0.24924	-0.630103	-0.938377
Q8BFY9	-1.36663	2.24582	0.0186625	-0.192057	0.62859	0.0912899	-0.999681	-0.739392	0.319094	-0.00570331
Q9CQR6	0.158329	-0.329305	-0.333062	-0.28077	-0.312927	-0.502039	-0.145272	-0.303393	-0.724433	2.77287
Q64378	0.0645277	-1.19262	-1.15953	-0.183738	0.0670039	-0.223918	2.36128	0.625743	0.0541524	-0.4129
Q3TDN2	-0.0784009	-0.688531	-0.672932	-0.648869	-0.579795	0.376535	-0.276675	-0.119047	0.0275465	2.66017
Q8BRF7	-0.303664	2.47705	-0.00780262	-0.759963	-0.931012	-0.349077	-0.0397467	0.822229	-0.694692	-0.213328
O55013	-0.51552	0.13388	-0.166089	0.485627	0.890188	-0.597903	2.083	-0.660184	-1.58874	-0.0642631
Q9Z1Q2	-0.256517	-1.47137	-0.0781998	0.227509	0.637716	-1.36443	1.73436	-0.576099	0.101663	1.04538
Q99KP3	0.488783	-0.648285	-0.550827	0.318126	-0.281721	2.58614	-0.510816	-0.11681	-0.456502	-0.82809
Q8C0D5	-0.242609	0.116079	0.936454	-0.801183	-0.219079	0.368379	-2.33353	0.554367	1.09203	0.529088
Q9CZT8	-0.248146	-0.537772	-0.824803	-0.527213	-0.0964982	2.2551	0.108104	-0.333807	1.20978	-1.00474
P62835	0.502961	-0.267518	-0.643791	2.40046	-0.149619	-0.860402	-0.50036	-0.921863	0.739241	-0.299104
Q8CHG7	1.91535	-0.622111	-0.422432	-0.367352	-0.437574	1.83583	-0.678432	-0.404428	-0.174734	-0.644122
Q9Z0G0	-0.5995	0.178047	-0.363556	-0.41648	-0.100107	-0.565817	-0.143239	2.75853	-0.552011	-0.195869
Q9D7A8	-0.310942	1.1849	-0.327734	-0.0995655	-1.16174	-1.51253	0.564454	1.69426	0.511241	-0.542339
P11881	-0.0401461	0.265341	0.816627	1.8479	-0.945233	-1.21336	0.0800402	0.908452	-1.15172	-0.567908
Q91V09	-0.40723	-0.45622	-0.0761859	2.62611	-0.531699	-0.580903	-0.443791	-0.271098	-0.571069	0.712092
Q8BGU5	0.396078	-0.883014	-1.32271	-0.105985	2.39427	0.448704	0.070833	-0.190242	-0.42833	-0.379605
Q8BWR2	-1.18856	-1.05752	-0.325258	1.79858	-0.368805	-0.733075	1.34012	0.139015	-0.332064	0.727565
Q8R5C5	1.07113	-1.1584	-1.16986	1.07885	0.518076	-0.0998234	-1.26178	0.516865	-0.673051	1.178
Q8BSZ2	-0.0743124	-0.913555	0.193791	-0.712229	1.43341	-1.16479	0.303202	-0.822723	-0.0937605	1.85097
Q6KAR6	0.320231	-0.946407	-0.423329	-0.271206	-0.909378	0.0243675	2.57021	-0.326514	0.303618	-0.34159
Q99JP7	0.0753843	-0.529315	-0.364178	-0.435471	0.0369179	-1.07179	2.30431	0.751259	-1.11613	0.349015
Q8K221	-0.021968	-0.303589	-0.588447	0.799415	1.98661	-0.0957054	-1.95363	0.309821	-0.215928	0.0834302
Q9DBH5	-0.760245	-1.16663	-0.113141	1.04969	1.4092	-0.632243	1.654	-0.224108	-0.476262	-0.740262
Q8C437	0.170295	-0.467593	-0.500652	-0.682719	-0.60011	-0.973335	-0.143634	-0.403195	1.62512	1.97583
Q6ZQ18	-0.633196	2.43241	-0.383668	-0.782976	-0.113658	-0.79458	-0.213051	-0.444094	-0.0814204	1.01423
Q9CPX6	0.491261	1.53125	-0.384698	-1.37238	-0.0490681	0.205438	-1.57403	1.28164	-0.38826	0.258856
Q6ZPQ6	1.63182	0.902112	-1.10845	0.573102	-1.78861	0.326069	0.160621	0.326944	-0.465764	-0.557852
O88952	-0.19437	-0.257145	-0.205186	-0.160476	-0.300925	-0.659598	-0.126571	2.7958	-0.255087	-0.636439
Q03157	-0.181566	2.36904	-0.722898	0.288423	-0.933228	-1.00629	0.213623	-0.423491	0.728217	-0.331829
P62267	-0.0629218	-1.33375	-0.449989	-1.28166	-0.0983294	0.641589	-0.0546952	-0.353909	1.08364	1.91002
P35283	-0.939822	1.49644	-0.0331494	-1.30742	-0.344769	-0.578143	1.80444	-0.568024	0.124486	0.34596
Q9D9V3	0.0121719	-0.500888	-1.24869	0.157997	0.0728807	-0.708323	0.0145168	0.227229	-0.539776	2.51288
Q61137	-0.511813	0.108582	-0.373296	-0.444096	-0.641898	-0.148272	-0.376889	-0.189295	-0.204392	2.78137
P32883	-0.758284	0.300483	1.25137	1.20136	-0.792583	-1.29275	-0.759901	0.214817	-0.731209	1.36671
P17809	1.43144	-0.591705	0.601941	-0.746577	-0.620518	1.99933	-0.220722	-0.786655	-0.710045	-0.356487
Q9R0X4	-0.525186	-1.09576	-0.320637	0.00891206	0.53804	-0.711911	0.0443913	-0.175787	-0.310584	2.54852
Q91YT0	-0.384232	-0.635733	1.16322	0.0195326	1.73054	-0.964093	-1.13027	1.116	-0.795822	-0.119151
Q8R016	1.19209	1.72173	-0.104538	0.136708	0.412384	-0.231319	0.264249	-0.794148	-1.6782	-0.918961
Q8K4Z5	-0.343307	-0.27227	0.662261	0.0431197	0.175696	-0.0390903	-1.36056	2.3608	-0.331978	-0.894679
Q8BGN8	-0.247066	1.87799	1.51259	-0.880112	0.024802	-0.796979	-0.575546	-0.929129	-0.502775	0.51623
Q791V5	-0.239495	-0.478159	-0.249424	2.65633	0.559853	-0.658818	-0.422674	-0.753066	-0.29824	-0.116305
Q8BZA9	-0.408347	-1.13943	1.08156	-1.528	0.332915	-0.907274	0.914989	-0.281474	1.3598	0.575269
Q6P4T2	0.264031	0.184682	1.9576	-0.959832	-0.357864	-0.496289	1.07511	0.208226	-0.301414	-1.57425
Q99JR1	-0.502084	0.370259	0.758944	-0.0647698	1.28222	0.289153	-0.296796	-1.5726	1.22924	-1.49357
P62071	-0.234296	-0.513593	1.13912	0.564554	0.725433	-0.962234	-0.0747903	1.62589	-1.57499	-0.695096
Q9D883	-0.509107	-0.60884	-0.289322	-0.520827	2.50124	-0.644938	-0.380828	0.734191	0.415671	-0.697242
Q9D554	0.991844	-1.1033	0.190542	-0.014733	-1.34594	-0.1604	-0.348937	-0.412892	0.0520158	2.1518
Q9Z0N1	0.211155	-0.556883	-0.59592	0.159758	-0.063088	-0.844584	-0.331323	-0.363419	-0.301676	2.68598
Q68FL6	-0.0539688	-0.93436	-0.499803	0.0526512	0.506229	-0.911303	-0.77224	-0.559524	2.23559	0.936727
Q9D6M3	-1.12936	1.95653	-0.419852	1.29083	0.631654	-0.535412	-0.95863	-0.394672	0.0927594	-0.533851
Q80X50	-0.339467	-0.406992	-0.264035	2.79862	-0.339713	-0.400375	-0.372536	-0.438757	-0.42012	0.183375
Q9CPU4	-0.191238	-0.528915	2.78352	-0.210139	-0.332656	-0.698176	-0.0030453	-0.148068	-0.183658	-0.487623
P55258	0.399565	1.3287	-0.589265	-1.37121	-0.107004	-0.169446	1.20781	0.192975	-1.65298	0.760861
Q60870	-0.376823	-0.351757	-1.38916	1.23924	0.736727	0.438269	1.18282	-0.522089	0.617775	-1.575
P56695	0.656922	-0.0303748	-0.0783778	0.411569	-0.258041	0.918198	1.82008	-1.38884	-0.763675	-1.28746
P0C7L0	-0.202432	0.194442	2.2756	-0.608609	-0.284117	-0.892688	-0.77412	1.14975	-0.10816	-0.749657
P35290	-0.025428	-0.128376	-0.146438	-0.271967	-0.34877	-0.280939	-0.527306	-0.52934	2.79933	-0.540762
Q922Q1	2.0812	-0.166654	1.52372	0.0879516	-0.355246	-0.55065	-0.882923	-0.326744	-0.723229	-0.687429
Q9CQJ8	-0.419259	0.327451	-1.06802	0.316966	0.704996	-1.35373	2.10283	0.145182	0.0785116	-0.83493
Q9CQX2	0.527822	2.24729	0.500759	-0.731184	-0.127104	-0.0111794	0.430888	-0.930646	-0.955935	-0.950708
P37040	-0.0664143	0.0445912	-0.616168	-0.878326	-0.932311	-0.198262	-0.24815	0.186286	2.61315	0.095604
Q9D7N9	2.02943	-0.27462	-0.168272	0.192106	0.15202	1.03209	0.204597	-0.653837	-1.36684	-1.14667
Q9QXB9	-0.635021	2.58109	-0.0581826	-0.467943	-1.10314	0.20303	-0.384872	-0.333775	-0.196336	0.395145
Q8BL65	-0.439014	0.438312	-0.587944	-0.318855	-0.633626	0.485637	-0.574633	-0.446624	2.59471	-0.517962
Q80YA9	-0.290974	0.548621	1.22844	-0.0378025	0.957427	-0.67495	0.247999	0.938112	-0.940746	-1.97613
Q3TMH2	-0.428803	0.383516	-0.0606734	-0.653765	-0.600592	-0.730019	-0.947284	0.0473076	2.48857	0.501741
Q7TNM2	0.0774726	-0.853894	-0.304996	-0.958251	-0.922239	0.894921	0.493861	2.21936	-0.657734	0.0115032
P62245	-0.257803	-0.405672	-0.37165	-0.414244	0.0966587	-0.479019	2.80395	-0.474552	-0.180823	-0.31685
Q925N0	-0.37219	-0.301669	-0.437411	-0.440185	-0.239951	2.79407	-0.180883	-0.524212	0.142045	-0.43962
Q6NS52	-0.32154	1.59842	-0.573377	-0.652307	-0.084868	-1.09186	2.00842	-0.193719	-0.1455	-0.543678
Q8CG72	-0.885346	0.628832	-0.578502	-0.27073	-0.706151	-1.25222	1.89378	-0.209213	1.30797	0.0715914
Q8CA71	0.855483	-0.829414	-0.0987323	-1.19984	0.238695	1.41254	0.614673	0.724103	0.063613	-1.78112
Q9JKC6	0.441372	0.0968524	1.06393	0.518246	0.0305927	-0.472055	0.0347467	-0.356472	-2.42821	1.071
O88343	0.581601	2.33038	-0.175891	-1.1562	-0.60543	-0.538577	-0.605688	-0.29813	0.800318	-0.332385
Q61024	0.110661	-1.09208	-0.815672	-0.344818	-0.252667	0.257057	-0.919673	-0.344327	1.4444	1.95712
Q9DCH4	-0.0611317	0.589639	-0.0949647	-0.224905	1.80725	0.882467	-0.520357	-1.84236	-0.874269	0.338641
Q9JHW2	-0.747599	2.6243	0.426571	-0.702266	-0.0599291	-0.559629	0.17643	-0.519474	-0.48868	-0.149728
Q3UYC0	-0.304665	-1.37653	-0.200665	1.13228	2.16067	-0.923175	-0.315178	-0.228775	0.117561	-0.0615242
Q71M36	0.0967862	-0.669674	-0.76481	-0.00611107	-0.573818	0.68727	2.42955	-0.0526429	-0.028848	-1.1177
O88587	-0.0263372	1.34104	-0.28714	-0.541796	1.81879	0.484336	-0.744877	-0.555778	-1.55381	0.0655671
Q9EPJ9	-0.363268	-0.489557	-0.36767	-0.324336	-0.475363	-0.577777	0.488227	2.70213	-0.0586237	-0.53376
O08688	1.9337	-0.821917	1.63202	-0.427289	-0.237384	0.194908	-0.970445	-0.611661	-0.134322	-0.557608
P97823	-0.338421	-0.643731	0.206648	2.67183	-0.729095	-0.0940888	-0.31042	0.232453	-0.26987	-0.725301
Q9CR67	-0.373273	0.578712	0.291082	-0.0240912	-1.59335	0.177395	-1.61343	1.06696	0.0313191	1.45866
Q64331	-0.646168	-0.993157	-1.42099	-0.385211	0.718956	0.920559	0.480216	-1.0295	1.17517	1.18012
Q9CRY7	-0.634368	0.977271	0.467959	0.183683	0.234081	-0.428312	-0.0400333	-0.0713228	1.51395	-2.20291
P84086	0.688033	0.542581	0.370909	-0.665108	1.58814	0.00909264	0.96904	-1.31396	-1.28039	-0.908329
Q9D8S4	0.105415	-1.53863	-0.619093	-0.44517	-0.625258	0.58651	-0.102269	0.173349	2.28759	0.177562
O54988	-0.386313	-0.443306	-0.191182	-0.445337	-0.341617	-0.159152	-0.519634	0.32427	2.74914	-0.586866
O35382	-0.430794	-0.246645	-0.441138	1.42589	-0.473942	2.27608	-0.485767	-0.58285	-0.479828	-0.561008
Q8VBZ3	0.366785	-0.332811	0.446579	-0.966982	-0.84319	-0.266112	-0.487142	2.51767	-0.507179	0.0723839
O70172	-0.207264	-0.436798	2.83128	-0.342281	-0.362247	-0.111341	-0.397503	-0.235239	-0.409546	-0.329056
P70280	-0.146177	-0.401799	-0.386035	-1.3006	-0.523681	2.5028	0.0755648	-0.0359379	-0.343759	0.559626
P18242	0.052309	0.00715635	0.215541	-0.796413	0.0876039	-0.729211	-0.155644	-0.662713	-0.644969	2.62634
Q8BYM5	1.41745	-0.271991	-0.423792	-0.347431	-0.386932	-0.405936	0.161235	-0.888409	2.12699	-0.981179
Q9CQC7	-0.192394	0.0157693	2.05455	0.153033	-1.89688	0.0693818	-0.0708974	0.280329	0.48143	-0.894318
Q9D7I5	-0.0555734	-1.0525	1.3505	-0.842255	0.703616	0.215174	-0.234224	0.2589	1.35028	-1.69392
Q9QZ73	-0.0616942	1.95565	-1.03303	0.716481	0.158428	-0.691252	-0.781304	-0.683491	1.19049	-0.770282
P54822	0.228116	-0.57022	-0.122716	-0.287381	0.660017	0.510997	-0.171296	1.9152	-0.134666	-2.02805
Q9CQH3	-1.31156	2.30818	-0.576032	0.687663	-0.413472	-0.160232	-0.534693	-0.427354	0.655838	-0.228333
Q9QZB7	0.367594	-0.657367	-0.528087	-0.502063	-0.768492	-0.793507	1.43152	2.08425	-0.525892	-0.107958
Q8BHC1	0.624284	-0.130179	-0.407372	0.172772	-0.281717	-0.457919	-0.507595	-1.26496	-0.236267	2.48895
Q8K394	-0.383279	-0.665582	-0.0989249	-0.267351	-0.64285	-0.474984	0.217048	-1.19701	1.6156	1.89733
Q9JI90	-0.0987012	-0.264968	-0.591211	1.79494	0.326996	-0.974884	0.183299	1.20876	-1.67012	0.0858973
Q8CDG3	-0.397058	-0.889332	-0.948387	-0.177497	1.11237	-0.254798	0.88416	-1.14804	1.92537	-0.106791
P32037	-0.595375	1.68428	1.73123	0.489613	-0.312811	-1.06838	-0.158155	-0.934784	-0.212148	-0.623477
Q9D8U8	-0.886093	-0.598808	1.11092	-0.660242	-0.040643	-1.03357	-0.017886	-0.33592	0.238198	2.22405
P15116	-0.0734028	0.0357472	-1.03223	1.41655	-0.45328	-1.34734	0.0110232	-0.147325	-0.348155	1.9384
Q9D4H1	0.435443	0.230684	1.42749	-0.458091	-0.860892	-1.19285	0.314016	0.928746	-1.64606	0.821512
Q2M3X8	-0.0646049	-1.05251	0.969611	0.744045	-0.487758	-1.26007	2.0209	0.0611397	-0.310964	-0.619789
Q9D4H8	-0.270207	-0.269898	0.467443	2.26383	1.11649	-0.422173	-0.716159	-0.674316	-0.768008	-0.726999
O88741	-0.555315	2.78607	-0.145717	0.149731	-0.373277	-0.447633	-0.532134	-0.287909	-0.253672	-0.34014
Q6P5E4	-0.0363462	-0.319885	-0.813848	-0.571992	-0.614766	0.799019	-0.348441	-0.0199509	-0.604298	2.53051
Q8C079	-0.220142	2.84374	-0.275103	-0.324617	-0.334944	-0.344504	-0.343712	-0.345698	-0.310824	-0.344199
P61226	-0.0990039	-0.525352	0.00515524	-0.110396	-0.6492	2.77259	-0.0816735	-0.367954	-0.524589	-0.419573
Q5XJY5	0.248193	-0.802312	-0.775019	-0.127906	-0.629652	-1.59091	0.590753	1.36225	1.58975	0.134854
P34914	-0.233566	-0.850121	0.0298967	-0.173304	-2.0196	0.0905605	-0.275047	1.30925	0.88243	1.2395
Q14BB9	-0.1843	-0.772834	0.365449	-0.77193	-0.23103	-0.076978	0.134566	2.62967	-0.388399	-0.704211
Q99LC3	-0.444502	-0.443126	-0.0815462	0.449511	-0.358751	-0.434392	-0.492009	2.72234	-0.51261	-0.404917
Q8BXV2	-0.100634	0.0141376	0.613977	-0.602787	0.140226	0.996167	-1.36681	1.92698	-1.22396	-0.397293
Q9DCS9	-0.200732	-0.595848	-0.920548	1.96747	1.50151	-0.783508	-0.394965	-0.220439	0.436328	-0.789266
P21619	-0.693545	-0.933326	-1.0609	2.29344	0.747384	0.0597462	0.228016	-0.797553	0.0787641	0.0779649
Q8R5H1	0.0894882	-0.477295	2.59891	-0.546381	0.640646	-0.364206	-0.299405	-0.883892	-0.307611	-0.450251
P28352	-0.743621	-1.24917	-0.225161	-0.446371	0.180891	0.70096	-0.521224	-0.822219	1.9366	1.18931
Q8R050	-0.109325	-0.705788	-0.225742	-0.635551	0.274759	-0.521546	2.62439	0.416682	-0.530281	-0.587599
Q9CQI6	0.169578	-0.216113	-0.134137	-0.161544	2.45357	-0.721925	-0.0158184	-1.34914	0.496938	-0.521408
Q8BHL3	-0.0386001	-0.650094	-0.76468	0.943062	-0.0518217	-0.652569	-0.878676	2.03713	0.963461	-0.907211
Q9CX00	1.25478	2.11846	-1.10091	-0.511157	0.300577	-0.0271646	-0.4004	-0.639316	-0.104156	-0.89072
P11352	-0.497785	1.89605	-0.0444304	1.8231	-0.226537	-0.647265	-0.63572	-0.689837	-0.530136	-0.44744
Q04690	0.626255	-0.0322369	-0.764616	0.912557	-0.272708	2.11118	0.202996	-0.806415	-0.910613	-1.0664
O35250	1.60231	1.11668	1.56082	-0.32796	-0.763523	-0.712487	-0.709474	-0.661083	-0.559371	-0.545913
Q9Z0J4	-0.229174	-1.0827	0.67015	-1.65837	-0.726073	-0.213911	1.78898	0.717828	0.270652	0.462617
Q60780	0.108515	-0.644937	0.19551	2.4134	0.00710791	-1.01951	0.380592	-0.844407	0.265091	-0.86137
O54946	-0.193128	0.000990024	-0.72993	-0.270557	0.235537	-0.0928359	0.0440824	2.55258	-1.31132	-0.235428
Q3TDD9	0.21186	-1.08602	-1.07175	-0.486989	-1.20186	0.633663	1.15276	1.60032	0.682249	-0.434229
Q8BYA0	-0.0268251	0.626596	-0.21069	1.92584	0.0921797	-0.519957	-1.10431	-0.414978	1.0641	-1.43196
O54781	0.263485	-0.288332	-0.787814	1.71142	-0.756846	0.654871	-1.53962	1.17188	0.265249	-0.694298
Q91XL9	-0.329071	0.131335	-0.327981	-0.477987	-0.446222	2.78898	-0.451187	-0.44029	-0.0458911	-0.40169
Q91VH6	-0.200882	-0.034643	-0.733501	0.782361	2.10994	-0.587519	-0.665986	0.657682	0.12815	-1.45561
P28658	-0.169018	-0.0555325	0.695053	0.524334	1.32106	-0.536524	-1.64234	1.40168	-1.17647	-0.362231
Q8BWT1	-0.0865107	-0.455778	1.56476	1.07531	0.325087	-0.602296	1.19386	-0.992842	-1.36937	-0.652217
P20060	-0.254004	-0.265765	-0.172731	-0.71111	2.69501	0.20067	-0.567331	-0.554201	0.219909	-0.590447
Q8CFI0	0.54505	-0.445947	2.67514	-0.533477	-0.272239	-0.221034	-0.554088	-0.0729544	-0.555749	-0.564706
Q9D164	1.78587	1.71403	-0.720081	-0.699033	-0.555617	-0.581753	-0.296222	0.588753	-0.51721	-0.718736
Q8CIG8	1.16217	-0.853465	-0.843199	-0.279377	-0.954167	2.02355	0.619006	0.0677128	-0.0869807	-0.855241
O09167	-0.231371	-0.529015	0.308945	-1.13243	0.119594	-0.889997	1.47698	1.91621	-0.730799	-0.308122
Q148V7	0.0629491	-0.313295	0.0330315	-0.674034	0.674513	-0.562201	0.164622	-0.562806	-1.23274	2.40996
Q9D1M4	-0.23598	-0.90119	-0.0726105	-0.827805	-0.561781	-0.472691	-0.597491	0.701888	2.39198	0.575686
Q8BIZ1	-0.437858	-0.762997	-1.08189	-0.374361	2.27951	0.562231	-0.0367731	0.749111	0.0197153	-0.916685
Q6PEB6	-0.44983	-0.499671	1.18869	-0.657178	0.376944	-0.614028	1.47057	-1.00249	1.31802	-1.13103
Q80UG2	1.20662	-0.658443	-0.757125	-0.707076	0.690938	-0.418094	0.320298	-0.972213	1.97018	-0.675083
P34152	-0.00542124	-0.647971	-0.415422	0.361404	-0.452607	0.34236	-0.347809	-1.21638	-0.135295	2.51714
Q8BWG8	0.699603	2.55256	-0.480686	-0.014084	-0.573789	-0.161884	-0.591237	-0.467254	-0.0477408	-0.915489
Q8CGA0	0.382727	-0.524036	0.359665	-0.608746	-1.07821	-0.405844	-0.666501	-0.0222212	0.0523405	2.51083
Q9D7X1	-0.427847	-0.732007	0.431565	-0.402657	0.229354	-0.155313	2.49076	-1.21982	-0.372749	0.158716
Q9R0U0	-0.323902	-0.117097	-0.404983	-0.342543	-0.285164	-0.494718	2.82047	-0.10454	-0.254244	-0.493281
Q8R5J9	-0.182022	-0.422146	-0.231897	0.103313	-0.217482	-0.417114	-0.420229	-0.612847	-0.391915	2.79234
P28661	-0.499555	-1.48067	-1.1445	-1.07162	0.524797	0.879175	1.50436	0.516786	0.0510527	0.720174
A2AG50	-0.44514	0.168525	-0.633307	1.99501	-0.360315	1.61835	-0.993911	-0.418377	-0.311648	-0.61919
Q8BGR6	-0.213649	-0.641131	-0.017147	-0.302222	0.025221	-0.726315	-0.0756905	-0.513392	-0.287336	2.75166
Q922H2	-0.939855	2.60375	-0.386288	-0.834504	-0.450534	-0.2195	0.191527	-0.3325	0.296833	0.0710736
Q3THS6	0.45323	-0.909179	-0.365025	1.76746	1.63833	-0.787082	-0.532586	0.00893388	-1.0319	-0.242185
P62751	-0.355258	1.06888	-0.634273	-1.30515	0.0731148	-0.695305	-0.0663078	-0.951709	1.18841	1.67759
P97370	0.185351	-0.161876	-0.222866	-1.53124	-0.678633	-0.634954	-0.28512	0.0353124	1.35244	1.94158
Q9D1C8	-0.252872	-1.33201	-0.573871	-0.884162	0.222839	2.27743	0.51371	0.475571	-0.55842	0.111777
Q3V038	1.93777	-0.721366	1.46152	-0.152957	-0.601962	0.653288	-0.744387	-0.3486	-0.754729	-0.728582
Q9WTM5	1.06628	2.30547	-0.346145	-1.16871	-0.550864	-0.317545	-0.289368	-0.279995	0.242046	-0.661173
P07356	-0.258872	-0.430942	-0.643042	-0.987319	0.504252	1.90617	-0.0900657	-0.165621	-1.22533	1.39078
Q8C7X2	-0.593134	-0.32794	0.814563	-0.0196361	0.238298	0.869933	1.38033	-0.605994	-2.1526	0.396176
P18052	-0.139178	2.0583	-0.825236	-0.0499498	1.43897	-0.219161	-0.836077	0.115189	-0.631136	-0.911721
Q9CYZ2	0.46676	2.32034	-0.986049	-0.517704	-0.893418	0.0533131	0.854921	-0.549996	-0.226509	-0.521657
Q99PG4	-0.572054	0.594931	-0.307287	0.163404	0.585703	-1.42791	-0.0777816	0.936272	1.62201	-1.51728
Q9WVL0	0.26022	0.343893	-0.431097	-1.20288	1.09031	-0.564529	-0.928188	-0.411076	2.135	-0.291644
Q8C0L9	1.77561	-0.959396	-0.39008	0.167156	-0.767814	0.153381	-0.900516	-0.603557	-0.184824	1.71004
O55091	0.529907	-0.56275	-0.303679	-1.314	0.239971	2.27488	0.622505	-0.31961	-0.283494	-0.883729
Q8K0G5	0.524997	0.135677	0.574791	-0.854685	-0.558299	-0.82724	-0.577767	-0.429463	-0.426969	2.43896
Q921F4	0.312637	1.81618	-0.774202	-0.514819	1.17186	0.831678	-0.723653	-1.14921	-0.908974	-0.0614955
Q3ULD5	-0.607834	-0.843598	-0.947526	-0.297549	1.31194	-0.186772	0.0952986	1.40234	-1.22769	1.30139
P24547	-0.369189	-0.725992	1.18436	1.69122	1.22351	-0.0556091	-0.72186	-0.290646	-0.75063	-1.18517
P08103	0.819565	-2.2549	0.596128	-0.406287	-0.368439	-0.431744	0.2029	-0.118241	1.44052	0.520498
O08586	2.45687	0.967952	-0.940596	-0.535023	-0.190847	-0.694567	-0.442348	-0.275477	-0.22604	-0.119926
Q80VP0	0.0173829	-0.762313	-0.328287	0.341302	-0.100608	-0.341943	-0.34634	2.65233	-0.196798	-0.934729
P62743	0.700984	0.0623569	-1.5837	1.04906	0.263036	0.675073	-1.75515	-0.466439	0.0190626	1.03572
Q91VE0	-0.0406121	2.09853	1.10137	-0.153409	0.203396	-1.54773	-0.420796	-0.796867	-0.149228	-0.29465
Q9D358	-0.693185	0.424551	2.5805	-0.624537	0.0281162	-0.646724	-0.0229851	0.0707172	-0.906367	-0.210088
Q9D328	0.574734	1.53357	1.81701	-0.814727	-0.376152	-0.231861	-0.852248	0.0404362	-0.845596	-0.845163
O35465	1.93379	-1.00015	0.816486	0.148113	0.860023	-0.411599	-1.38101	-0.198477	0.0755857	-0.842763
O70439	0.14084	0.776141	-0.326732	-1.0991	-0.0702883	-1.43229	0.114892	2.20577	-0.354864	0.0456245
Q9R1Q9	0.466625	-0.331468	-0.355746	-0.343926	2.73154	-0.428312	-0.386984	-0.527335	-0.499218	-0.325175
Q60771	0.263909	1.00099	0.0309784	1.19209	-0.291504	1.27814	-0.821196	-0.0234358	-0.742983	-1.887
Q8BW75	-0.619541	-1.88137	1.0997	-0.440137	1.63005	0.44183	-0.760554	0.366925	0.299362	-0.136269
Q9D6J5	-0.0849474	1.0933	1.42666	0.315215	0.183959	-1.24069	-1.28783	0.143134	-1.33741	0.788622
Q9D6J6	0.425138	0.0653714	-0.170567	-0.615931	-1.07538	-0.358225	-1.45993	0.0445497	1.42589	1.71908
P55088	-0.805036	-1.34866	0.0970172	0.520941	1.11964	1.10633	1.2249	-1.47302	-0.1627	-0.279406
Q8BXZ1	-0.139735	0.462368	-0.383067	-0.583069	0.44787	-0.96932	-0.142641	2.52331	-0.689772	-0.525938
O54865	0.505906	-0.0239005	-0.58146	-0.337447	-0.775208	2.63248	-0.424781	-0.173185	-0.7368	-0.085601
Q99KI3	-0.629486	1.28473	1.13088	1.37319	0.161198	-1.55765	-0.364016	0.0678058	-0.484541	-0.982108
Q9Z2W0	1.22351	-0.705254	-1.47853	0.325809	-0.248024	-0.0214821	1.27094	-0.889342	1.28803	-0.765652
Q60605	-0.096016	-0.162026	-1.07822	1.31471	-1.97965	0.617924	-0.225608	1.1748	-0.134673	0.56875
P70362	0.0221148	-1.45057	0.141162	-0.582009	-0.441762	-0.989106	1.05284	0.920914	-0.460842	1.78725
P22315	-0.418536	-0.226923	0.360651	-0.65718	-0.597466	-0.679323	2.70425	-0.192516	-0.147947	-0.145009
O88507	-0.278225	-1.30823	0.0515205	2.25413	-1.12961	-0.243568	0.379773	0.706336	-0.382679	-0.0494472
Q8BSS9	-0.1161	-0.104057	-0.897542	-0.970145	0.997217	0.69219	-0.724336	0.378115	1.92321	-1.17855
Q80UU9	-0.366365	1.58734	-1.01295	1.20726	0.749052	-1.22381	-0.673299	-0.452276	-0.65873	0.843785
Q9EPL2	2.39315	-0.0686691	-0.258624	-0.347909	-1.05744	0.525819	-0.268668	-1.23096	0.313159	0.00014345
Q8BWY3	0.0172199	0.829765	0.655058	-0.170497	2.06458	-1.62336	-0.202582	-0.671679	-0.621594	-0.276911
P46935	0.102553	-0.724174	0.546742	0.440461	1.36707	0.986698	0.715821	-1.19058	-1.70568	-0.538915
Q62048	-0.624141	-0.742464	-0.670339	-0.607617	1.37699	-1.30911	0.701017	1.73898	0.298549	-0.161859
P61924	0.356202	-1.33422	0.0995674	-1.25025	-0.428761	0.929259	1.00033	1.65695	-0.200747	-0.828331
Q9CR00	0.272848	1.50879	0.525269	0.478887	0.967534	-0.288082	-0.600546	-2.05274	-0.0737835	-0.738171
Q8VHI6	0.129349	-0.238099	2.76767	-0.680947	-0.532684	-0.158855	-0.508613	-0.367337	-0.294816	-0.115666
Q9CQQ7	-0.127408	0.718849	-0.84054	-0.350783	-0.0536813	-0.809447	-1.46287	2.12371	0.462479	0.339689
P61079	-0.246128	0.167552	-1.01601	0.0236497	-0.615912	-0.403349	0.539199	-0.477474	-0.528555	2.55703
P19783	0.395888	0.61952	1.12222	1.48664	0.213962	-1.52583	-0.0513668	0.00486926	-0.980912	-1.285
Q64737	0.073878	-0.0451192	-0.490081	-0.66837	-0.310605	2.73602	-0.245856	-0.791924	-0.0937641	-0.164178
Q9JL56	0.796986	1.85137	0.344226	-0.884519	-0.619997	-0.761123	-0.978364	-1.0737	0.456819	0.868305
Q9CXZ1	0.373075	0.224885	-0.953157	2.4009	-1.15567	0.445344	-0.479421	-0.442828	0.00820008	-0.421331
Q8K2Q7	-0.131716	0.510313	0.949063	-0.368249	-0.103565	-1.39717	-0.361495	0.405907	1.87698	-1.38007
Q8BJU0	0.327563	-0.0281933	-0.205676	0.304565	-0.727206	-0.214223	-1.15072	0.568538	-1.1551	2.28045
Q8BLY2	-0.471182	-0.506669	2.49893	0.968222	-0.238746	-0.730532	-0.562745	-0.475228	-0.0291806	-0.452875
Q8CCK0	-0.544431	-1.31705	-0.228996	0.166515	1.99874	-1.31033	0.339715	-0.127979	0.00153072	1.02229
Q80YX1	1.79443	-0.176065	-1.04306	0.219851	1.63252	-0.890909	0.162889	-0.695648	-0.237969	-0.766028
Q8K4Q0	0.551589	-0.413299	1.90133	-0.632163	-0.0540395	1.40238	-0.810392	-0.0746462	-0.681879	-1.18887
O54901	2.24404	-0.0642241	-1.22823	-0.289679	-0.179766	-0.700037	1.2215	-0.250963	-0.435543	-0.31711
P21460	0.204996	0.0558906	-1.22565	1.21344	0.991268	1.19733	0.507459	-1.45543	-0.545702	-0.943604
Q6IRU2	-0.481396	-0.143072	-0.336188	0.318992	0.0537477	-0.164744	-0.481231	2.66491	-0.445536	-0.985479
Q8BJI1	0.812269	1.69467	-0.134009	-0.669981	0.0536256	-0.215381	-0.11133	-1.23714	1.2057	-1.39843
P53395	0.93778	-1.36811	-0.438918	-0.296703	-0.346609	2.04702	0.334092	0.275967	-1.21061	0.0660881
Q8VEH3	-0.585685	0.237467	0.58019	0.446416	-1.56559	1.53148	0.832199	-1.21056	-0.866041	0.600123
Q6PCP5	-0.390576	-0.530388	-0.416891	0.046559	-0.341759	-0.495871	-0.51918	-0.34952	0.24524	2.75239
Q9D2R0	-0.26759	-0.521455	-0.313744	-0.146111	-0.506026	2.79128	-0.164093	-0.51278	-0.439469	0.0799908
Q3TPX4	-0.49274	-1.05093	0.479029	-0.957186	-0.177381	-0.197359	2.46448	0.269806	0.172578	-0.510295
Q810B6	-0.205917	-0.476668	-0.284375	-0.247203	-0.515554	-0.369097	-0.0541262	-0.312514	-0.355755	2.82121
Q9JL62	1.6244	-0.234648	-0.625429	-0.0280906	-0.425426	1.59609	-0.265021	-1.19408	0.6676	-1.11539
Q9CT10	-0.667603	0.228793	-1.10746	0.28105	-0.480159	-0.0767449	-1.35222	0.272052	2.1015	0.800782
Q91WK2	0.0367383	0.0683264	0.284269	0.531302	-0.196153	-0.279533	-0.518041	2.36293	-1.00206	-1.28777
Q6PGF7	0.227503	0.305891	2.24301	-0.90053	-0.575557	0.401585	0.375102	-1.4591	-0.136458	-0.48144
Q3V3R1	2.57958	0.583647	-0.374577	-0.536486	-0.362759	-0.470836	-0.0540374	-0.384554	0.0544137	-1.03439
Q9Z2D0	-0.322134	-0.271737	-0.538796	1.06417	-0.500398	2.49324	-0.530956	-0.510762	-0.460157	-0.422463
Q9QYI3	2.1284	-0.0892101	-0.174073	0.346235	0.375558	-1.22874	-0.412962	0.855522	-0.63848	-1.16225
Q3USB7	1.45426	-0.160079	1.21175	-0.938657	0.82082	0.641783	-1.28422	-1.28085	-0.116956	-0.34784
P59016	-0.491454	0.287678	0.640622	-0.0483688	-1.4295	0.551895	1.97262	-1.16006	-0.721023	0.39759
Q6IFX2	-0.572689	-0.605272	-0.717147	-0.404087	1.7742	-0.15263	1.90448	0.0528969	-0.704317	-0.575429
P53811	-0.08511	-0.217468	-1.30281	-0.207335	-0.0888151	-0.156229	2.60361	0.228453	-0.242046	-0.532257
Q8C0T5	-0.356582	-0.413319	0.550789	-0.0640934	-1.69546	-0.330629	0.853182	1.06488	1.51323	-1.122
Q6NZJ6	-0.580674	-0.111219	-0.46359	-0.434649	2.59683	-0.678724	-0.410879	0.766936	-0.50242	-0.181611
P35505	-0.0422599	-0.0836082	-0.856868	-0.128994	-0.473352	2.49844	0.169993	-0.645976	0.566247	-1.00363
Q8BFZ3	-0.327938	-0.0240645	-0.577348	-0.155578	-0.215853	-0.935249	0.905271	-0.447924	-0.693544	2.47223
Q4KUS2	-0.620893	0.0948155	2.13415	-0.758678	0.583384	-1.44138	-0.581288	-0.409324	0.337225	0.661985
O70311	-0.365536	-0.185015	-0.588263	-0.685519	-0.542908	2.53383	-0.527217	0.0560212	-0.545419	0.850026
Q99L45	0.0281156	-0.335256	1.10594	-1.20586	0.183353	1.67623	0.538717	0.331884	-1.52721	-0.795911
Q6ZQK5	-0.345246	-0.283356	0.3302	-0.600151	-0.214382	-0.740725	-0.440644	0.114732	2.6951	-0.51553
Q9CRD2	-0.0511129	0.257009	0.172636	-2.54317	1.17742	0.238645	0.0530181	-0.489124	0.745225	0.439454
Q9JL26	0.453056	0.271246	-0.238056	-2.06744	0.680075	0.141569	1.03506	0.90496	0.222354	-1.40282
P39688	-0.0357134	0.347754	-0.817233	-0.710614	-0.5617	2.4905	-0.782078	0.167451	-0.569924	0.471559
Q9JLN9	1.35589	0.59689	-0.256296	-0.254661	0.349962	-0.480524	0.033818	-1.16455	-1.66312	1.48259
Q9JMA2	-1.20498	-0.191883	-1.32615	-0.514169	0.420952	0.746212	-1.13988	1.16111	1.08706	0.961731
O35874	0.140062	1.05606	-1.39201	-1.88278	-0.246025	0.574576	0.935607	-0.501057	0.666418	0.649149
Q99KH8	-0.355207	-0.440757	-0.499363	-0.309791	-0.503402	0.215848	2.78413	-0.401119	-0.215567	-0.274768
Q80VP9	0.0801886	-0.0234012	-0.981653	-1.78211	-0.93711	0.193798	0.680709	1.27533	1.3519	0.142345
Q6PA06	-0.919079	0.884202	-0.52536	0.15342	1.64236	0.694609	-1.82974	0.547705	-0.45851	-0.18961
P00493	-0.338028	-0.640964	0.219253	-0.626483	0.996242	-0.786505	-0.662107	-0.213702	-0.358276	2.41057
Q9QYX7	-0.122648	0.132724	1.7843	-0.451991	0.718021	0.660045	-1.23278	-1.55858	-0.546198	0.617113
Q9DBE8	0.0661167	0.608168	-0.549167	0.640466	-0.362327	-1.17734	-0.369045	-0.0788221	2.27043	-1.04848
Q922Y1	0.0228092	0.405112	-0.36141	-0.639384	-0.682738	-1.57619	-0.00617781	0.172682	2.2717	0.393598
Q9DBL1	-0.141858	-0.00434563	0.329032	-0.485103	-0.584492	-0.80448	-0.239088	-0.919031	0.265756	2.58361
Q921Q7	-0.529338	-0.32592	-0.688119	-0.368053	0.438539	-0.473695	-0.0790342	-0.886457	0.325608	2.58647
Q8C2E7	-0.350393	-0.633398	-0.665562	-0.266524	-0.882377	1.84999	-0.807739	1.74658	0.174872	-0.165458
Q9D7S7	-0.202839	1.29879	0.930062	-1.64889	1.07188	-1.50301	0.353757	-0.347939	-0.103988	0.152178
Q61097	-0.140605	-1.65066	-0.101188	0.803438	0.861969	-0.737859	0.0107545	0.160493	-1.01235	1.80601
Q8C7M3	-0.213088	-0.661916	-0.88793	-0.875437	-0.920645	0.301299	2.26735	0.821073	0.396032	-0.226738
Q9D832	-0.264986	-0.353192	-0.339521	-0.294165	-0.065221	-0.715365	2.76995	-0.423815	-0.461612	0.147924
Q5DTT2	-0.143608	-0.235528	0.642541	2.46314	0.314313	-1.00501	-0.849485	-0.116155	-0.652107	-0.4181
P61211	-0.451651	0.108358	-0.176169	-0.888137	-0.9414	-0.528709	0.890269	-0.585038	2.37137	0.201108
Q9JHQ5	-0.196179	-0.136851	-0.175978	2.81961	-0.459832	-0.442314	-0.435777	-0.185664	-0.494618	-0.2924
Q8C8T8	0.340895	0.792571	0.00189337	-2.16523	-0.128746	-0.851647	-0.417613	0.262769	1.42767	0.737437
Q9QX60	0.0486643	1.38069	0.27009	-2.02274	0.281601	-1.39468	0.68847	0.548808	0.331357	-0.132258
Q9D7M1	-0.415459	-0.630591	-0.251078	0.57931	-0.697204	-0.883208	-0.316851	0.13728	2.57606	-0.0982547
Q5SYD0	-0.395803	0.360215	-0.0966216	-0.508341	2.70616	0.0385074	-0.438248	-0.543134	-0.60449	-0.518246
Q91WC0	1.68109	0.674903	1.74082	-0.117497	-0.657652	-0.672333	-0.545274	-0.596101	-0.758466	-0.749486
O70152	-0.642532	-0.714361	-0.135067	1.31258	-0.527286	1.80626	1.03273	-1.06941	-0.631578	-0.431341
Q8VDQ1	2.12758	0.381751	0.240447	0.172125	0.394593	0.159667	-0.465175	-0.276253	-1.25132	-1.48341
Q9DC61	-0.410483	-0.516573	-0.206253	-0.339089	2.16237	0.798296	-0.78908	-0.886829	-0.819224	1.00687
Q8R086	0.159524	-0.0567484	0.0536735	0.234075	0.0677617	2.19727	-1.35735	0.440502	-1.38561	-0.353095
O89116	-0.24126	-0.536491	-0.198195	-0.400823	-0.36156	2.70016	0.498171	-0.4634	-0.689245	-0.307356

## Sheet: MF2h
	Ket_1	Ket_2	Ket_3	Ket_4	Ket_5	veh_1	veh_2	veh_3	veh_4	veh_5
Label	0	0	0	0	0	1	1	1	1	1
Q9QYS2	-0.642707	-0.187616	-0.710309	-0.483902	-0.362112	2.55837	0.795158	-0.0219891	-0.302913	-0.641979
P84075	-0.37655	-0.828915	-0.759219	-0.1322	-0.426195	0.0996523	-0.610088	0.119251	0.283942	2.63032
O70252	0.0452734	0.29526	-0.797273	-0.769429	-0.751042	0.470401	0.872367	-1.39894	-0.0110163	2.0444
P62827	0.284128	-0.525413	-0.978736	0.0259112	-0.577457	0.0313698	-0.534904	-0.0599118	-0.304622	2.63963
P56371	-0.315197	-0.829236	-0.746999	-1.14873	-1.10957	0.361337	0.88138	1.37185	1.52141	0.013758
Q3TDK6	2.03853	-1.04062	0.872095	0.94444	-0.0532046	-0.964082	-0.902349	-0.466153	-0.377601	-0.0510535
Q91X97	-0.445317	-0.314219	-0.290632	-0.486839	2.80493	-0.345189	-0.518909	-0.351874	-0.0376755	-0.0142716
Q8BIP0	-1.84291	0.776598	1.11539	1.33009	0.756456	0.109534	-0.583528	-0.682946	-0.731515	-0.247172
P03893	-0.654828	-0.319131	-0.131403	0.149479	0.37763	-0.665133	-0.732531	-0.516028	-0.157053	2.649
Q60759	0.155238	-1.13818	-0.405838	-1.22573	-0.0443967	0.336327	-0.235486	2.31118	0.608591	-0.361709
O88696	-0.614162	-0.319895	-0.471522	0.396767	2.71782	-0.599489	-0.135521	-0.288305	-0.172211	-0.513478
Q9Z0S1	-1.3439	1.02744	0.0827566	0.137902	-1.19026	-0.289677	0.0785579	-0.0704083	2.08226	-0.514674
Q60625	0.730572	-0.241238	-0.522676	-0.204256	2.49683	-1.10177	-0.742153	0.00549861	-0.263928	-0.156877
Q9CZW5	-0.582573	-0.651983	-0.381963	0.0389112	0.0938661	1.2618	1.12527	0.783984	0.417849	-2.10516
P59281	-0.149053	-0.524946	-0.522937	-1.83888	-0.614162	1.89192	0.196746	0.792083	0.638324	0.130903
Q9JKK1	0.138835	1.00547	-1.01107	1.78092	-0.201456	0.857845	-1.02036	-0.99398	-0.916674	0.360469
Q61885	1.01592	1.00243	0.717383	-1.98124	-0.00692113	-0.0927508	-0.964287	1.10844	-0.535095	-0.263886
Q8BPE4	-0.280102	-0.304681	-0.292133	-0.322997	-0.345464	2.84545	-0.314784	-0.333113	-0.312156	-0.340021
P62806	0.0996882	-0.192247	-0.8712	-0.390056	1.84396	1.35985	0.526537	-0.267861	-0.72238	-1.38629
Q8BUM6	1.76855	-0.00537917	-0.445282	-0.218994	0.75558	0.310772	-0.778816	1.06347	-1.55656	-0.893347
P56395	1.53935	-0.298848	0.0693967	-0.971268	1.11494	-0.857452	-0.42009	-0.900699	-0.724931	1.44959
O08756	-0.642246	1.65131	-0.167715	0.286238	1.86129	-1.074	-0.480546	-0.212297	-0.376433	-0.8456
Q9EP72	1.06301	-0.324565	-1.62926	-1.2803	0.391292	-0.555511	1.06897	-0.485197	0.655269	1.09628
P56399	0.258175	0.101792	-0.955231	-0.877134	-0.827918	-0.291461	-0.235078	1.78843	1.67633	-0.637907
Q9R0Q3	0.162486	-0.0504052	-0.77171	0.724993	0.0899713	-0.1344	-1.22097	-0.47927	-0.692217	2.37152
Q62443	0.461706	2.05713	-0.58977	1.31473	-0.105633	-0.586364	-0.449503	-1.09243	-0.174519	-0.835346
Q62283	-0.760213	-0.378749	1.24987	-1.3001	-1.56136	0.334789	0.441245	-0.079991	0.740283	1.31422
Q8BGD5	-0.274036	-0.327634	1.15664	-0.752854	-0.0447837	2.35212	-0.540366	-0.818041	-0.63558	-0.115466
P53702	-1.71652	-0.474842	0.809841	0.244354	0.0436132	0.265824	1.04486	0.453147	-1.66147	0.991183
P62717	-0.62339	-0.799856	-0.792126	-0.619201	-0.759486	0.0896108	1.01237	2.0392	0.964713	-0.51184
P41216	2.826	-0.226117	-0.323169	-0.349964	-0.404475	-0.401519	-0.0111174	-0.361155	-0.364267	-0.384214
Q9JIG8	0.058842	1.01384	-0.52932	1.88875	0.996885	-0.726437	-0.930787	-0.999705	-0.852836	0.0807718
P26645	-1.20137	-0.397504	1.12526	-1.18885	0.587847	-0.270812	-0.952928	-0.275881	1.25025	1.32399
P97333	-0.14682	-0.220182	-1.02031	-0.171491	2.08789	0.242641	-0.533375	-0.378959	1.29574	-1.15514
Q9CQW1	-0.251539	2.52647	-0.885666	-0.511363	-0.361956	0.400413	-0.474947	-0.741253	0.595134	-0.295297
Q91WC3	-1.20265	0.129998	0.294794	-0.00475977	-0.675936	1.44812	1.75618	-0.382112	-0.0752184	-1.28842
Q02053	0.411051	0.251823	0.095932	1.56877	-1.22441	-0.230665	1.4277	-0.165515	-1.51502	-0.619663
Q9Z268	-0.392245	-0.652567	-1.05678	0.59027	0.282555	0.140475	-0.15625	-0.70618	2.46361	-0.512885
P97445	-1.03704	-0.881028	-0.33858	-0.130723	-0.630744	0.535902	1.67647	-0.671023	-0.256685	1.73346
Q9JME5	0.948661	-0.0083978	-1.14147	-0.478552	-1.04382	2.01085	0.378564	0.520565	-0.195168	-0.991232
P50396	2.56514	-0.309456	-1.20007	-0.0449812	0.307298	-0.458379	0.229596	-0.488553	-0.0702645	-0.530331
Q9QUM9	-1.51514	0.557825	1.48505	-0.424697	0.43516	0.33214	-0.13934	-0.649766	-1.31789	1.23666
Q99PU5	0.100828	-1.27792	-1.32409	-0.96974	-0.364845	0.615001	1.747	0.0134286	0.859276	0.601059
P09925	-1.2128	0.358341	1.18494	1.33627	1.37355	-0.147326	-0.917163	-0.356058	-0.916913	-0.702841
P40237	1.46436	-1.10319	1.35392	-1.19993	-0.164657	-0.348259	0.410205	1.01487	-0.728884	-0.698432
Q921C1	0.897431	0.100652	0.516981	-0.68249	-1.05013	1.23434	-1.10929	-0.721467	-0.764064	1.57804
P10649	-0.741392	-0.576977	0.14824	-0.495623	-0.528641	2.44139	0.840259	0.185032	-0.462436	-0.809852
Q9CXT8	-0.926124	-0.97433	-0.591128	-0.147281	1.95572	-0.43296	0.330488	0.0477371	1.47026	-0.732383
Q9D6M3	0.119579	0.024291	2.05875	-1.12839	-0.23237	1.24135	-0.988055	-0.166784	0.00670004	-0.935068
Q9D517	-1.38164	-0.999979	-0.657815	-0.723222	1.02323	0.413926	1.05207	-0.45166	0.114823	1.61027
Q8BK08	-0.254109	-0.280299	0.111975	-0.145684	-0.596832	-1.45036	0.449839	2.34264	0.4847	-0.661869
Q68FH0	1.25611	0.249637	1.28718	-0.564199	0.86964	-1.25237	-0.989849	-0.437322	-1.15842	0.739596
Q91YP0	-0.295006	-0.582146	-0.60585	-0.255112	-0.440726	0.00182667	2.79533	-0.26896	-0.159611	-0.189747
Q99LD4	2.60203	-0.198346	-0.481344	-0.46625	-0.370705	-0.616559	-0.898134	0.629521	-0.0844454	-0.115762
Q9D7A8	-0.454947	-1.13631	0.128468	-0.736172	2.07471	-0.256578	-0.739258	1.35129	-0.410492	0.179285
Q9QYI4	-1.61752	0.477392	-0.980086	-0.0785416	-0.588953	-0.275944	0.124385	0.275159	2.08241	0.5817
Q61411	-0.486159	-0.295508	0.81762	-0.858992	2.2407	-0.457608	-0.597946	-0.623682	0.924228	-0.662651
Q9ERS2	1.48761	1.25158	1.17341	-0.820639	0.300926	-0.776879	-0.0422203	-1.13908	-0.989051	-0.445663
P53026	-0.348527	-0.691642	-0.98203	-0.134317	-0.65367	2.59306	0.3011	-0.361328	0.0803101	0.197045
Q3ULJ0	-0.580662	-0.264865	-0.782436	-0.975855	0.245429	-0.633957	0.540886	-0.767661	2.11096	1.10816
P70404	-1.4197	0.490646	-0.400333	0.734125	0.558302	-0.710354	0.104076	1.01467	1.24935	-1.62078
Q9JKD3	0.176783	-0.453642	0.0705151	2.42835	0.671833	-0.717552	-1.08636	-0.434465	-0.722128	0.0666586
P05480	0.959127	2.51494	-0.58379	-0.212519	-0.570503	-0.342169	-0.40004	-0.635512	-0.584573	-0.144959
P62812	-0.883712	-0.817265	-0.0518336	-0.869639	-0.845234	-0.235983	1.37059	2.02048	0.0776943	0.234905
Q8VCF0	-0.408886	-0.413348	-0.0664885	-0.42873	-0.0573257	-0.0276597	-0.61141	2.7822	-0.210966	-0.55739
O88441	-0.0188823	1.221	-0.392443	-0.496503	2.36939	-0.374596	-0.506969	-0.54552	-0.702648	-0.552831
Q8BG51	-0.0332797	-0.752543	0.522329	-0.0366213	0.275047	2.08504	-0.318699	-0.599512	0.574234	-1.71599
Q8VE33	1.09076	-1.1893	-0.508964	0.830412	-0.246664	-0.0130943	-0.830133	-1.02683	1.90852	-0.0147008
Q9CQF0	-0.627429	-0.777384	-1.24179	-0.728585	1.88011	0.0798731	-0.321439	0.283361	-0.0310818	1.48437
E9Q557	1.80105	1.79151	-0.551942	-0.613402	-0.619687	-0.571872	-1.01816	0.0884872	0.0251283	-0.331119
Q8BHK1	-0.570183	2.59366	0.181678	-0.63483	0.562576	-0.61137	-0.449124	-0.238328	-0.0890498	-0.745033
Q8BX10	1.02085	-0.818482	0.687956	-0.107505	-1.73615	1.02434	0.267647	-1.2953	0.994374	-0.0377231
P47915	1.09879	-0.759474	-0.948599	-0.098457	-0.88893	0.0720525	-0.25942	-0.189141	-0.328922	2.3021
P62702	0.25427	-0.719526	-0.878875	0.0949855	1.77931	-0.167981	-1.14971	0.717457	-1.1058	1.17587
P62631	2.55098	-0.553469	-0.344673	-0.464118	-0.985003	0.19997	-0.350009	0.00474272	0.569761	-0.628179
Q61879	0.816248	-1.02254	-0.334801	-0.597076	-0.397762	-0.631513	-0.321608	2.3544	0.618151	-0.483505
O88998	0.153712	-0.211705	-0.691708	2.34392	1.14451	-0.419574	-0.269576	-0.683488	-0.671875	-0.694218
Q6NZL0	-0.522127	-1.07118	-1.06306	-0.166162	-0.709169	0.473802	-0.358743	0.428812	2.17166	0.81617
Q9QZD8	2.46394	-1.11259	0.49715	-0.341519	0.119865	0.0252973	-0.172204	-1.08029	-0.0659933	-0.333652
Q80TZ3	-0.138505	-0.432689	2.65649	0.307238	-0.584264	-0.560366	-0.594236	0.350363	-0.561116	-0.442914
Q9WV18	-1.1253	-0.185149	1.31221	1.54166	1.01974	-1.06101	-0.192126	-0.882246	-0.727901	0.300125
P11438	0.34621	-0.622121	1.45421	-0.191815	1.1222	-0.763232	-0.886599	-1.20831	-0.618449	1.36791
O88844	-0.610622	0.887834	-0.734269	2.23907	0.399562	-0.163422	-0.634436	-1.04581	-0.69175	0.353846
P21995	-1.46102	0.192022	-0.882283	-1.2144	-0.341169	1.36135	0.988422	0.885871	0.840973	-0.369763
Q9CQ85	1.37999	0.0898486	-1.86278	-0.934519	1.53788	0.265472	-0.220201	0.313051	-0.268292	-0.300455
Q6ZQ38	-0.0509653	-0.338499	-0.820999	0.0961538	-0.50671	-0.5224	-0.424614	2.70801	-0.340599	0.200622
Q8BVE3	-0.511322	-0.971056	-1.16615	-0.487604	-0.62394	1.43283	-0.127254	0.53131	0.0649739	1.85821
Q99J47	-0.249071	-0.555884	-1.46046	0.39117	-0.413516	1.67565	0.0286675	1.5415	-0.992942	0.0348745
Q9CPR4	-0.362705	-0.620174	-0.992457	-0.579367	-0.56686	2.15196	0.0807481	-0.751463	0.436494	1.20382
Q9D1H6	-0.482446	0.612297	0.291068	-0.186161	0.803906	-0.63356	0.206721	-2.35281	1.12674	0.614248
P48542	1.28343	-0.729456	-0.878785	-0.424824	-0.127194	0.178394	-1.0245	1.46122	1.27124	-1.00953
Q9CXW2	-0.625196	-0.323374	-0.878813	-0.282137	-0.488107	2.56508	0.0117217	-0.652708	0.63825	0.0352844
Q99L04	0.100247	-0.0284308	-1.20505	-1.13686	-0.333217	1.63639	1.22696	-0.471852	1.02927	-0.817465
Q14C51	0.0792304	0.436008	-0.100555	-0.326928	0.358805	0.340373	2.27916	-1.19694	-0.750322	-1.11884
Q5PR73	2.47737	0.205229	-0.786567	0.235137	-0.30735	0.673132	-0.524415	-0.781785	-0.551738	-0.639016
Q9Z2K1	0.0150401	-0.565161	-0.371972	-0.428013	-0.0874715	0.0450387	2.77361	-0.475348	-0.553167	-0.35255
Q9D8N0	-0.400704	-0.656277	-1.02894	0.540296	-0.286235	-1.11594	-0.295144	0.416105	0.554625	2.27222
Q60738	-0.737999	-0.357618	-0.70611	-0.675266	-0.630492	0.250934	0.0711206	0.365108	2.59671	-0.176391
P55288	-0.877427	0.0458672	-0.148666	2.63291	-0.364552	-0.397047	-0.301468	0.498576	-0.383441	-0.70475
P83093	1.38658	-0.329273	-1.49553	-0.502538	0.754903	0.354535	-0.268944	1.19658	0.368129	-1.46444
Q9D5T0	-1.18695	-0.122742	1.13905	-0.34994	-0.690334	1.99678	-0.299625	-0.50058	0.829374	-0.815029
Q9CZU6	-1.32013	1.21654	-0.0340041	0.633514	1.25645	-1.26685	-0.235006	0.540197	0.479736	-1.27045
Q5EBJ4	-1.07572	-0.0826094	-0.941943	-0.855291	0.0760114	-0.379274	0.0149098	2.10791	-0.131586	1.26759
Q91VC9	-0.336172	-0.115146	-0.592114	-0.64284	0.249088	2.75281	-0.395909	-0.429438	-0.179805	-0.310473
O88544	-0.455915	0.369844	-0.539746	-0.288705	0.0334446	2.53006	0.00831297	-0.584654	0.156916	-1.22956
Q9ERD7	-0.444353	-0.245808	-0.633485	-0.396737	-1.73689	0.945537	-0.0291909	2.0268	0.131261	0.382862
Q6X893	-0.252169	0.0535881	0.341536	0.0554482	2.57704	-0.676241	-1.02781	-0.483044	0.0611953	-0.649548
Q6PDL0	0.148074	-0.369137	-0.112472	-0.699002	-0.439178	-1.22405	2.21988	-0.492025	1.19493	-0.22703
Q9CVB6	0.539956	1.69126	1.53907	-0.518159	-1.15954	-0.482492	-0.674325	-0.89274	0.414898	-0.457932
Q9QYJ0	0.084648	0.111013	-0.312987	-0.200798	-0.542013	0.855977	0.331192	-1.33652	-1.13998	2.14947
Q8VDM4	-0.540296	-0.632746	0.00453916	-1.73262	0.144275	1.37866	0.0299686	-0.28202	-0.178592	1.80883
Q505D7	-0.510322	0.374736	1.09697	1.08116	-0.0304763	0.927334	-1.40839	-1.48022	0.746006	-0.796792
Q8BGZ1	0.0283181	-0.375625	-0.169363	-0.791848	2.71809	-0.295707	-0.233543	-0.522124	-0.588757	0.230562
Q6P9K9	0.117834	-1.01641	-0.649631	0.267322	-0.631691	1.09975	-0.418078	-1.41325	1.62477	1.01938
Q61285	-0.750363	-0.58199	-0.178258	-0.105003	-0.163261	1.37943	2.23075	-0.749897	-0.504214	-0.577193
P40142	-0.984298	-0.224078	-0.509679	-0.182189	0.696387	-0.254402	-0.218581	-0.629831	2.57345	-0.266785
Q9EQ20	0.558453	-0.395949	-0.177665	1.79587	0.226408	-0.259644	-0.0123388	1.06493	-1.17468	-1.62538
O88455	1.19223	1.29696	1.53339	-0.93848	-0.130668	-0.435735	-1.32448	-0.493144	-0.677936	-0.0221418
P68404	0.523395	-0.907656	-1.22358	-0.197264	-0.828157	0.661148	2.24074	0.146204	-0.447087	0.0322548
Q5NCE8	-1.06731	-1.47708	-1.14031	1.1795	-0.320835	-0.244694	0.720634	0.303267	1.26705	0.779776
P68372	2.00675	0.582653	-0.391195	-0.915839	0.869359	0.0258035	-0.587607	0.515867	-0.884581	-1.22121
P68373	1.52533	-0.903239	-0.96058	1.04757	-1.68027	0.330747	0.456103	0.668129	-0.500051	0.0162628
Q5SWT3	-0.308372	-0.359399	-0.307838	-0.345414	-0.242462	-0.346854	2.84433	-0.339216	-0.283371	-0.311406
Q8R035	-0.888222	1.00954	-0.828911	-0.889768	1.21432	0.790479	0.0330657	1.39099	-0.899574	-0.931926
Q8CI94	-0.44579	2.80572	-0.348584	-0.530416	-0.314953	-0.263292	-0.175153	-0.0192435	-0.159253	-0.549032
Q8BUY5	0.0669405	-0.42088	-0.302826	-0.775327	-0.651937	-0.240615	2.74133	-0.159611	0.0575019	-0.314575
Q91VU0	-0.879146	-0.785077	-0.268106	2.0977	-0.827568	0.214269	-0.47284	1.43248	-0.231029	-0.280687
P24668	0.448184	1.47513	-0.40262	1.26264	-1.18029	-0.944403	-0.583895	-0.784318	-0.474049	1.18362
Q8BXZ1	0.19928	-0.664855	-0.332246	0.639977	2.58892	-0.655286	-0.564527	-0.206111	-0.507766	-0.497386
Q8K212	0.675878	-0.162889	1.55828	0.296775	0.957597	0.0894041	0.102772	-0.866397	-0.693596	-1.95782
Q91WS0	-0.266561	-0.582164	-0.0296376	-0.450674	-0.201195	-0.519403	-0.0919945	2.80093	-0.280875	-0.378427
Q6A0D4	-0.657673	-0.496839	1.84458	-0.336153	-0.456867	-0.508374	-0.109977	1.90351	-0.548009	-0.634198
Q4V9Z5	-0.560055	-0.968786	1.97042	-0.181684	0.988066	-0.816115	-1.02783	0.0966999	-0.457274	0.956562
Q8BGH2	-0.890897	-0.934293	0.530512	-1.28751	-0.287628	0.0474277	0.967208	1.30763	1.39494	-0.847385
Q8BGH4	-0.357984	-0.330207	-0.283292	-0.289592	-0.193728	-0.367334	2.84015	-0.427793	-0.33108	-0.259138
Q5SQX6	-0.75488	-1.04994	-0.750501	-0.248896	-1.07212	1.71915	0.108526	-0.169071	1.3304	0.887328
P97461	0.712488	0.175293	-0.492953	1.86432	0.797153	-0.731925	-1.06949	-0.866787	-1.08885	0.700756
Q8CAK1	-0.596032	0.127796	-0.653286	-0.632468	2.7293	-0.280608	-0.409296	-0.311878	0.0789757	-0.0525052
Q9R257	-0.338522	-0.764386	-0.269874	-0.321813	-0.906965	-0.225785	0.165102	2.56173	0.623135	-0.522623
P11087	0.587998	-1.38888	-0.612493	-1.28822	-0.479966	0.191821	0.363386	0.811178	1.90408	-0.0889054
O09117	-0.952246	-0.60564	0.449143	-0.458319	-0.851541	-0.322592	1.80603	1.70973	-0.403687	-0.370882
Q9DB73	0.698796	-0.579053	0.980207	-0.205831	1.4607	1.12262	-0.789935	-1.04959	-0.22217	-1.41574
Q8VEK0	0.410031	0.198335	-1.58488	-0.987705	-0.807376	-0.665919	0.221648	1.7615	0.716412	0.737957
Q9WVK8	-1.62461	-0.26432	-0.289788	0.479386	-0.896334	1.00053	0.614974	-1.04678	0.445855	1.58108
Q9D8Y1	0.173752	-0.474366	-0.529577	-0.365456	-0.341622	-0.110036	1.23821	-1.7961	1.81372	0.391485
Q6NVE9	-0.792414	-0.523172	0.661379	-0.0810504	-0.189053	-0.516809	-0.251496	-0.251711	-0.661044	2.60537
Q9CPY7	-0.142567	-1.14434	-1.33351	-1.07894	-0.217412	0.113528	1.17962	1.5693	0.886065	0.168246
Q68ED2	0.647099	-0.86686	-0.34013	0.354926	0.0803942	-1.28038	0.400342	2.24003	-0.593578	-0.641849
Q9Z1Z0	0.501362	0.419072	-1.05417	1.88896	1.18447	-1.16466	-0.638262	-0.771887	-0.361898	-0.00298499
O35963	1.90947	0.158452	-0.9505	-0.845762	0.570277	-0.957095	-0.577448	0.153504	-0.722034	1.26114
Q9QXS6	-0.460815	-0.120235	-0.397651	-0.512662	2.66263	-0.939608	-0.36048	0.416551	-0.27604	-0.0116863
Q9Z1Q2	-0.991711	-0.887464	-0.228501	-0.762645	-0.317695	1.71304	0.736865	1.24421	0.565647	-1.07175
Q6WQJ1	2.73409	0.0597599	-0.3188	0.000663347	-0.204931	-0.231636	-0.553508	-0.0720255	-0.625555	-0.788054
P70336	1.13189	-1.00207	-0.862371	-0.677394	1.9385	1.01097	-0.20253	-0.237827	-0.425794	-0.673372
O55126	-1.70971	0.923532	-0.423406	-0.380644	0.299231	-0.554948	0.439753	1.36534	1.12585	-1.085
O55125	-2.00736	0.659247	-0.249261	-0.0985741	0.142869	1.47079	-0.640094	1.20272	0.152769	-0.633099
P05132	-1.48419	1.79097	-1.56652	-0.441925	0.064352	0.203557	0.727618	0.323203	-0.114744	0.497681
A2ASZ8	-0.432492	0.226822	2.29699	-1.01346	0.211075	0.802334	-0.910477	-0.440608	-0.856342	0.116159
P17710	0.638831	-0.580726	-0.139459	-0.0498911	-0.652563	1.95833	0.786684	-0.450641	0.246948	-1.75752
P20152	-0.270816	2.8363	-0.344149	-0.431395	-0.172686	-0.205886	-0.398173	-0.374092	-0.355415	-0.283692
P35700	-0.142976	0.556424	0.0923437	-0.686671	-1.30243	0.821854	2.14045	-0.245221	-1.07262	-0.161154
Q9WUR2	-0.100727	-1.23786	2.35817	-0.724809	0.0198958	0.649565	-0.387495	0.333046	-0.0847852	-0.825002
Q60675	-1.81643	1.14251	0.0571533	-0.44632	0.725963	-1.23814	-0.331078	0.601247	1.28896	0.0161359
Q80TJ1	0.227025	-0.117134	-0.414541	0.485723	2.52194	-0.782582	-0.430259	-0.788025	-0.851952	0.14981
Q6PIC6	-0.861281	0.564486	1.1117	-0.307254	-0.776641	1.03052	1.36447	-0.491853	0.0504604	-1.6846
Q61290	-0.44673	-0.232123	-0.969473	-1.70875	0.258171	0.551084	0.27438	0.0120173	0.160129	2.10129
Q61292	0.449668	0.0371564	1.09083	0.952724	0.0635482	0.144032	0.347194	-0.395562	-0.165793	-2.5238
Q6IFX2	2.82322	-0.393044	-0.39398	-0.353995	-0.351459	-0.350158	-0.315703	-0.304671	-0.393317	0.0331086
Q9DCF9	0.636462	0.801863	1.94476	0.0599603	0.399802	-0.892038	-0.605507	-1.16489	-1.21885	0.0384349
P09055	2.6602	-0.817584	-0.696842	-0.567968	-0.524274	0.223445	0.167617	-0.187632	-0.24164	-0.0153231
Q8R5C5	-0.327817	-0.306126	-0.311389	-0.312846	-0.314467	2.8447	-0.36164	-0.365173	-0.274684	-0.270558
Q91ZZ3	-0.569706	-1.09138	-0.0568114	1.16633	1.84826	-0.825886	-1.15913	0.129841	-0.223859	0.782336
Q8HW98	1.37358	-0.23823	0.689404	1.90473	-0.143701	-0.48269	-0.496259	-0.701017	-0.682892	-1.22293
P68368	1.38162	-0.0864001	0.882208	1.33598	-1.00247	-0.776389	-0.625622	0.755077	-1.25911	-0.604887
Q9WTX5	-0.856264	-0.568414	0.0603006	-0.335652	-0.0148595	-0.45773	0.202985	-0.715845	2.65768	0.0277968
P10126	0.543938	-0.670949	-0.83911	-0.140593	-0.177976	0.589784	-0.725504	-0.473474	-0.570728	2.46461
Q9CQD1	0.811255	-0.782334	1.71503	-0.0473448	-0.248106	-0.280201	-0.190488	-1.18304	-1.16017	1.36539
Q91VT4	-0.997401	-0.726504	-0.566576	-0.523861	-0.82792	0.913709	2.19918	0.159986	-0.279746	0.649128
A2CG49	1.20911	-0.37574	1.12051	-0.602795	0.290204	1.04166	-0.428535	-0.972053	0.51163	-1.79399
Q9QZF2	2.69267	-0.346404	-0.456666	-0.318086	0.450893	-0.764142	-0.47034	-0.404451	-0.38443	0.000956187
P60755	-0.075971	0.346631	-0.3928	1.15834	-0.527443	1.61101	0.407396	0.370881	-1.47781	-1.42023
Q9CQZ6	0.938903	-0.758515	-0.482051	-1.15491	0.0435235	2.18782	-0.129167	0.58443	-0.422979	-0.807051
Q9JJY3	-0.865581	2.11975	-0.17054	0.934707	-0.777269	0.640698	-1.01113	-0.903744	0.0298571	0.00325504
P97478	-0.579888	1.42356	-1.43815	-0.976221	0.130922	0.638721	0.909546	0.916856	0.193471	-1.21882
P16054	-0.512318	-0.791583	-0.787429	-0.701966	-0.465211	0.632849	1.49425	-0.418077	1.95228	-0.402793
Q80XN0	-0.491804	0.649916	-0.431914	0.594558	0.70319	-1.40287	-0.629766	0.971734	1.43121	-1.39426
P14733	1.60687	-0.153759	-0.836664	-1.55967	-0.393848	0.0206544	0.5875	0.0784276	1.45293	-0.802433
P63137	-0.394019	0.752474	0.226757	-0.841292	0.00323464	-0.99227	-0.259293	-0.415442	-0.532053	2.4519
Q9CWZ7	-1.39029	-0.209698	1.6612	0.118534	-0.347988	1.83076	-0.243239	-0.353613	-0.643975	-0.421678
P22892	-0.318835	-1.57072	-0.818129	-0.393265	-0.473806	0.938905	-0.0509243	-0.281933	1.56339	1.40532
Q6ZQ18	-1.1078	1.63434	1.48963	0.644718	-0.81806	-0.317043	0.183487	-0.106159	-1.23016	-0.372956
Q9CR95	1.1531	0.786456	-0.53015	-1.52493	-0.247174	0.655103	-0.843551	-1.00914	0.0702368	1.49005
Q8BJ42	-0.0879905	0.176248	0.770824	0.67093	0.422445	-1.63149	-0.557267	1.85573	-0.884239	-0.735185
Q7TME0	0.0599922	-0.0975423	0.916984	0.245631	-0.538093	2.24528	-0.0599745	-0.773692	-1.27814	-0.720438
Q8BL86	-1.37703	0.113334	1.98186	-0.336135	0.348277	-0.910475	0.806177	0.0363494	-1.11519	0.452822
Q8BH66	-0.892066	-0.590116	-0.307435	-0.964455	0.520689	1.91058	-0.188958	-0.227118	-0.759631	1.49851
Q5M8N0	0.0662137	-0.34145	-0.520421	-0.993484	-0.545511	-0.463531	-0.338432	-0.226604	0.879354	2.48387
Q3UN04	0.267805	-0.299391	0.638962	-1.07495	0.0184978	-0.280671	2.21729	-0.608443	0.43301	-1.31211
P61082	-0.0764321	-0.332074	-0.833504	-0.793724	-1.00322	0.167484	-0.270615	-0.391755	1.60267	1.93117
P47802	-0.282941	-0.93198	0.380002	-0.0974881	-0.365842	2.53542	0.133933	-1.12972	-0.197943	-0.0434383
P47809	2.00716	-1.13959	-1.13582	1.16194	-0.843199	0.181212	-0.506166	0.140918	0.0239757	0.109569
P80316	-0.734392	-0.506509	-0.583778	-0.568682	-0.547247	-0.68294	-0.223601	0.198758	1.70347	1.94492
P80315	0.00177345	0.578895	0.141503	0.432446	1.51219	-0.148628	-1.26635	-0.99358	-1.45669	1.19844
P56135	-2.34545	-0.811852	-0.210636	0.218592	1.39981	0.430991	0.419977	0.00408327	0.561061	0.333423
O35598	1.63676	1.06912	-0.677201	0.540267	-0.0446758	-1.47617	-1.08271	0.638542	-0.793946	0.190017
Q68FM6	-0.370899	-0.308802	0.404495	1.0386	-1.4559	0.386928	-0.702213	-1.00545	1.93528	0.0779527
Q99N87	1.91254	1.22596	0.536072	-0.236991	0.51231	-1.00164	-0.567284	-0.900314	-0.713953	-0.766698
O35114	-0.0867423	-0.364244	-0.705923	-0.628647	0.318896	-0.786503	-0.747496	1.47837	2.05401	-0.531717
Q60714	1.77006	-0.140139	1.94926	-0.237012	-0.707183	-0.278973	-0.552875	-0.527746	-0.727203	-0.54819
Q61598	0.30987	-0.4444	-0.0780324	-1.18205	-0.476094	2.57073	-0.39806	-0.517923	0.202405	0.013555
Q921M7	0.740212	-0.196482	-1.64177	-0.164899	-0.170684	-0.0789953	1.07388	-0.0022971	-1.26357	1.7046
Q9D8B7	-0.582459	2.09927	0.132635	-0.912442	0.102623	-0.858783	-0.436706	-0.339207	-0.610875	1.40595
Q9JKW0	-1.02737	0.356378	-0.543711	-0.758232	-1.27366	0.460099	-0.248575	0.44165	0.432622	2.1608
Q9CZS1	0.16797	-0.596062	-0.519995	-0.622811	-0.806089	0.455308	0.987888	2.04102	0.266901	-1.37413
Q9WTS5	0.253209	1.3142	-0.505343	2.08255	-0.00928252	-0.641794	-0.677694	-1.07595	-0.766014	0.0261173
P35282	1.28155	0.740055	-0.380237	-1.65526	-0.78707	1.56496	-0.363546	-0.77945	0.0388887	0.340114
P35283	2.82832	-0.444063	-0.217261	-0.46461	-0.104345	-0.398744	-0.308082	-0.265105	-0.381219	-0.244885
Q6URW6	0.931711	0.18062	2.41541	-0.0123855	-0.494584	-0.430024	-0.319522	-0.766264	-0.669836	-0.83513
P70452	0.211332	1.41469	0.476936	-1.37071	1.36016	-1.55543	0.298298	-0.664191	-0.214966	0.0438933
Q8BR63	-0.612321	-0.441252	-0.173461	0.293612	-0.00153176	-0.957873	2.64377	-0.573414	-0.265479	0.0879487
Q9R0M6	-0.50855	-0.462794	-0.473056	-0.499483	-0.393059	-0.405116	1.32873	2.35009	-0.532121	-0.404637
Q8BJZ4	-1.28345	-1.02572	-0.703473	-0.723681	-0.547543	-0.122476	0.989615	1.19594	0.89631	1.32448
O08715	1.76602	-0.0532642	0.938471	0.982984	0.30447	-0.894413	-0.972296	0.0221119	-1.05784	-1.03624
Q3UV17	1.00512	-0.475419	-0.983386	-1.21718	-0.236862	0.257557	0.740945	1.63998	0.553094	-1.28385
Q8BGX2	0.602514	-0.392937	0.4813	-0.0168188	-0.115602	1.27857	1.56999	-0.728053	-1.24149	-1.43747
Q61137	-1.35363	-0.16599	0.598809	-0.231027	0.0430178	1.80894	1.26727	-0.275632	-0.432877	-1.25887
Q6PHU5	-0.310549	-0.243499	-0.114447	-0.280335	2.34668	-0.0427037	1.02748	-1.15827	-0.832432	-0.391922
Q9R0X4	-0.774718	-0.371356	-0.441914	2.63203	0.00496857	-0.346708	-0.862741	-0.0182383	0.448629	-0.269953
O88569	-0.320582	-0.49805	-0.433887	-0.579248	-0.560801	-0.366236	2.64094	-0.639578	0.322775	0.434663
Q7TQD2	2.07293	-1.02157	0.552225	-1.00916	-0.975614	-0.733011	0.451173	-0.0285134	-0.103315	0.794863
Q9CQW2	1.27502	0.801578	-0.786033	-0.605705	-0.803191	1.99599	-0.603316	-0.0959362	-0.430365	-0.748042
Q7TQ95	-0.472061	2.24681	1.14366	-0.42337	0.56581	-0.626773	-0.525618	-0.768188	-0.648561	-0.491715
P61982	0.9355	1.77858	-0.680693	-0.981783	-0.704972	-0.514999	-0.299173	-0.532803	-0.474075	1.47441
Q9CQE1	-1.4134	-0.230412	-0.379331	0.364385	0.852298	-1.2708	0.204822	-0.249436	0.067	2.05488
Q9Z1J3	-0.899033	-0.393644	-0.927473	-0.160618	1.11619	-1.61529	0.749135	0.948394	1.34487	-0.162533
Q922F4	0.153599	-0.670956	-0.527116	-0.720791	-1.09516	2.01654	0.244562	-1.03384	0.796517	0.83664
Q99P58	0.0795212	-0.179729	-0.731451	-0.692943	-0.202058	2.7322	0.0267523	-0.57184	-0.288041	-0.172416
Q8BGN3	2.82423	-0.0693659	-0.377173	-0.400833	-0.409542	-0.399957	-0.106753	-0.364711	-0.377796	-0.318094
Q791V5	0.135536	-0.946714	1.57996	0.303359	0.250945	0.722342	1.0579	-0.512249	-1.00062	-1.59045
P12970	-0.302354	-0.346049	-0.312364	-0.770999	-0.409945	2.66751	-0.432688	-0.418558	-0.283253	0.6087
Q8VEM8	-0.633327	-0.867135	1.215	-1.07008	-0.564986	1.21287	1.15083	0.462016	0.409923	-1.31511
P61161	-0.248021	2.71899	-0.225577	0.194855	0.0139648	-0.13085	-0.358391	-0.542701	-0.761245	-0.661023
O88967	-0.152446	2.39642	1.03488	0.237087	-0.472586	-0.654246	-0.623199	-0.659049	-0.65361	-0.453251
Q99JR1	1.75356	0.440016	1.29067	-0.25191	0.0306464	-0.709579	-0.772801	0.513898	-1.192	-1.1025
Q99JR5	-0.665723	1.11532	1.40152	-0.119915	0.874099	-1.04903	0.973183	-0.45315	-0.753769	-1.32254
O70480	-0.304024	-0.466607	-0.302552	-0.331228	2.83618	-0.401992	-0.186572	-0.226259	-0.366683	-0.250261
P50518	-0.132737	-0.7031	-0.344276	-0.576118	-0.546806	-0.439252	2.5837	-0.368278	-0.282338	0.809211
P50516	-0.924399	-0.786352	-0.600948	0.344924	-0.545031	2.535	0.117303	-0.431805	-0.055689	0.346994
Q8C3W1	-0.404209	0.0493797	-0.546597	-0.936262	-0.350376	2.64697	-0.400784	-0.473815	0.378221	0.0374672
Q3UFY8	-0.558639	-0.787452	-0.325153	-0.665442	-0.560561	-0.169551	-0.375933	-0.285585	1.90463	1.82368
P62270	0.689327	-0.0193725	0.017888	-0.39581	-0.399577	-0.988113	-0.745259	-0.265208	-0.428122	2.53425
O35295	2.15205	-0.959733	-0.62559	-0.220527	-0.250611	-0.145514	-0.228293	-0.738863	-0.442344	1.45943
Q9ET43	0.795134	1.53229	0.260618	1.44172	0.204926	-0.55696	-1.047	-0.862368	-1.12677	-0.641603
Q99LX0	2.83809	-0.416151	-0.387663	-0.292099	-0.37803	-0.193229	-0.304943	-0.379579	-0.264206	-0.222186
Q921L3	0.0131321	-1.42713	-0.31109	-1.15069	-1.15364	0.986112	0.563671	1.42317	0.117286	0.93918
O55100	2.58302	-1.09366	-0.539796	-0.781027	-0.28542	-0.286859	0.0384616	0.00740082	0.20348	0.154395
Q8BU88	-0.542293	-0.244534	0.330297	1.06607	0.266031	-0.836749	-1.28836	-0.236207	2.12313	-0.637389
Q60875	-0.215697	-0.0352541	-0.418556	-0.678993	0.183853	2.73284	-0.351431	-0.103585	-0.383407	-0.729768
Q9CZR8	-0.690587	-0.517443	-0.626679	0.954123	2.50593	-0.271739	-0.450084	-0.0280241	-0.359913	-0.515586
Q9CZR3	-0.8305	0.0591211	2.35443	0.737717	-0.303149	-0.419208	-1.0068	-0.85993	0.419148	-0.150833
Q9JKV1	-0.421756	-0.675331	-1.48681	0.929367	-0.771468	1.38979	-0.988468	0.414565	0.405141	1.20497
P56695	2.53967	-0.714485	-0.648592	-0.67396	-0.582491	0.581238	0.398809	-0.265112	-0.485696	-0.149383
P05202	-1.10132	0.549439	-0.502188	0.265991	1.87068	-1.26145	-0.575452	0.699089	0.818223	-0.76301
P70441	-0.658512	-0.694132	0.270199	0.638968	-0.298166	-0.592316	-0.740104	2.47509	-0.652883	0.251855
Q62425	-0.324426	0.280958	-1.06969	-0.0989136	1.44308	-0.312492	-0.638163	2.02065	-0.919808	-0.381202
Q9ERK4	-0.325627	-0.621588	-0.667913	-0.868035	-0.635574	0.00228555	0.0493557	1.4722	2.1132	-0.5183
Q6IFZ6	1.71764	-0.224018	-0.727325	-0.707734	-0.554084	1.90184	-0.256221	-0.6256	-0.737146	0.212648
Q61553	-1.05526	-0.368731	-0.426747	-0.904622	-0.362939	-1.20755	0.712754	1.26685	1.55702	0.789219
Q8VCX5	1.87523	-0.321735	0.100812	1.10272	-1.33152	-0.90518	-1.12112	0.346078	0.403431	-0.148713
P09671	-0.806648	1.18368	-0.555031	0.890393	1.09297	-1.70954	-1.00202	0.751806	0.350188	-0.195789
Q8R5M8	-0.347119	0.381165	2.70875	0.0749721	-0.536934	-0.44431	-0.456598	-0.578938	-0.543842	-0.25715
P27659	-0.701504	0.6802	0.193304	0.58893	0.364177	-1.08414	0.379424	-1.10672	-1.19773	1.88406
P35290	-0.957237	0.224152	1.254	0.161985	0.743354	-1.5729	-0.789068	-0.407212	1.59826	-0.255336
Q9EQH3	0.509229	0.560401	2.11806	0.00654698	0.500567	-0.740643	-0.448055	-0.252041	-0.716784	-1.53728
Q922Q4	-0.56707	0.102418	-0.68503	0.109196	2.16618	-1.48822	0.506886	0.515065	0.189894	-0.849322
Q922Q1	0.354397	-0.483831	0.708117	-0.135905	0.148374	2.04983	0.0639568	-0.423837	-0.39519	-1.88591
Q9R111	-0.344331	0.163598	2.45212	-0.943095	0.172961	-1.00033	0.380189	-0.870873	0.0917891	-0.102027
Q9CQJ8	-0.379718	0.262534	1.70201	-1.01486	-0.639834	1.29355	-0.330721	0.0699631	0.567242	-1.53017
P19157	0.841689	-0.359066	-0.488848	2.04199	0.412632	0.697109	-1.12313	-1.08946	-0.793707	-0.139211
Q8BUV3	0.00831025	0.791962	0.0596385	0.537349	0.140829	1.98026	-1.3329	-1.16085	-1.00731	-0.0172895
Q9D2N4	2.63256	0.390331	-0.897409	-0.291477	-0.0700646	-0.34597	-0.134411	-0.0379286	-0.391464	-0.854168
Q99P47	-0.92249	-0.502829	-0.208123	-0.968602	-0.366782	0.00783991	-0.0948214	2.40419	-0.298152	0.94977
Q05512	0.270177	-0.791208	0.17778	-0.311843	-0.458464	-0.566886	0.452048	2.54573	-0.449124	-0.86821
Q8QZT1	-1.3415	0.655455	-0.0526273	0.541045	1.25871	-1.14735	-0.173103	0.850325	0.854932	-1.44588
Q7TQI3	-0.0381778	-1.35934	-0.823635	-0.646438	-0.745133	1.05451	0.237185	0.454862	-0.158436	2.0246
Q9DBJ1	-0.315732	-0.582131	0.289899	-0.105288	2.71118	-0.534678	-0.275683	-0.72692	-0.47468	0.0140321
P37040	-1.1093	-1.19801	-0.74825	-0.0499211	-0.3374	-0.125513	2.19857	0.251987	0.804147	0.313698
Q9D7N9	-0.171099	-0.183501	-0.234447	-0.232842	2.79295	-0.570148	-0.596507	-0.457751	-0.369264	0.0226073
Q9Z1G3	0.139516	-0.694321	-0.4897	0.0313516	-0.368168	2.45829	-0.473137	-0.923483	-0.529797	0.849448
P40240	-0.292092	-0.224041	-0.454778	-0.416935	2.81756	0.0144978	-0.400826	-0.447556	-0.354946	-0.240884
O70325	-0.438939	-0.657296	0.286212	0.679988	-0.961515	0.540311	-0.435137	-0.536076	-0.816571	2.33902
Q8BMF3	-2.23686	0.723343	-0.421612	-0.71295	-0.650573	0.741844	0.833715	0.386596	0.863119	0.473379
P47911	-0.665992	1.03053	-0.695156	2.04737	-0.9493	-0.834904	-0.0037811	-0.45043	-0.403354	0.925013
Q9D892	-0.278738	-0.434325	0.635691	2.68264	-0.45273	-0.407108	-0.432989	-0.419334	-0.436827	-0.456278
Q99L43	-0.00539684	-0.080897	-0.902204	-0.709741	-0.836044	-0.00556507	1.12008	2.29682	-0.614845	-0.262203
P62242	1.21274	-1.04789	-1.39261	-0.593068	-0.049417	-0.575061	1.46903	0.454713	-0.547345	1.06891
O55026	-1.49925	0.510978	-1.50634	-0.322672	-0.780087	1.37754	0.658447	1.01014	0.330129	0.221111
P11881	1.34195	-0.721591	-0.0955301	-0.304139	0.182994	-1.15685	-0.234623	-0.546172	-0.588599	2.12256
Q07076	-0.63153	-0.873613	-0.24977	1.12236	-0.849203	-0.673539	0.650571	1.18053	1.4796	-1.15541
Q8CG76	-0.653374	-0.101758	-0.634933	2.73026	-0.240485	-0.435686	0.337408	-0.41335	-0.293814	-0.294269
P06151	-0.117576	-0.0912554	-0.175586	-0.123109	2.78134	-0.648761	-0.299132	-0.61376	-0.189727	-0.522432
Q8BP67	0.0198709	-0.48033	-0.868602	0.422877	-0.0138181	-0.451223	-0.569285	-0.380916	-0.333962	2.65539
Q8CHT0	-0.0610364	0.531412	1.48879	0.597197	-0.19757	-0.48455	1.32182	-1.56157	-1.23282	-0.401674
P70296	-0.083636	1.1281	-1.78176	0.167487	1.29621	-1.19387	-0.215495	-0.416023	0.00692472	1.09206
Q7TPR4	2.81252	-0.365044	-0.448199	-0.139193	-0.64535	-0.266458	-0.33534	-0.249036	-0.118369	-0.245527
Q9R069	-0.722649	1.38157	2.07864	0.0391143	0.00579279	-0.913839	-0.274336	-0.991065	-0.00820149	-0.595035
Q61335	-1.29669	0.373172	0.688381	-0.640305	-0.257098	-0.174915	-0.372847	-0.415387	-0.310697	2.40639
Q61330	1.27922	-0.085917	0.229114	1.89926	-1.38782	-0.850104	-0.314856	-0.591162	-0.628974	0.45124
Q9CWU6	-0.644227	-0.330194	0.442359	-0.768392	0.118789	-0.0838682	2.64536	-0.324072	-0.463051	-0.592708
Q9DCU2	0.764644	-0.544789	0.379019	-0.491595	-1.04722	-1.08102	-0.986898	0.0539459	1.22372	1.73019
Q8VDQ8	0.665252	1.0635	0.63577	-0.917158	-0.303025	-1.1275	-0.0184793	0.824718	0.966629	-1.78971
Q9Z0Y1	0.800737	-0.985882	-0.465478	-0.160127	1.85697	-0.595389	1.34346	-0.97194	-0.767593	-0.0547504
P28571	0.182432	-0.883182	0.40457	-0.649415	-0.449479	0.503404	-0.564699	2.50337	-0.446122	-0.600882
Q61029	-0.452562	-0.392511	-0.384337	0.459034	-0.204024	-0.284738	-0.592773	-0.56082	2.72021	-0.307482
P08249	-1.17766	0.590598	-0.301077	0.711641	2.17649	-1.10719	-0.485861	0.204874	0.0398161	-0.651628
Q9DCC8	-0.115062	1.34993	1.43484	-0.648629	0.737457	0.835565	-1.11735	-0.608961	-0.734706	-1.13308
P18760	-1.11461	1.39364	1.43773	-1.06891	1.31339	-0.287813	-0.598746	-0.230647	-0.299435	-0.54459
Q9R0Y5	-0.793827	-0.87245	-0.50744	-0.373695	-0.620381	-0.323899	0.17033	0.487445	2.5214	0.312518
Q3UYC0	-0.482832	-0.800871	-0.226041	0.370265	0.262186	-0.356202	-0.265145	-0.77286	-0.363283	2.63478
Q62351	-0.352339	-0.307478	-0.367414	-0.350708	2.84375	-0.351054	-0.303577	-0.237591	-0.292419	-0.28117
Q9WTU3	-1.13991	0.273975	0.519977	-0.474148	-0.293955	-0.815913	-0.343344	-0.487103	2.43214	0.32828
O08688	0.569386	1.96937	-1.51585	-0.783428	-0.790057	0.387133	0.772038	-0.00347453	-0.710358	0.105241
P62880	-1.93291	1.23078	0.189744	0.152753	-1.04264	1.32533	0.185556	0.525094	-0.726217	0.0925103
Q8BHN3	0.794831	-0.367364	-0.703358	-0.210922	-0.225034	-0.145956	-0.805079	-0.569505	-0.325659	2.55805
Q8CHH9	-0.957907	0.456179	0.642522	-0.318067	-0.889976	0.577317	2.11616	0.203746	-0.772008	-1.05797
Q62178	0.0531236	-0.278765	-0.316061	-0.379908	-0.485422	-0.491736	-0.46844	2.79168	-0.429974	0.00550628
Q9DBF1	-0.691494	-0.674193	-0.702537	-0.145171	-0.661514	0.271902	0.834394	-0.544047	2.45532	-0.142658
P08113	-0.345585	-0.629759	-0.849688	-0.356446	0.874082	1.28835	1.78225	-1.37299	-0.00350957	-0.386705
P97823	0.446366	-0.195648	-0.0173908	-0.0362818	0.173553	2.5623	-0.65384	-0.702353	-0.760658	-0.81605
P27773	-0.845428	-0.47773	-0.787529	-0.390747	-0.510956	0.0817246	-0.389068	-0.289573	2.17045	1.43886
Q9D404	-1.32913	-0.938618	0.63664	0.0668559	-0.092776	-0.562758	2.26033	-0.0691189	0.515812	-0.487242
P16390	0.0140032	2.03698	1.20257	-0.445601	-0.931766	-0.00350679	0.569867	-0.832177	-0.696389	-0.913979
Q9JK42	-0.930662	-1.3643	-0.161499	-1.34669	0.356388	0.466145	1.03059	0.275253	1.71724	-0.0424607
Q8VEA4	0.143674	-0.816396	0.463937	0.173963	2.48337	-0.19204	-0.114895	-0.385688	-0.595346	-1.16058
Q9D1G5	0.149963	-1.38001	-0.345722	-1.13429	-0.42839	0.582781	0.276504	0.0670864	-0.037695	2.24976
Q9Z351	-0.854364	-0.83436	-1.01427	0.463141	-0.653069	0.461205	0.182869	2.37693	-0.0603329	-0.0677492
Q9D710	-0.547115	-0.707735	-0.958379	-0.858372	-0.758287	0.151101	1.13791	-0.136702	2.06281	0.614772
Q8K2Y7	-1.29128	-0.743611	0.625198	0.172704	2.30296	-0.730196	-0.0613217	-0.618644	-0.023374	0.367559
Q9R1V7	1.47127	0.928381	0.376942	-1.84745	0.0260184	0.791724	0.346189	-0.718683	-0.363152	-1.01124
B2RSH2	-0.635841	1.74139	1.6442	-0.666146	0.37293	-0.822701	-0.443786	-0.497652	-1.02292	0.330534
Q64331	0.282811	0.871677	0.0117156	0.297211	1.03951	1.38645	-1.56018	-0.611635	-1.48554	-0.232015
Q91WK2	-0.916464	-1.08636	0.142859	2.30561	-0.521101	-0.653063	0.442505	-0.359374	-0.131391	0.776779
Q8BRJ3	-0.545735	0.88078	-0.575552	-0.518411	-0.451579	2.57358	-0.498507	-0.300535	-0.257095	-0.306947
Q9WUM4	0.522544	1.20326	-0.999935	-0.58906	-0.777825	1.32451	-0.384871	-1.08496	-0.591335	1.37767
P84084	-0.368814	-0.342317	0.23758	0.509238	0.688524	-0.772937	-0.97721	0.487828	-1.46614	2.00425
Q924L1	-0.885573	-0.718114	1.24723	2.03886	-0.229136	0.686133	-0.220692	-0.418973	-0.990062	-0.50968
Q6NS60	-0.760519	0.192268	0.999484	0.68369	1.35666	-0.151297	0.143526	-1.53509	-1.52419	0.595462
O54983	0.415987	-0.822009	-0.152119	0.19702	-0.165872	-0.731199	0.934253	-1.26223	2.17205	-0.585883
P99029	-1.33009	0.070365	-0.194341	0.558003	1.322	-1.53312	-0.522217	1.24557	0.855531	-0.471704
O35382	-0.759338	-0.028659	-0.0128796	-0.646604	-0.0324224	-0.369454	-0.529155	-0.00951705	2.73274	-0.344708
Q8VBZ3	-0.691224	1.87785	0.907711	-0.720106	0.0875977	0.0769758	-0.887556	-1.11173	-0.638688	1.09917
Q6P6M7	-0.806364	0.856319	-0.700093	-0.349877	1.14545	-0.204559	-0.966821	2.04574	-0.438156	-0.581634
Q921J2	0.726082	-0.711191	-0.0822149	-0.651326	0.371199	-1.08595	0.732784	-0.826053	-0.621271	2.14794
Q9CZP5	0.186891	-0.519259	-0.537593	2.03558	0.267511	0.711171	-1.82559	0.280251	-0.0817494	-0.517218
P47708	-0.927076	-0.930256	-0.257666	0.873722	-0.864985	1.19162	-0.751841	-0.655423	1.70259	0.619312
P70280	-0.730555	1.55538	0.625561	-0.326695	-0.235207	-1.05546	0.0421847	1.73988	-0.655036	-0.960044
Q9DC70	-0.459676	0.918077	1.23672	-0.13812	-0.483985	1.71599	-0.104028	-0.164093	-1.22028	-1.30061
Q923T9	-1.59475	-0.620296	-0.00533841	0.284294	-0.145942	1.92227	-0.0329251	0.309028	0.983788	-1.10013
Q9EP89	-1.53523	-0.999742	-0.0354994	2.07792	0.35976	0.886292	-0.175061	-0.233532	0.191545	-0.536452
Q8VCH8	0.467584	0.933291	0.0932526	0.338059	-0.70579	1.76063	-0.643654	0.434737	-1.33997	-1.33813
Q11011	0.169632	-1.19293	-0.932616	0.351563	1.22987	1.36346	0.30431	-0.405892	0.681485	-1.56889
Q8VDP6	-0.944877	-0.623444	-1.13583	-0.487484	0.253759	-0.671573	-0.329303	0.832682	1.39536	1.71071
P51174	-1.8793	-0.667072	-1.00612	0.760641	0.719535	0.230051	-0.276774	1.24658	1.08837	-0.215911
Q80ZF8	1.49306	-1.5341	-1.05354	0.220257	1.23622	-0.101147	-0.659578	-0.333013	-0.307374	1.03921
Q8BPN8	0.641056	-0.469203	1.6513	1.13086	0.970323	-0.809221	-0.992911	-0.887139	-0.957617	-0.277447
P10630	-0.125018	-0.901357	-0.954888	0.13197	-0.396874	0.61419	0.382352	-0.649286	-0.523172	2.42208
Q80X85	-0.430528	-0.252697	0.479514	2.70515	-0.396697	-0.419884	-0.573608	-0.28229	-0.172534	-0.656422
Q8CBE3	0.0601071	0.251795	0.472558	2.41104	0.342343	-1.01368	-0.327648	-0.745489	-0.591423	-0.859603
P14869	0.0787691	1.04815	-0.0910575	0.0668833	-0.201219	1.97766	-1.8211	-0.105749	-0.202595	-0.749747
O08528	1.01942	-0.835601	-0.351888	-0.229714	-1.00137	2.33429	0.01149	-0.166169	-0.00164904	-0.77881
P68254	-0.699389	-0.143657	-0.00160136	2.53195	-0.269016	-0.480803	0.71559	-1.03608	-0.31193	-0.305065
P42669	-0.0192502	-0.275488	-0.269796	-0.406514	-0.0194073	-0.745635	-0.28018	-0.482407	-0.283051	2.78173
Q9D0L4	-0.516703	-0.109943	1.00809	2.17916	-0.92902	-0.802941	0.490309	0.152411	-0.509747	-0.961609
Q8BHC4	-0.157532	2.07863	0.0145992	0.688508	0.773516	-0.156538	-1.11173	0.0206577	-1.144	-1.00611
Q9D0L7	1.4715	2.14932	-0.562066	-0.7569	-0.496083	-0.285128	-0.195131	-0.296282	-0.100255	-0.928973
Q8BHC1	-0.476517	0.70403	0.534237	0.611628	0.377225	-0.778667	-0.613656	1.77614	-1.79524	-0.339182
Q8K400	-0.756807	0.570486	0.121446	0.229188	-0.139388	-0.331103	0.406837	2.18907	-1.54888	-0.740848
Q8K377	1.50031	-1.04081	0.390713	-0.198172	-0.579483	-0.355024	1.51605	-1.22851	0.773462	-0.778543
Q9QUR8	-0.652667	-0.518281	1.9417	1.79346	-0.304567	-0.554534	-0.492981	-0.744545	-0.310383	-0.157205
P32037	-0.214852	0.408167	1.93564	-0.605475	1.1934	-0.456866	-0.0110987	-0.466213	-1.67701	-0.105686
P60469	1.92748	-0.760256	-0.637102	-0.538606	-0.318198	1.63424	0.436299	-0.677084	-0.635975	-0.430798
Q9CR59	-0.904505	-0.631717	-0.651158	0.268735	-0.199181	-0.294887	0.903959	-0.403122	2.43118	-0.5193
Q9CR57	-1.06804	-0.944898	-0.371651	0.103804	2.47144	-0.0938391	-0.461506	0.0319757	-0.298068	0.630791
P45952	0.13454	-0.717359	2.14802	1.1147	-0.872708	-1.09326	0.112296	0.069794	-0.105239	-0.79079
P61750	-0.922482	-0.382876	-0.979925	-0.311157	-0.163244	0.0207615	-0.1754	0.247093	0.0550598	2.61217
Q99JY9	-0.510453	-0.644905	-1.12264	-0.351989	-0.479421	-1.05975	1.53367	0.776357	1.60163	0.257497
Q99K10	2.30644	-0.553884	0.145788	0.241905	-0.128588	-0.86769	0.925755	-0.764962	-0.992208	-0.312556
P08226	1.5563	-0.242383	-0.112713	-0.955806	-1.47897	-0.274166	-0.873731	0.193657	0.832947	1.35487
Q99JY0	-1.13771	-0.899762	-0.884302	0.0538736	1.26856	-0.87685	0.315056	1.75916	0.679695	-0.277731
Q9JM76	-0.674886	0.361403	-0.626556	0.897166	2.39566	-0.635448	-0.686228	-0.737239	-0.057922	-0.23595
Q99JY4	0.909743	1.74388	1.03364	0.434952	-0.109408	-1.19839	-0.806706	-0.326266	-0.483849	-1.19759
Q9Z1S5	-0.0910438	-0.341814	-1.22973	-0.332164	-0.313895	-0.541174	0.661532	2.44746	0.317436	-0.576605
P84309	-0.720662	-0.207009	-0.484476	-0.653939	-0.474794	1.51188	2.17062	-0.51782	-0.523966	-0.0998327
Q6PFD5	-0.0895507	0.0122934	-0.183846	0.540845	-0.465684	2.3039	-1.07208	-0.947078	0.688677	-0.787474
P84099	1.05671	0.433945	0.224636	1.77603	0.405408	-1.39801	-0.0735893	-0.596629	-0.50288	-1.32562
P84091	0.465327	-1.18754	-0.920211	-0.197485	2.12359	0.90542	-0.677637	-0.599998	0.453464	-0.364936
Q5XJY4	1.0441	0.442665	-0.343091	1.82957	1.00126	-0.777702	-0.84796	-0.651487	-1.01828	-0.679072
P84096	-0.401357	0.822247	-0.0772915	-0.902867	-0.386126	0.564146	-0.620532	2.11968	-1.38701	0.269105
Q9D3D9	-0.963502	1.196	-0.493868	-0.123219	1.29386	-1.48341	-0.829731	1.11222	-0.37358	0.66523
Q9D1P0	0.0532442	1.04762	-0.618803	0.614182	-0.923954	-0.155724	-0.441531	2.14135	-0.922594	-0.793782
P50544	2.73882	-0.0634322	-0.690201	-0.226767	-0.397941	-0.416	0.0520445	0.106581	-0.470508	-0.632597
Q9Z0U1	-0.23423	2.64646	0.46773	-0.549719	-0.468732	-0.75746	-0.408217	0.00402585	-0.678119	-0.0217384
Q99LC5	-1.34671	-0.424522	0.553077	0.273769	2.25089	-0.937981	-0.292687	0.0349725	0.485867	-0.596683
Q8BP40	0.233854	-0.214874	-0.0650422	-0.945338	-0.418721	0.0127908	-0.614055	-1.32684	1.42798	1.91025
O35643	-0.505123	-0.457618	-1.05901	-0.700581	-0.308584	0.00876624	1.86007	-0.88254	0.522877	1.52174
Q9CZM2	0.344488	2.47709	-0.982822	-0.914374	-0.854771	-0.0629659	0.0167238	-0.211341	-0.176315	0.364285
Q3TAS6	2.60438	-0.219193	0.741759	-0.222964	-0.695263	-0.451499	-0.312114	-0.645652	-0.554929	-0.244521
Q93092	-0.215062	-0.445532	-0.457177	-0.307486	2.83388	-0.269955	-0.286541	-0.364262	-0.159833	-0.328031
Q9EQF6	-1.04711	-0.964471	-0.473631	0.310851	-1.0232	0.205532	0.419134	0.504415	2.25772	-0.189234
P21619	-0.338311	0.0202115	-0.346891	-0.270208	-0.806148	-1.04709	1.41539	-0.533077	-0.238866	2.14499
Q3KNM2	0.154317	-1.26968	1.70122	-0.365857	-1.32715	0.911874	1.13808	-0.630836	-0.129439	-0.18253
Q61001	0.472489	-0.759633	2.59848	-0.327379	-0.429265	-0.467287	-0.0479545	0.033732	-0.959968	-0.113218
P28738	-0.544158	-0.310227	-0.518458	-0.612115	-0.608032	-0.236703	-0.298274	2.70332	0.0520278	0.372624
Q8BPM0	1.38558	-0.64542	-1.04581	-0.746824	-0.532344	-0.495187	-0.0624963	2.11558	0.0559504	-0.0290231
Q9DAM5	-0.831613	-0.844276	2.00685	0.370166	0.500394	-1.12512	0.759119	0.502959	-0.977363	-0.361109
Q9EQ80	1.3859	2.13895	-0.898552	-0.558229	-0.975719	-0.208415	0.0544402	-0.215064	-0.163077	-0.560239
Q7TSJ2	-0.633625	-0.356339	-0.489925	-0.579751	-0.602001	0.300654	-0.939273	2.43019	0.806538	0.0635293
P00920	-0.378863	-0.292679	-0.220768	-1.2946	-1.10377	-0.510054	1.4562	0.762236	-0.107263	1.68956
Q5DQR4	-1.16768	0.397081	0.838907	1.48301	-1.55742	0.240847	0.123745	0.557271	-1.27856	0.362805
Q8CI78	0.609414	0.528115	-0.34561	-1.31922	-1.62272	1.8132	0.116611	0.515494	0.20314	-0.498416
Q9CQI3	-0.0146094	0.208607	-0.122568	-0.174439	1.23021	-0.152768	-1.72317	-0.228827	1.88064	-0.903078
O08530	-1.22604	-0.00523972	-0.0568004	0.0280797	0.220426	2.43368	-0.14167	-0.925193	-0.707582	0.38034
O08539	0.234949	-0.884806	0.252779	-0.0545188	-0.12395	-1.26981	2.32172	0.462685	-0.928814	-0.010235
Q922J6	-0.925716	-0.957651	1.62114	-0.294431	1.08538	-0.90049	-0.588843	0.17717	-0.566722	1.35016
Q9D0M3	-0.263102	-0.729934	2.65648	-0.291967	-0.20264	0.175843	0.121774	-0.863873	0.0459966	-0.648576
Q6ZWN5	1.49648	0.600658	0.14894	-0.639364	-0.96783	-1.07356	-0.867832	0.0744946	-0.473848	1.70186
Q8R123	-0.386103	-0.393414	-0.15206	-0.29215	2.83256	-0.360743	-0.368225	-0.355595	-0.393838	-0.130428
Q80U23	-0.178381	-0.241222	0.111677	2.43915	-0.246692	0.288285	0.076482	-0.0689786	-0.63376	-1.54656
Q8K411	-0.409537	-0.337056	0.18023	-0.702281	-1.0792	1.33467	2.08787	-0.561705	-0.72591	0.212917
P59999	0.955172	-0.427638	-1.49398	-1.2199	-0.334438	0.57584	0.324927	-0.35389	1.87076	0.103148
P46978	-1.4179	0.83416	1.57395	0.185477	1.49467	-0.396059	-0.706849	-0.54634	-0.69984	-0.321271
Q9D172	-0.912352	0.172949	0.438514	1.30386	-0.828495	-0.650965	0.627591	1.35524	0.1876	-1.69395
Q8K1M6	0.0810244	-0.832121	-1.61205	0.485198	-1.25811	1.43409	0.13191	1.14064	0.671221	-0.241802
P48036	-0.470923	-0.223059	-0.419254	-0.434656	-0.399871	-0.226063	2.82414	-0.354366	-0.209784	-0.0861645
P15105	-0.0855245	-0.11985	-0.569199	-0.330655	2.68433	-0.957084	-0.303573	0.198969	0.0221265	-0.539544
P25444	-0.46535	-0.754954	2.69018	-0.820721	0.227408	-0.349551	-0.181413	-0.105385	0.0473689	-0.287579
P62301	0.267491	-1.11483	-0.385012	-0.343763	0.348978	-0.230349	-0.697808	-0.370589	-0.0466478	2.57253
Q920N7	0.0507413	0.970461	-0.862948	-0.68659	0.812704	2.0343	-1.04932	-0.32052	-0.914161	-0.0346684
Q64314	-0.767926	-1.17126	-0.801968	0.673554	-0.882012	1.88063	-0.459601	0.0281447	1.1305	0.369948
Q9Z1R2	-0.0637975	-0.894165	-0.504972	-0.331991	-0.429729	2.13171	0.717439	0.985695	-1.20487	-0.405326
Q80XG9	1.25755	-0.45	-0.479851	1.59452	-0.681507	-0.787751	-0.44436	1.44754	-0.6767	-0.77945
Q3URE1	-0.513169	1.40356	1.79794	-0.391315	0.683871	-0.27261	-1.02018	-0.924854	-0.952391	0.189142
Q8BK64	-0.382007	-0.378896	-0.820091	-0.355397	-0.817806	-1.21378	1.18146	-0.161811	1.4494	1.49893
Q9CTY5	-0.0750188	2.59186	0.588969	-0.784904	-0.61416	-0.40904	0.12462	-0.692751	-0.426458	-0.303116
Q6P5F7	-0.603737	1.16479	-0.853835	-1.12397	-0.261552	0.0897404	1.6915	1.128	-0.216222	-1.01471
O70378	-1.62943	-0.6301	-1.19259	-0.920016	0.996478	0.843809	0.452431	0.597522	0.344399	1.1375
Q9CPQ1	-0.669577	-0.259394	0.193897	0.0337564	0.39577	2.60306	-0.695887	-0.71637	-0.691445	-0.193807
Q8BH95	-0.806015	1.51444	-0.145711	0.534088	1.18077	-1.75042	-0.783648	0.571144	0.231488	-0.546133
P56528	-1.25523	1.35586	-1.22121	0.247923	-0.508096	-0.562363	0.339989	0.141863	-0.331311	1.79257
O35678	1.49218	0.653585	0.148353	0.31693	1.57243	-0.523225	-1.21801	-0.759068	-0.866367	-0.816797
Q9DC51	-0.298025	2.71423	0.504674	-0.278788	-0.279655	-0.48524	-0.538126	-0.388741	-0.528879	-0.421454
Q8BWF0	-1.16774	1.23766	0.19774	0.627665	0.635952	-0.217731	-0.742039	0.808188	0.547912	-1.92761
P03911	0.809654	-0.730369	-0.267319	-0.366138	1.5297	-0.446703	0.140362	-1.61465	1.47079	-0.525319
P09528	-0.935096	0.721112	1.75951	-1.47427	-0.230686	-0.582673	0.254388	0.0663348	-0.734192	1.15557
Q9Z2W8	-0.0309888	-0.478468	2.72054	-0.840191	-0.63653	0.034522	-0.0728689	-0.188711	-0.0452194	-0.462085
P09411	-1.16249	0.122379	-1.14611	2.06291	0.180108	-0.200171	-0.0813501	0.421762	0.847006	-1.04405
Q8BNY6	0.828713	-0.383822	-0.62477	-0.800743	-0.603194	-1.42915	0.127197	-0.0563615	1.03481	1.90732
Q61548	0.86665	-0.653805	-0.0198134	0.405235	2.30486	-0.798027	-0.836442	-0.437162	-0.901137	0.0696466
Q61543	-0.236043	-0.955567	-0.723386	-0.66531	0.255511	-0.221017	-0.304496	0.145168	2.61321	0.0919293
O88602	-0.339218	0.498125	1.65242	-0.349861	-1.75589	-0.94949	1.29016	0.282944	-0.148861	-0.180331
Q9Z0V7	-0.770672	-1.29787	-0.0208144	0.815544	0.318246	-0.115041	-1.25556	-0.201113	0.511624	2.01566
P14211	-0.711503	2.70416	-0.202524	0.113587	-0.353898	-0.270279	-0.74459	-0.0833295	-0.590317	0.138692
Q08460	-0.317282	0.640715	1.39907	1.59547	0.512371	-0.346764	-0.927106	-1.12344	-0.239729	-1.19331
Q922U2	-0.135985	0.374843	-0.294918	-1.08819	-0.68798	-0.163312	0.410167	2.47402	-0.883639	-0.00500687
Q9CQN1	-0.815285	0.714143	-1.15219	-0.495683	0.151629	0.0303088	-0.724453	2.37158	0.154555	-0.234601
Q8BWT1	2.39903	-0.847346	-0.776817	0.0982126	-0.123246	-0.610237	-0.555928	0.275318	0.822568	-0.681555
Q01097	0.537019	0.398356	0.201492	0.867088	-1.06087	1.46402	0.6417	-0.828595	-0.428685	-1.79153
Q80ZJ1	-0.811383	0.232598	0.0925246	-1.0662	-0.978529	-1.17307	1.06729	0.502837	1.82189	0.312034
P35436	0.0534797	-0.100146	-0.0639085	0.839226	-1.14151	0.552128	0.750037	0.955972	0.398701	-2.24398
Q8CBG9	0.201329	2.581	-0.246352	0.406964	0.0507571	-0.780205	-0.73733	-0.685127	-0.654731	-0.136304
Q7SIG6	-0.0934694	-0.44156	-0.41884	-0.317085	-0.103793	-0.458923	2.79158	0.045657	-0.51473	-0.488839
Q8CFI0	1.30365	0.294716	0.99275	-0.941952	-0.397838	0.866604	0.742245	-0.0765083	-1.37827	-1.4054
P07901	0.870976	-0.32582	-0.324704	-0.593677	-0.521885	-0.955229	-0.579128	0.512867	-0.46603	2.38263
O09167	0.0910637	0.539767	-0.766092	2.5801	-0.517583	0.0354179	-0.758351	-0.685468	-0.196795	-0.322058
Q9WVT6	-0.606446	2.21333	-0.38926	-0.717798	-0.732732	0.701039	0.413175	-0.843924	0.741128	-0.778514
Q7TSQ8	1.47856	-1.27942	0.946287	-0.590281	1.19007	-0.898071	-0.539753	-0.143717	-0.913964	0.75028
P04925	0.036564	0.562205	-1.2816	0.0383481	-1.44126	-0.121032	-0.127297	0.373768	-0.217637	2.17795
P62331	1.81977	-0.182587	1.62584	-0.454966	-0.484455	-1.02569	-0.317454	-1.18171	0.0841943	0.117049
Q3TC72	-1.12077	0.729781	-0.493025	0.719348	0.911191	-1.20236	-0.392959	0.824184	1.30475	-1.28014
Q99JI6	-0.884924	-0.0389552	-0.779372	0.153814	-0.222594	0.219519	2.59819	-0.616237	-0.578061	0.148622
P63085	-0.719197	-0.299946	0.188506	-0.719877	1.56388	-0.287992	-0.749843	-0.465596	2.05293	-0.562863
P63080	-0.654617	-0.746686	-0.149787	-1.07766	-0.759859	1.71725	1.22429	1.22104	-0.472093	-0.301873
Q8R4V2	-0.915179	0.0746449	-0.612775	-0.439171	-0.347299	2.29687	-0.695097	1.15552	-0.605163	0.0876525
Q7M750	-0.901418	-0.512962	-0.141334	-1.1866	0.42959	0.186832	1.43932	1.87011	-0.653238	-0.530297
P61028	-0.506692	-1.70009	-0.438959	1.03043	0.0751551	-0.527126	1.82587	-0.718812	0.438486	0.521736
Q9WUR9	0.0721527	-0.399078	-0.880123	2.34053	0.92459	-1.14525	-0.365508	-0.508689	0.0885912	-0.127218
P61022	-0.143266	-0.328977	-0.367494	-0.19231	-0.311047	-0.292671	0.51564	-0.53143	-0.991458	2.64301
P62204	-0.238991	-0.264675	2.68666	-0.501468	-0.324251	-0.64395	-0.480599	-0.476237	-0.32321	0.566724
Q9CQ75	-0.0124048	2.06996	-1.12129	1.078	-0.383236	-1.10918	-0.00107228	0.527802	-0.736716	-0.311853
P97351	0.573698	0.523426	0.049825	-0.237438	-0.469881	-1.49535	-0.393473	2.22217	-0.881246	0.108275
Q8BK72	-1.10402	-0.648005	-1.17814	-0.271115	-1.10007	0.605944	0.383754	1.41099	1.38507	0.515595
Q9CQ62	-0.521264	-0.134001	0.0261848	0.185701	0.311991	-0.914446	2.29834	-1.11485	-0.845642	0.707987
Q9D3B1	1.84975	-0.225186	1.01843	1.21582	-0.688635	-0.499899	-0.700629	-0.737615	-0.118907	-1.11314
P49722	2.5113	0.821545	-0.766288	-0.155118	-0.122574	-0.300392	-0.531617	-0.759415	-0.664453	-0.0329894
P38060	0.533269	0.691263	2.40301	-1.06347	-0.201124	-0.466081	-0.681661	-0.633716	-0.431028	-0.150461
Q9D8V7	0.152363	0.0781738	-0.152761	-0.595748	0.185704	-0.0117515	-0.00397344	-1.48636	-0.610251	2.44461
Q9D6F4	-0.438769	0.665744	0.756685	2.37132	-0.101813	-0.68214	-0.698406	-0.699449	-0.704299	-0.46887
Q7TMM9	2.07922	0.201948	-0.0270832	1.17148	-0.440206	-0.636196	-0.952362	-1.06225	0.36802	-0.702578
Q9D1R1	0.154301	2.30737	0.0651406	0.653989	0.532199	-0.46238	-0.820631	-0.767955	-0.63238	-1.02965
Q03137	-0.887044	-0.689168	-0.751186	-0.161526	-0.700197	1.24439	0.982227	0.845832	-1.24972	1.3664
Q9Z140	0.420214	-1.76889	-1.07452	0.338788	-0.374962	0.0366651	0.952177	0.0349958	-0.36502	1.80056
Q3UUI3	-0.504568	0.332075	-0.190306	-0.803596	-0.491065	-0.619496	-0.319809	2.62638	0.389937	-0.419553
Q9CXY9	-0.383639	-0.273067	0.286889	-0.108508	0.113368	-0.388757	2.64597	-0.85558	-0.871641	-0.165039
Q9D6G9	0.99719	0.805216	-0.403917	-1.15565	0.735443	0.657452	0.0179485	-0.166091	-2.1133	0.625705
Q99J99	2.8421	-0.287688	-0.351258	-0.336197	-0.243099	-0.364361	-0.374464	-0.23307	-0.279302	-0.372661
B0F2B4	-0.973734	-0.925342	1.0402	1.43222	1.71931	-0.409441	-0.501032	-0.277346	-0.565429	-0.539412
P31650	-0.674585	0.17026	2.48663	-0.197609	-0.13989	-0.0370134	-0.333455	0.612981	-0.992147	-0.895172
Q9QYB8	-0.687157	-0.696971	-0.166203	-0.24897	-0.205115	-0.3603	0.0337981	-0.391375	-0.0389937	2.76129
Q9D7X3	-1.16375	0.06622	1.3346	-0.169275	-0.297117	-1.0453	-1.03516	0.165967	1.86358	0.280235
Q9QYB1	-0.326938	0.593949	-0.917073	1.03446	0.609818	1.35752	-0.21945	-0.179484	0.125278	-2.07808
Q921G7	-0.490297	0.160173	1.5849	0.087885	0.599065	-0.186507	0.754153	-0.184878	-0.0406173	-2.28388
P29758	-1.33251	1.34311	-0.595332	-0.674132	0.226939	0.302013	-1.33989	1.22335	1.06304	-0.216596
Q61753	-0.0162792	-1.14781	-1.16939	-0.846769	-0.0213053	-0.0110777	-0.260862	1.97112	1.25876	0.243623
Q61206	1.0244	-0.660995	-0.390977	-0.833832	-0.5773	-0.32995	1.45035	-1.23888	1.60704	-0.0498499
P08752	0.975552	0.189708	0.722888	-1.04184	-1.1529	-1.05169	1.62577	0.634385	-0.959264	0.0573931
Q07813	-1.47289	-0.513695	0.373776	0.0370832	-0.620133	0.427049	-0.845152	2.00166	-0.383167	0.995469
P31324	0.44605	-0.857912	0.350838	-0.96416	-0.0247049	-1.3564	0.411631	1.49433	1.40001	-0.899679
Q8R555	2.47868	0.110044	-0.253361	-0.0568353	-1.04176	-0.402283	-0.163497	-0.470539	0.693916	-0.894362
B1AXV0	0.78918	-1.67723	0.730429	-1.18962	0.0593323	0.963685	1.29657	-0.576003	-0.74211	0.345768
P14206	2.82938	-0.345874	-0.0939796	-0.425104	-0.443008	-0.236664	-0.23453	-0.290989	-0.430892	-0.328342
O88704	-1.0226	0.464225	-1.06686	-0.754239	2.06457	-0.313866	-0.5602	0.43553	1.04133	-0.287883
O88703	0.0886961	-1.26462	-0.0159595	-1.38606	0.71588	0.56142	1.49855	-0.148134	1.06482	-1.1146
Q91VK4	-0.69487	0.359204	2.27579	-0.982306	0.693652	-0.779376	0.0243135	0.180664	-1.05917	-0.0179014
P28660	0.306676	-0.025592	2.11971	-0.142791	0.786593	-0.309356	-1.48994	-1.04509	-0.515522	0.315304
P28661	0.214783	0.431255	0.540075	0.874518	-0.417374	-0.865812	1.93825	-1.34741	-0.310535	-1.05775
Q9WTQ8	0.0335483	-0.327693	-0.119265	0.102851	-0.204491	2.66318	-0.6997	-0.963421	-0.556345	0.0713405
P04104	0.814294	-0.712646	-0.458588	0.139209	-0.908513	-0.64516	-0.475054	2.33795	-0.621022	0.529532
Q80UW2	-0.548133	-0.512797	0.249596	2.77803	-0.292127	-0.373797	-0.373837	-0.370356	-0.278411	-0.278164
P00416	0.093176	-0.407757	-0.0166632	-0.541658	-0.206272	-0.373464	2.78229	-0.482457	-0.332445	-0.514745
Q8BGR6	0.583047	-0.371292	-0.150789	-0.616015	2.39551	0.438715	-0.269609	0.0457516	-1.06018	-0.995137
Q922H2	-0.0241101	-0.050744	-0.713169	0.547679	2.63123	-0.521213	-0.455117	-0.451264	-0.238245	-0.725051
O35681	2.3601	-0.226673	0.444272	0.47134	-0.325397	-1.51514	-0.0802016	-0.597316	-0.428705	-0.102282
Q80VQ0	0.518177	1.43325	-0.383346	0.626382	-1.82721	1.13125	0.400122	-0.949053	-0.537711	-0.411864
P05532	2.64759	0.277175	0.365416	-0.846708	-0.242934	-0.438113	-0.418045	-0.421224	-0.331727	-0.591432
P62754	-0.236031	-0.594634	-0.412042	0.359601	0.714357	-0.695028	2.51685	-0.650168	-0.639463	-0.363438
Q61990	1.1834	-0.86648	-1.23567	-0.427116	-0.194476	-0.599019	-1.10603	1.13587	1.00864	1.10088
Q9WV60	-0.405671	-0.909817	-1.04689	-0.160068	-0.531208	2.34236	0.818454	0.00317444	-0.524894	0.414558
Q91W43	-0.920553	-0.349496	-1.09083	-1.03531	-0.802384	1.04956	0.559426	1.682	-0.0306204	0.938211
Q63912	-0.745831	1.66234	0.322027	-0.2436	-0.0380426	-0.620882	-1.44018	1.67781	-0.0910036	-0.48264
P26048	-0.628325	-0.364463	-0.279907	-0.296693	-0.313743	-0.347729	-0.24832	2.80883	0.0365783	-0.366228
Q64487	-1.21405	-0.522675	-0.761809	1.23548	-0.437011	0.543096	1.24335	1.3891	-0.956993	-0.518495
Q8VHK5	-0.396556	-0.67047	-0.783028	-0.686156	-0.596527	1.49048	1.97247	0.621954	-0.499365	-0.452812
Q9Z1B3	0.0839453	-0.568875	-0.48404	-0.24308	-0.610392	-0.555086	2.0708	1.58173	-0.422623	-0.852381
Q9D023	-0.497242	0.0420929	2.76232	-0.249339	0.196509	-0.461255	-0.489953	-0.425312	-0.41885	-0.458968
Q9CQS4	0.937487	0.0115149	-1.37487	-0.204613	0.594556	1.96209	0.233083	-0.612697	-0.349045	-1.1975
P41105	1.39099	0.821133	0.526747	0.665359	0.970601	-0.428165	-1.1122	-0.822216	-1.55736	-0.454894
P19253	-0.813594	0.283301	-0.675985	0.200645	-0.350519	-0.529955	-0.635882	2.37502	0.880029	-0.733056
P19258	-0.687571	-1.4997	2.17982	-0.390868	0.678606	0.299794	-0.845002	-0.146937	0.244143	0.167715
Q80XI4	-0.201008	-0.184452	-0.326207	-0.56698	-0.479837	-0.549425	-0.306494	-0.42442	0.279595	2.75923
P54071	-1.262	-0.130727	-0.781428	-0.186592	1.03011	-1.26463	-0.229573	1.22452	1.59128	0.00903197
Q9CYH2	0.253914	-0.445558	-0.0860319	-0.489835	-0.566988	1.17758	-1.36664	1.78928	-1.04855	0.782836
Q9QUI0	-0.553489	-0.704817	2.6127	0.696254	-0.589302	-0.430567	-0.364589	-0.299132	-0.00541517	-0.361647
Q9CXJ4	-1.68441	0.0013035	0.612852	-0.744627	0.543026	1.44779	0.398427	-0.293449	0.990339	-1.27125
P23818	-1.00709	-0.580062	0.0242737	0.79571	-0.121181	2.02011	0.170276	-0.566066	0.704338	-1.44031
P47746	-0.9463	-0.689884	2.2954	-0.558575	0.0854329	-0.134791	-0.382847	1.21483	-0.511559	-0.371706
P47740	-0.792531	-1.20399	-0.624312	-0.0431511	-0.648367	0.669256	1.87648	1.21926	0.2991	-0.751749
Q9D8E6	0.185208	-1.01825	-1.7006	-0.104825	-0.438513	1.78317	-0.437036	0.865792	0.844279	0.0207738
Q60766	-0.791069	-0.513544	-0.664944	-0.0954842	-0.401696	0.126673	-0.417725	2.69546	0.172382	-0.11005
P06745	-0.22856	-0.321029	1.92555	-1.20851	1.25905	-0.720726	0.793035	-0.303758	-0.858836	-0.336209
Q9QXY6	2.45324	-0.787601	-0.783537	-0.645087	-0.67197	-0.119262	0.302429	-0.550425	0.67428	0.12793
P57746	-0.280058	-1.18406	-0.273827	-1.04972	-0.33988	-0.0661637	1.95764	-0.39934	0.14925	1.48616
Q8BJS4	1.66502	-0.261477	1.52897	-0.181752	-0.133831	-1.1998	-0.552882	-0.142766	0.57329	-1.29477
P02535	1.17688	-0.657882	-0.0557949	-0.785266	-0.0014829	-0.027129	2.04814	0.402403	-1.05806	-1.0418
P07724	-0.13129	-0.391692	-0.464087	2.81548	-0.461156	-0.4441	-0.0222246	-0.271745	-0.364007	-0.265175
Q921F2	1.42702	0.897229	0.19915	0.0715938	-0.712318	-0.851825	-0.982868	-0.973326	-0.664112	1.58946
Q60612	-1.18213	-0.989413	-1.26074	1.65614	-0.567395	0.150806	0.951012	0.112711	0.121639	1.00736
Q8BG67	-0.884481	-0.624626	-0.614526	-0.145683	-0.699532	0.637452	-0.778311	-0.151955	2.17162	1.09004
Q9DB41	-0.373617	-0.413636	-0.129426	-0.411875	-0.382014	-0.299877	-0.297082	-0.154891	2.83169	-0.369268
Q5GH67	-0.261775	0.575306	0.918096	-0.387127	-1.68817	-0.7782	-0.0505977	-0.0474562	2.01502	-0.295094
Q8R3F5	-0.439578	-0.431205	-0.840415	1.68883	1.97556	-0.816274	-0.217918	-0.583239	-0.324719	-0.0110489
Q80V42	2.46035	0.969309	-0.684192	-0.77161	-0.694885	-0.34996	-0.0474025	-0.347059	-0.457916	-0.076639
Q61699	0.251445	-0.268469	-1.50892	-0.661585	1.38709	0.413305	-0.215083	0.562936	1.37821	-1.33893
O88712	-0.388495	-0.287737	-0.392247	-0.391402	-0.326332	-0.209859	-0.253901	-0.22416	2.83915	-0.365011
O35098	-0.617039	-0.253401	-0.507475	-0.677725	0.00703404	-0.226798	2.21651	-0.663857	-0.680719	1.40347
Q8CGM1	-0.718934	-0.0818558	-0.652397	-0.501718	-0.237917	0.414836	-0.255168	-0.269732	2.69755	-0.394663
P08103	-0.718133	-0.257106	-0.746199	-0.504552	-0.605262	2.09301	0.494656	1.38158	-0.397516	-0.740476
Q9WTP7	-0.85937	-0.947431	-0.277075	0.374481	0.0487226	-0.832757	-0.323462	2.50595	0.0599437	0.251
Q8BY89	-0.308687	-0.362929	-1.20751	-0.277158	-0.385934	2.44486	-0.0879764	-0.249616	0.905649	-0.470705
Q8R3T5	-0.893691	-0.778055	-0.618012	-0.684722	-0.711103	1.86733	0.845282	0.183556	1.3147	-0.525289
P60202	0.543399	1.01112	1.83036	-1.63293	-0.657387	0.17294	0.268483	-0.396447	-0.97293	-0.166615
Q8CGC7	2.32407	0.638293	-0.389203	-0.817199	0.0882106	-0.0102202	-1.22018	-0.558363	-0.55778	0.502379
Q62188	-0.633443	-0.343899	-0.925026	-0.0775099	0.11126	0.14376	-0.489022	0.991063	2.28723	-1.06441
Q80TL4	-1.02163	-0.590166	-1.24613	1.79908	-0.456896	-0.214159	-0.304472	0.366273	0.146402	1.52169
Q62433	1.42908	0.109713	-0.151749	-0.306486	2.13552	-0.316912	-0.703854	-0.530959	-0.779932	-0.884426
Q80TL1	-0.748021	-0.289718	2.01343	0.531673	1.42885	-0.936435	-0.646218	-0.620005	-0.243495	-0.490056
Q8BGA9	-0.668101	-0.282243	-0.632908	-0.507125	-0.535391	-0.418631	-0.141076	-0.516087	2.18041	1.52116
Q9WV55	-0.607087	-0.378939	0.121977	-0.388416	2.7529	-0.163269	-0.279906	-0.316563	-0.733727	-0.00697531
P48722	-0.272527	-0.332667	-0.338815	-0.321706	-0.32368	-0.32285	-0.289551	-0.321676	-0.322009	2.84548
P97742	2.07128	0.240399	0.418459	-0.6234	-0.869242	0.21189	1.06273	-0.786843	-0.703034	-1.02225
Q91VE0	-0.922545	-0.979087	-0.464745	0.373787	1.14062	0.935797	1.44854	0.485509	-1.38838	-0.629502
Q8K021	1.49335	-0.655623	-0.841388	-0.169315	-0.173133	-0.805565	-0.24543	-0.605053	-0.115594	2.11775
Q2PFD7	-1.18978	-0.159973	-0.798832	-0.586686	-0.347782	-0.0570605	1.97581	-0.570503	1.46666	0.268143
Q8BL03	-0.412808	-0.533347	-0.670853	0.14103	-0.272014	2.579	-0.290664	0.297893	-1.06154	0.223303
Q921T2	-0.481321	-0.197868	-0.729727	-0.441722	-0.55992	2.54158	0.351803	-0.986259	0.200517	0.30292
Q920I9	-0.556151	-0.870327	1.64056	1.96665	-0.272529	-0.239847	-0.793461	0.0335595	-0.769616	-0.138834
P12787	-1.01397	-0.120853	-0.179929	-0.360631	0.584505	2.56242	-0.644582	-0.532692	0.121814	-0.416077
Q9D2P8	2.54263	0.413136	0.209459	-0.546011	0.129302	-0.804268	-0.373677	-0.144873	-1.01437	-0.411329
Q80VL1	1.09028	-0.109968	-0.465618	-0.855192	2.43278	-0.281683	-0.40772	-0.324095	-0.547499	-0.531282
O70503	0.513019	0.0125331	-0.25656	0.32766	2.54817	-0.584538	-0.541319	-0.648976	-0.879904	-0.490086
Q91WD5	-1.12047	0.0564583	1.0053	-0.0396044	0.58869	1.41609	0.516835	-0.477734	0.0245541	-1.97011
Q6ZQI3	-0.873478	-0.0951842	-0.208568	-0.0959802	-0.11867	-0.606093	-0.81037	2.65124	-0.140221	0.297326
Q9CRB8	-0.38296	-0.648011	0.0608406	-0.522368	2.67482	-0.44103	-0.680732	0.415468	-0.408834	-0.0671961
O35465	-0.128139	-0.306579	-0.495336	-0.194914	2.79354	-0.0593981	-0.38956	-0.487333	-0.632128	-0.10015
Q9CWF2	-0.537267	0.154448	-1.03269	-0.00050807	1.26056	0.396616	-0.754157	-0.754689	2.03614	-0.768459
Q8BFP9	-1.18079	-0.669533	-0.470767	0.130835	0.436018	-0.301162	1.95766	-0.19094	1.31211	-1.02343
Q76MZ3	-0.759262	-0.629915	0.729621	0.26225	-1.75041	0.366819	-0.217921	1.9136	0.54963	-0.464412
Q9R1Q9	-0.0398224	-0.184911	0.462787	0.335659	0.570929	-0.556478	-1.6822	-0.961677	-0.00514465	2.06085
O70435	0.380819	-0.244554	-1.14467	0.721189	-0.261868	0.0144355	2.34598	-0.559587	-1.01046	-0.241283
Q3UHK6	-0.804051	-0.742494	-1.08481	-0.265335	-0.4878	1.04323	0.310742	0.168595	2.2291	-0.367184
Q99J85	-0.431904	-0.419344	-0.456567	2.77416	-0.455115	0.273078	-0.398901	-0.202527	-0.436791	-0.24609
Q9Z127	0.310054	-0.299561	-0.176833	0.575153	0.398971	-1.94057	0.516169	1.66972	0.151011	-1.20411
P47757	-0.489197	0.346106	-0.485467	0.161804	2.71313	-0.499875	-0.395823	-0.493267	-0.412111	-0.445296
Q60771	1.30329	1.19384	0.31102	-0.408327	-0.296485	0.849157	-0.298849	0.161467	-2.01002	-0.805093
P20444	-0.248672	-0.473707	-0.150092	-0.302619	2.80935	0.0201566	-0.298704	-0.395349	-0.487205	-0.473164
Q8BW75	-0.782495	-0.0259865	1.20279	0.21976	0.864793	0.803652	0.454811	-0.617778	0.0942515	-2.2138
P55088	-1.05787	-1.3078	-0.799866	-0.394334	-0.873531	1.02761	0.714775	0.686474	1.53378	0.470762
Q8K310	2.13353	-1.06492	-0.432173	-0.824674	-0.61574	0.0410606	1.14776	-0.572811	-0.355011	0.542982
P59648	-0.845571	0.896025	1.97813	-1.33245	0.368558	-0.572401	0.615606	-0.718839	-0.61811	0.229053
Q64516	-0.335655	-0.169103	1.82311	-0.290662	0.336117	0.571264	0.909674	-0.163393	-0.8105	-1.87085
Q6ZPE2	-0.554025	-0.759673	0.782111	-0.189993	-0.145919	-0.681937	2.21318	-0.640733	-0.926073	0.903067
O35682	-0.277679	-0.977394	-0.787937	-0.358829	-0.611915	-0.852362	0.800597	1.39937	1.86501	-0.19887
P15209	0.878628	-0.4607	-1.33418	-0.325865	-0.55671	-0.186277	0.460244	-0.720394	-0.00287771	2.24814
Q3TL44	-0.611055	0.872042	-0.495942	-0.136816	0.275252	-0.0405414	2.38641	-0.501526	-1.03225	-0.715579
Q3V0I2	2.74165	0.0273966	-0.228873	-0.0529253	-0.270081	-0.782428	-0.593453	0.0303969	-0.367767	-0.503915
Q99KI0	-1.23633	0.374829	-0.268884	0.421257	0.92723	-0.132631	0.579945	0.76976	0.739318	-2.1745
P40630	-0.150902	2.59351	-0.964244	0.345142	-0.681833	0.0571098	-0.699537	-0.115994	-0.472388	0.0891381
Q5IRJ6	-0.000936322	1.2559	1.96619	0.636444	-0.214974	-1.14266	-0.836716	-0.802625	-0.636741	-0.223884
Q921E2	-0.214055	-0.0317276	1.76119	0.458101	1.07542	-1.1726	-1.17557	-0.953181	-0.501334	0.753755
P24288	-0.427973	0.590582	-0.90804	-0.208001	-1.20515	0.799991	-0.263976	2.10277	0.431179	-0.911386
P62918	2.22548	-1.20359	-0.0866661	0.36732	-0.557608	-0.355096	-0.195581	0.242836	-1.17417	0.737075
Q60597	-1.32018	0.226227	-0.0578017	0.233966	0.40844	0.0127523	1.27111	0.500432	0.829157	-2.1041
P62911	-0.194623	0.487408	0.21793	0.901697	0.372839	-0.928954	-0.861808	-1.07369	-0.940972	2.02017
O88507	-0.951263	-0.690662	0.427094	-0.62736	-0.210665	2.50827	-0.188615	-0.350736	-0.479661	0.563601
Q61644	-0.361667	-0.45391	-0.283062	-0.238089	-0.306863	-0.267948	-0.38116	-0.318646	-0.227952	2.8393
Q05920	-1.35838	1.02499	0.0558961	0.574854	0.27479	0.744167	0.450062	0.17333	0.260494	-2.2002
Q80UU9	-0.494428	-0.212428	-0.176522	0.720608	-0.367546	-0.565003	2.60142	-0.72311	-0.624802	-0.158186
O89051	-0.779262	1.33403	-0.926876	-0.0882955	-0.609649	-0.33916	0.429207	0.554032	1.7423	-1.31633
Q4KMM3	-0.130214	-1.29335	0.784995	-0.328744	1.37958	-0.728661	-0.562429	1.72581	0.0756842	-0.922679
Q8BGP6	-0.171545	0.881079	-0.118846	0.384808	-1.50015	2.05545	-0.239476	-0.182943	0.0983684	-1.20675
P58281	0.238663	-0.344422	0.223994	-0.229462	-0.00198714	1.75499	0.942162	-0.460121	0.00742534	-2.13124
Q9CQC7	0.66517	-0.356447	-0.492973	0.552422	-1.47677	-0.364191	0.827713	0.280394	1.72159	-1.35691
P08553	2.22637	-1.0834	-0.327626	-1.21634	-0.740649	0.492778	0.309436	0.278792	-0.367175	0.42782
Q8BGF6	0.128606	-0.598815	-0.499874	-0.310933	-0.528938	0.773742	-0.562442	-0.468506	-0.503862	2.57102
Q8R164	0.47411	-1.58315	-0.491507	0.671146	1.42526	-0.798483	-0.696577	0.148356	1.43505	-0.584214
Q02257	1.50426	-0.167987	-0.773926	-0.742243	-0.783248	0.0206281	1.99785	-0.427756	-0.849468	0.221896
Q923Z0	-1.10599	0.539206	1.42183	-0.226634	0.212714	0.0459811	1.5616	-0.561606	-1.58821	-0.298885
P97315	-0.339659	-0.318415	-0.209599	-0.478324	0.968018	2.52964	-0.583942	-0.619126	-0.483396	-0.465196
P14148	0.945375	-0.709347	0.419675	0.792853	0.22416	-1.11036	-0.269118	-0.889131	-1.19782	1.79372
Q5SYD0	0.289139	-0.311583	-0.559054	-0.408319	-1.13003	0.277471	2.00666	1.3448	-0.832763	-0.676327
P61922	-0.512619	0.506385	-0.123907	0.428021	1.04881	-1.31758	0.121084	0.839391	0.960776	-1.95036
P97772	2.58163	-0.528938	-0.819938	-0.345791	-0.841598	0.400236	0.175296	-0.249788	0.155831	-0.526938
Q8CJ61	-0.734383	-0.52155	-0.611613	0.766485	0.42733	-0.842848	-1.01363	-0.595852	1.74399	1.38207
Q59J78	-0.794052	-0.704264	-0.798137	1.35308	2.07628	-0.778276	-0.634432	0.0499181	-0.054703	0.284582
Q9WUQ2	2.07449	-0.613772	-1.19557	-1.22995	-0.534564	-0.0619519	0.977621	0.260063	0.240164	0.0834739
Q8R0S2	-0.45811	0.055652	-0.993107	0.257141	-0.714878	0.123915	-0.212586	2.54526	0.199706	-0.802998
P97427	0.2184	0.173915	0.600948	2.37775	-0.50187	-1.20762	-0.848563	0.0274754	-0.66823	-0.1722
Q6DFY8	-1.03094	-1.10342	-0.422191	-0.914385	-0.982015	0.887749	1.11356	1.08839	0.134373	1.22889
Q99LP6	-0.546515	-0.28329	-0.712713	0.0128407	2.55691	-0.381695	-0.434754	-0.493541	-0.550321	0.833079
Q3TFD2	-0.600421	-0.492773	-0.841099	-0.886635	-0.541254	0.0255455	2.30873	0.0924321	-0.177694	1.11317
O35857	-1.83443	-0.484798	-0.342147	0.773953	0.910654	-0.627871	-0.633904	1.65758	0.557037	0.0239284
Q3TTY5	0.888211	0.0962597	-0.724168	-1.24999	-0.768023	0.909475	1.81253	0.510831	-0.91602	-0.559109
Q9CYN2	1.44471	1.37326	-0.625978	-0.524865	1.42433	-0.657076	-0.786539	-0.910525	-0.66836	-0.0689609
Q9JL56	0.869598	-0.373377	0.427677	-0.615755	2.41211	-0.626459	-0.357361	-0.278906	-0.550039	-0.907493
O35459	-0.847498	0.503357	-0.251376	0.923635	-0.526394	-0.345963	-0.633445	-0.746106	-0.435762	2.35955
Q9CWG8	-1.03333	-0.869289	-0.99587	-0.0611957	-0.904138	1.46536	0.712116	-0.0047145	1.64533	0.0457292
P55096	-0.988638	2.24787	-0.0792031	-0.152677	-0.772549	0.213605	-0.171984	1.11774	-0.803947	-0.610221
Q9QXW9	2.62092	-0.3421	0.738577	-0.0529333	-0.505046	-0.493054	-0.509402	-0.47523	-0.485715	-0.496015
Q68FD9	-0.631699	-0.874829	-0.459587	-0.438413	-0.315763	1.87083	-0.611529	-0.638858	0.399652	1.7002
P51660	-1.31724	0.872604	0.726654	-0.226208	-0.918056	-0.171902	-0.882197	-0.74971	1.05231	1.61375
Q8K2C9	-1.10643	-1.60506	0.255511	-0.656193	0.0822817	0.997761	0.0985486	1.56663	-0.581401	0.948352
Q9CXD6	-1.33172	0.141295	0.312853	1.93465	0.862831	-1.38468	0.0259019	-0.468554	0.443337	-0.535913
P51881	-0.27167	-0.227538	1.30626	-0.202963	-0.349019	0.0382132	1.63843	0.00342847	0.138505	-2.07364
P17047	-0.604178	-0.572807	-1.11011	-0.537694	-0.242823	0.445633	0.0236724	2.55408	-0.0164098	0.0606304
Q9DB60	-0.571265	2.07745	-0.959504	-0.740906	-0.756062	1.42313	0.203633	-0.0680905	-0.130787	-0.477605
P62908	0.99215	-0.149471	0.431835	-0.0769234	0.465664	-1.16698	-1.10978	-0.739909	-0.651308	2.00473
Q14BI2	-0.521472	-0.31106	-0.35253	-0.447618	-0.472231	-0.0170731	2.42115	1.09294	-0.866253	-0.525849
Q3ULF4	1.45506	0.0137435	0.452973	-1.37999	1.46062	0.190482	-1.16716	-0.862223	-0.573843	0.410333
P35585	2.00942	-0.436273	1.76036	-0.581261	-0.515906	-0.590219	-0.479507	-0.539753	-0.351738	-0.275117
Q9QY42	-1.11118	0.0333592	-0.76981	0.0280442	0.063203	-0.341552	2.33937	-0.0262635	0.773777	-0.988952
Q56A07	-0.593646	0.994007	-0.664119	-0.583987	2.44711	-0.489636	-0.508781	0.219496	-0.463828	-0.356617
Q9R0P5	0.357281	-0.302892	-0.862074	0.0500456	-1.13547	-0.0349421	0.508693	-0.821058	2.40508	-0.164655
O89116	0.452144	0.556552	0.573526	-0.348749	2.10561	-1.14471	-0.159971	-0.697236	-1.33401	-0.00314931
Q9R0P9	-0.722038	-0.67891	-0.370759	-0.47227	-0.513434	0.873674	1.95637	1.33489	-0.580392	-0.827131
O89112	-1.03913	-0.171095	-0.821501	-0.584091	-0.931991	1.21928	-0.0602706	0.376414	-0.0776729	2.09005
P46638	-0.214726	0.33515	-1.0671	-0.381188	-0.348927	-0.474517	-0.783755	-0.0135429	0.413875	2.53474
Q8BJI1	-0.335807	-0.39589	2.8286	-0.271531	-0.36665	-0.0378478	-0.383833	-0.404061	-0.383557	-0.249425
Q9QVP9	-0.343205	0.529905	-1.04201	0.74649	2.38446	-0.73867	-0.444766	-0.207371	-0.660169	-0.22466
P62761	0.700514	0.238402	0.736638	-0.1077	0.706717	-0.855103	-1.58209	-1.32291	-0.0668837	1.55241
Q63810	-0.152929	-0.256806	-0.438816	2.82706	-0.384514	-0.499594	-0.338183	-0.138093	-0.264842	-0.353283
Q9WV31	-0.93079	-0.904682	1.67447	-1.23928	-0.0985256	-0.913752	0.312556	0.87855	1.11835	0.103115
P35980	0.67056	1.37022	-1.24544	-0.111293	-0.519755	-0.12919	-0.917001	-0.317098	-0.657934	1.85693
Q91ZH7	0.103916	0.170966	-1.52701	-0.600969	-0.458012	-0.515306	0.170772	-0.336395	0.730103	2.26194
P42932	-0.469707	-0.0875587	-0.430227	-0.045753	0.178841	1.98643	-1.72021	1.2064	-0.331345	-0.286881
Q9QZH6	-0.91756	-0.93635	-0.483796	-0.269092	-0.744537	1.10695	0.834172	0.145317	1.98859	-0.723695
Q641P0	-1.43086	-0.097269	-1.05257	-0.343168	-0.457233	1.17589	0.339869	-0.559469	1.82778	0.597027
O35449	-0.638978	-0.255474	-1.28057	-0.316975	0.0381582	0.731392	2.29653	0.564632	-0.504101	-0.634618
Q3TC33	-1.01571	-0.354187	1.05906	0.42587	1.85268	-0.655644	0.90585	-0.681887	-0.442149	-1.09388
P58252	-0.245212	0.245861	-0.321769	-0.843317	-1.90247	-0.286689	1.90984	0.503361	0.570472	0.369926
Q9JLR1	0.451764	0.515678	2.21797	-0.543762	0.65231	-0.504955	-0.327516	-1.267	-0.274372	-0.920119
Q9Z210	-0.674268	-0.573309	-0.134684	1.35848	2.11691	0.0121578	-0.610178	-0.850716	-0.855092	0.210698
Q9WTP6	-0.569993	-0.204723	0.304984	0.354513	-0.817156	0.190125	-0.123666	2.48435	-0.482393	-1.13604
P12657	-0.0223534	-0.305099	-1.33911	-0.281633	-0.212811	2.45805	-0.806126	0.0537419	0.536053	-0.0807054
Q9JL62	-0.570445	0.646535	0.11728	0.650321	-0.0639613	2.27255	-0.946971	-0.944625	-0.887493	-0.273189
Q9Z2G6	0.927713	0.753422	1.01426	-1.11479	1.56025	-0.774221	-0.868126	0.214314	-0.858126	-0.85469
Q9JJK2	-0.758406	0.498878	-0.945519	-0.930175	1.74842	0.345452	0.536302	1.15926	-1.17401	-0.480208
Q5HZI9	-0.358653	0.346407	2.65357	-0.672169	-0.55737	0.350701	-0.393491	-0.319154	-0.433644	-0.616203
Q8R2Z5	1.78661	0.1591	1.06391	1.16982	-0.280273	-1.01409	-0.778186	-0.897012	-0.733944	-0.47594
P47857	-0.361736	-0.406421	-0.36148	2.73356	-0.548291	-0.113834	0.397364	-0.503287	-0.533759	-0.302115
Q9D1N9	-1.27605	-0.389185	0.790466	-0.296374	-0.271639	-0.0690656	2.38611	0.257458	-0.685859	-0.445865
Q3V3R1	-1.60623	0.547385	1.1808	0.404045	0.264081	0.050157	1.17027	-0.530385	0.193852	-1.67398
P59041	-0.744542	-1.06297	-0.0604769	2.34018	-0.386438	1.06543	-0.0664367	-0.585177	-0.449222	-0.0503445
P16332	0.48618	-0.706761	0.401657	-0.633547	-0.115768	1.3518	-0.172193	1.74653	-1.15897	-1.19893
Q80YD1	0.270383	-0.302005	2.71248	0.183356	-0.629568	-0.388477	-0.279537	-0.51848	-0.501727	-0.546423
Q01815	-0.333872	-0.419029	-0.324083	-0.34258	-0.407823	-0.312179	-0.353551	-0.273883	-0.0654009	2.8324
Q8BTV1	-0.243871	-0.530841	-0.571692	-0.319902	-0.408335	-0.0926066	2.77306	-0.490026	-0.300358	0.184575
Q8CEE7	0.0976261	-0.812889	-0.506005	-0.613924	-0.221998	0.951286	1.99288	0.856909	-1.37991	-0.363972
Q9CQF9	-0.632891	0.199045	1.56507	1.03588	0.794737	-0.683749	-0.699099	-1.10569	-1.26499	0.791681
Q9CZW4	0.379856	0.297614	0.865213	0.175792	0.00192178	0.598512	1.38891	-1.75333	-0.37883	-1.57566
Q9JLT4	-0.557305	-0.627412	-0.144625	1.4222	-0.657	-0.686626	2.0972	0.405439	-0.58797	-0.6639
Q3U9G9	0.896515	1.02649	1.36934	1.2562	-0.395237	-0.85607	-0.85854	-0.870911	-0.58916	-0.978624
Q9CWX2	-0.0450974	0.637158	1.89216	-1.57343	-0.138482	-0.817597	-0.677525	0.923303	0.408068	-0.608558
O35316	-0.343062	-0.190543	1.2815	-0.390671	-0.998087	-0.693526	0.447204	-0.707545	-0.544607	2.13934
A2A699	-0.0419342	0.1395	0.0532347	-0.101895	1.39245	-0.757917	-0.727241	1.90832	-0.410993	-1.45352
Q9CPR5	0.0220828	-0.660677	1.10788	0.255625	2.31726	-0.608921	-0.681934	-0.686602	-0.647578	-0.417131
Q60936	-0.325802	-0.357807	-0.596991	-0.257232	-0.277743	-0.516403	-0.45674	0.160702	2.7823	-0.154285
P11983	0.461962	2.4889	0.109484	-0.367059	0.297273	-0.423804	-0.996255	-0.506038	-0.957737	-0.10673
Q3V1U8	1.1604	1.96258	-1.28478	-0.0926439	0.0249232	-0.437857	0.712699	-0.719704	-0.5118	-0.813821
Q9DB75	-0.334962	-0.65195	-0.365763	-0.52626	-0.0564553	2.04526	1.48126	-1.05929	-0.717642	0.185795
Q99KB8	-0.694261	-1.11039	0.553546	-0.242185	2.16009	-0.292378	-0.387422	0.808999	0.325583	-1.12158
O70622	1.71317	0.46473	0.776668	0.484048	1.00719	-0.999365	-0.73368	-0.835449	-0.936649	-0.940659
Q91XD7	0.119417	-0.68643	-1.01749	-0.705929	-0.513965	0.427162	-0.812671	-0.211532	1.55198	1.84945
P53810	-0.713681	-0.61035	-0.81356	0.755509	-0.405942	-1.14973	-0.476225	1.2704	1.86571	0.277882
Q8BGU5	-0.617477	-0.727717	-1.31648	-0.599935	-0.418321	1.47175	-0.160136	1.75573	0.730078	-0.11749
Q8BTY2	-0.207843	2.22576	1.11762	-0.533603	0.605779	-0.607665	-0.664283	-0.693245	-0.760843	-0.48168
Q91VM9	-0.253431	0.249528	-0.525518	0.307798	1.98329	-1.29642	0.252052	1.08776	-0.98174	-0.823325
Q8CC88	-0.246691	-0.316971	-0.348789	-0.234468	-0.303176	-0.415283	-0.108641	-0.543183	-0.310263	2.82746
P97952	0.592416	-0.882207	2.12733	-0.682897	-0.763698	-0.773665	-0.238191	1.14689	0.0425125	-0.568492
Q60864	-0.133749	1.44652	-0.296829	-0.308762	0.209273	-1.37185	-0.570989	-0.445646	1.99546	-0.523427
Q3UV70	0.152513	-0.403882	-0.702464	-0.653598	-0.800739	0.248667	2.11366	-0.702564	1.3613	-0.612898
Q8K093	1.8321	-1.4965	0.714269	-0.0483156	-1.28692	0.812933	-0.468967	0.412389	-0.427111	-0.0438822
D3YVF0	0.891024	-1.17106	-0.658678	-0.802143	-0.835364	1.27202	1.81446	-0.290687	-0.252339	0.032762
Q9JJR8	-0.550815	-1.08135	-0.453033	0.107858	-0.468438	0.193919	-0.456062	0.0578741	0.0345535	2.6155
Q9CRY7	0.603299	-0.185233	2.65044	-0.126232	-0.288396	-0.38705	-0.709192	-0.566512	-0.575989	-0.415133
Q6PE13	-0.0259442	-0.436301	2.74065	-0.37477	-0.334611	-0.564102	0.112825	0.0353917	-0.421145	-0.731996
P47934	0.855872	-1.3721	0.509666	-1.51194	-0.42527	-0.661029	0.260609	-0.144547	1.37776	1.11098
Q9CPV4	-0.7337	0.0437547	-1.36343	2.12792	-0.17517	-0.866599	0.400165	0.673438	-0.632743	0.526366
P21107	-0.00880042	-0.602296	-0.279803	-0.179294	-0.186354	2.78172	-0.270563	-0.229248	-0.286187	-0.739174
Q8BXV2	-0.509642	-0.461212	1.07878	0.370699	0.370339	-0.303316	-0.690237	-0.939382	-1.04717	2.13115
Q8CHX7	0.026056	1.25898	1.2586	-1.19117	-0.0598602	1.18052	0.366158	-1.30107	-0.81509	-0.723121
Q9DCS3	-0.602017	0.218264	-0.9924	-0.816028	-0.713896	1.94666	-0.508218	-0.0137291	1.54205	-0.0606775
Q8C5H8	-0.0842677	-0.253597	-1.62883	0.630484	0.573048	0.449589	-1.63415	1.35436	0.874054	-0.280689
Q8QZS1	-0.434064	2.80115	-0.372559	0.0996264	-0.182163	-0.35913	-0.454209	-0.324388	-0.240472	-0.533787
Q9JM63	-0.582555	-0.87701	-0.439644	-1.2518	-0.681242	0.432132	0.689777	2.18827	0.460745	0.0613193
Q9R1T4	0.135614	-0.575068	0.756357	-0.333315	0.527578	-0.57779	-0.603966	-0.912044	2.35762	-0.774982
Q9JKL4	-0.228417	-0.480709	0.0433961	2.05202	1.2689	-1.13387	-0.383222	-0.42448	0.359659	-1.07327
Q9Z0V2	2.29104	0.123062	0.713718	0.679958	-0.334366	-0.720483	-0.681512	-0.851883	-0.925639	-0.293897
P08122	2.22485	-0.0237871	0.916008	0.083471	-0.526605	-0.874277	0.152004	-1.2003	-0.831581	0.0802174
P48758	-0.34362	-1.12052	0.93939	-0.417186	0.386575	0.236897	-0.747472	0.309078	2.02519	-1.26833
P39688	-0.408778	-0.522171	-0.265236	-0.453493	-0.148648	-0.206762	2.81689	-0.172171	-0.161241	-0.478391
Q9D7N3	-0.14477	-0.602734	0.874902	-1.73805	0.351464	0.0267904	1.91343	-0.6394	0.542342	-0.583976
Q8CJH3	-0.034638	-0.492953	-0.502136	-0.201248	-0.141509	-0.655873	-0.645045	0.263939	2.72533	-0.315869
Q3TWF6	-0.0347384	0.511754	-0.488051	0.74322	-1.0068	1.53121	1.20866	-0.270048	-0.529805	-1.6654
O88342	0.36124	1.29967	0.463975	1.13945	-0.124252	-0.721255	0.530271	-1.4537	0.151896	-1.6473
Q9CWS0	0.49222	0.805192	1.00866	1.02914	0.761967	0.233357	-1.10739	-0.491552	-1.68128	-1.05032
Q9JIY5	0.288006	0.00397605	-1.56504	-0.516672	-0.235277	-0.444187	-0.546543	1.3236	1.95643	-0.264294
P29387	-0.674649	0.927819	-0.194694	-1.03854	1.03113	1.44285	-1.42846	0.825809	-0.834752	-0.0565051
Q8R2Y0	-0.109561	1.3527	0.651057	-0.907493	-0.346252	1.21366	0.443727	-0.460876	-1.97238	0.135418
Q9DCP2	1.14828	0.224074	1.3255	-0.984462	1.53878	-1.07322	-0.300604	-0.734475	-0.797153	-0.346713
Q6PE15	-0.0408484	2.76609	-0.593654	-0.185658	-0.505241	-0.431909	-0.328478	-0.22063	-0.587707	0.128035
Q3ULD5	-0.0615484	-1.84362	-1.13579	0.863088	-0.291059	-0.507039	1.26527	0.97333	-0.0787541	0.816117
Q8K1R3	2.45005	-0.498696	-0.717544	-0.598696	-0.808034	0.120447	0.851681	-0.46368	-0.492693	0.157162
P00397	-0.279938	-0.0247803	-0.867247	-0.10993	-1.08701	2.57284	0.290481	0.00907668	0.017042	-0.520536
Q80U19	0.289132	0.0698111	0.106113	0.136906	-0.637749	-0.953539	0.300376	2.38726	-0.440397	-1.25792
O08579	0.604349	2.22323	-0.436638	-1.03387	-0.525008	-0.129893	-0.205669	-0.472834	-0.979779	0.956112
Q8BGF9	1.78109	-0.490744	0.105529	1.65083	0.0846137	-0.623188	0.00647521	-0.767932	-1.28552	-0.46115
Q9CY73	0.0904555	0.059125	2.76769	-0.259777	-0.180382	-0.501366	-0.482418	-0.507665	-0.510212	-0.475451
P52196	0.481296	0.0530209	2.49362	-0.121499	-0.285893	-0.0805213	-0.0877279	-1.11646	-1.05393	-0.281904
O35855	0.160644	-0.30478	1.48448	-1.91009	-0.895305	1.0135	0.339297	0.393386	0.526904	-0.808037
Q8K183	1.27208	1.14408	1.36821	-1.32669	0.214577	0.165663	-0.931537	-1.06964	-0.366563	-0.470176
Q8BW41	-0.140437	-2.34736	-0.215975	-0.15788	1.29843	-0.196662	-0.0320042	0.646745	0.0253011	1.11984
Q99K85	-0.191116	-0.398952	-0.717585	1.50686	1.94159	-0.699554	-0.668499	-0.599989	-0.771142	0.598388
Q8BRT1	-0.384246	0.889081	2.50624	0.147427	-0.660671	-0.532952	-0.667226	-0.291797	-0.469865	-0.53599
Q9DC16	0.193467	0.229158	1.85684	-0.143732	0.307026	-1.19367	-1.28425	-0.983174	-0.118528	1.13687
Q3TUH1	1.01491	2.38925	-0.641902	-0.270573	-0.36218	-0.277788	-0.55956	-0.924762	-0.591166	0.223767
Q9R0P3	0.182749	-1.69702	1.26154	-0.0503719	-0.182502	0.0167113	-1.32463	-0.419558	0.907054	1.30602
Q9R0P6	-0.384637	-0.458957	-0.366105	-0.493762	-0.405174	-0.414322	2.76596	-0.286131	-0.290221	0.333349
Q6IMP4	0.00228925	0.383183	2.5894	0.00335774	-0.867673	-0.528992	-0.810713	-0.348601	-0.56294	0.14069
Q8C1B7	-0.416168	-0.541748	-0.488632	2.68951	-0.37993	-0.255018	0.601849	-0.413422	-0.424633	-0.371811
P62482	0.14424	-0.530675	-0.0447638	-0.625877	-0.569095	2.72552	-0.560541	-0.463078	0.0622165	-0.137944
Q9D273	1.38673	0.166061	2.21544	-0.741618	-0.370934	-0.395604	-0.472153	-0.520527	-0.625704	-0.641688
Q8BJ03	-0.34534	-0.385158	-0.289448	2.83048	-0.307519	-0.24717	-0.3369	-0.375522	-0.470634	-0.0727933
Q8K0Z7	0.286889	-0.393914	-0.624402	1.69161	1.93805	-0.637294	-0.663439	-0.602109	-0.657151	-0.338236
O88983	-0.638279	0.0679105	-1.02044	-0.149154	0.0663669	2.6173	-0.306104	-0.420237	-0.542191	0.324833
Q9QXJ4	-0.505737	-0.486125	-0.645598	-0.584688	-0.534552	0.0500208	0.324334	-0.0372816	-0.277993	2.69762
Q3UHB8	0.309841	-0.442289	-1.31332	-0.46265	-0.74848	0.869792	1.71806	-0.448576	1.29945	-0.781825
Q9WVL0	0.115027	0.390455	-1.80014	1.6141	-0.365279	-1.04624	-0.769442	0.688021	0.643749	0.52975
P12367	1.27818	0.638365	1.45954	1.00541	-0.313318	-1.06213	-0.873287	-0.786832	-1.06273	-0.2832
O88307	0.112617	-0.180837	1.03297	1.72186	1.30126	-0.938836	-0.631995	-0.834396	-0.796389	-0.786262
Q3TDN2	-0.242828	-0.360022	-0.239863	-0.380539	2.84146	-0.282502	-0.280218	-0.291876	-0.388355	-0.375259
Q8C996	0.0203457	0.0187198	2.60228	-0.9395	0.448423	-0.106299	-0.311553	-0.455304	-0.717513	-0.559598
Q8BYI9	0.445735	0.8343	0.153039	-0.128672	1.50424	-0.108758	-1.39333	-1.03987	-1.3022	1.03552
Q3UFF7	-0.557935	-0.342134	-0.687674	-0.65718	-0.532108	1.01078	0.362259	-0.448838	2.3949	-0.542068
P26231	1.44546	1.2898	0.930976	0.173874	0.579254	-0.767718	-1.00847	-0.674291	-0.897007	-1.07187
Q9R1Q8	-0.232134	-0.765257	0.0123799	-0.1686	-1.13093	-0.647015	-0.489107	2.20455	-0.0226469	1.23876
Q61595	-0.0612081	0.190919	-1.14504	-0.450963	-0.818965	-0.312684	2.2099	-0.38928	-0.429735	1.20705
P35285	0.203486	0.13418	1.58465	1.20717	0.740177	-1.46605	-0.473548	-0.419909	-0.149178	-1.36097
O09044	-0.0833042	1.27155	-0.938549	0.0615363	-0.356652	-0.857989	-0.738487	-0.116864	-0.447757	2.20651
P59481	-0.287055	-0.45794	2.50105	-0.251068	0.893034	-0.572854	-0.634018	-0.6868	-0.614856	0.110506
Q9WVD5	-0.230104	-0.226965	1.08254	-1.27856	-0.877921	-0.939011	0.236871	2.08256	-0.051113	0.201701
P63213	-0.50592	-0.472696	-0.933484	-0.740963	-0.765696	1.27199	-0.596546	0.0651474	2.02812	0.650048
O70152	-0.573139	-0.426997	-1.06371	2.15048	-0.344017	-0.454592	0.92965	-0.943897	-0.0780579	0.804277
Q8BIG7	-0.286375	0.114508	-0.852181	0.333258	0.557215	0.122079	0.362183	2.11849	-1.04143	-1.42775
Q00493	-0.633656	-0.576945	-0.620959	-0.604514	0.567524	-0.720623	2.3584	0.163706	0.769099	-0.70203
P20352	-0.512881	-0.388405	-0.783977	-1.05808	-0.819332	0.835148	2.11156	0.791748	-0.525014	0.34923
Q9QUP5	-0.41743	-0.525296	-0.0748198	-0.551834	2.69361	-0.617348	0.461489	-0.550048	-0.211697	-0.206629
O55023	-0.398137	1.12926	0.122457	1.9576	0.712269	0.0113877	-0.93156	-1.072	-0.660236	-0.871036
Q9JHW2	-0.585609	-0.63147	-1.20029	-0.914316	1.55678	0.583047	1.63043	-0.236757	0.390732	-0.592545
Q8BSY0	-0.384902	-0.29633	-0.287491	-0.0191005	-0.321945	-0.626538	-0.266003	-0.110376	-0.491022	2.80371
Q8K4F5	-0.188832	-0.187573	-0.576064	-0.559658	-0.527578	-0.150873	-0.240376	-0.259689	2.801	-0.110356
Q9DB05	-0.338943	-0.593198	-0.801431	-0.470025	-0.826339	0.484415	2.22255	0.0181527	-0.787275	1.0921
P08228	-0.152741	-0.643588	-0.487819	-0.465399	-0.441473	-0.474085	-0.164737	0.414131	2.71977	-0.30406
Q61165	0.366365	1.82951	1.60222	-0.778445	-0.571701	-1.00684	-0.793027	-0.333378	-0.485579	0.170884
P10833	-0.608508	-0.5915	0.233317	-0.342108	2.62396	0.0575935	-0.2751	0.259573	-0.39948	-0.957743
Q8BN57	-0.300515	-0.476493	0.306654	-0.493139	2.7532	-0.181516	-0.332564	-0.496887	-0.200115	-0.578628
P63082	-0.165047	-0.37717	-0.967078	-0.137857	-0.471031	-0.0508228	-1.63759	1.17319	1.06537	1.56804
Q7M759	-0.698906	-0.317195	-0.824411	-0.571776	-0.863353	2.43701	0.418893	0.705859	-0.0916307	-0.194492
Q9JIK9	1.69732	0.060291	1.16425	-1.70593	0.0437254	-0.877688	0.626919	0.141877	-0.541619	-0.609144
O88587	-0.521979	-0.150387	-0.941315	-0.765697	-0.497068	0.0807379	0.340782	2.59837	-0.296483	0.153044
Q9D0Q7	-0.0879647	-0.387954	-0.609997	-0.933488	-0.915091	0.205549	1.6281	-0.344557	-0.482412	1.92782
O55234	1.25024	0.597045	1.22774	0.0254986	-0.328853	-0.527921	-0.206007	-1.23597	-1.68426	0.882491
P17156	0.803408	-1.06558	-1.09683	-0.638182	-0.866983	1.95978	0.43151	0.0923112	-0.421766	0.80234
P19001	-0.584576	-0.522543	-0.556826	-0.601194	-0.543933	2.16815	0.739144	1.16932	-0.633055	-0.634492
Q3V132	-0.98955	-1.00716	-0.465164	1.97787	1.28828	0.0661207	0.415422	-0.616738	0.133021	-0.802113
Q9DBP5	-0.318445	-0.330514	-0.219713	-0.331055	-0.358355	-0.435575	-0.120526	2.83264	-0.267309	-0.451144
Q9QZ23	-0.235886	-0.259635	-0.972779	-0.68586	0.222975	-0.754446	0.387829	0.877	2.27764	-0.856836
P42125	-0.422192	-0.334484	-1.25702	0.00565602	-0.540901	-1.29326	0.194625	1.45363	0.546034	1.6479
Q9Z2F7	-0.333992	-0.303276	-0.29609	-0.247951	2.84426	-0.366582	-0.280437	-0.355984	-0.330132	-0.329813
P48320	-0.276829	-0.45155	2.3315	0.695136	-0.579793	-0.463911	0.836925	-0.499299	-0.922013	-0.670169
P59279	-0.178749	-0.472788	0.696638	-0.0772115	0.668633	1.41868	0.751758	0.205833	-2.07542	-0.937376
P13020	-0.634401	-0.547983	-0.931388	-1.08842	-1.09164	0.735731	0.587812	1.67608	1.15695	0.137262
Q8VEH3	-0.648668	-0.153946	0.14402	0.134825	0.221644	-0.607659	-0.445977	-0.60643	-0.693194	2.65538
P49769	2.52111	-0.274487	0.847515	-0.360245	-0.23163	-0.0667184	-0.295835	-0.536048	-0.831673	-0.771987
Q8VCW8	-0.634612	-0.539055	-0.426976	1.50321	-0.506449	-0.255771	-0.679905	-0.559	-0.0834391	2.182
Q99KR7	-0.565238	-0.577969	-0.652394	0.0435757	-0.742405	2.29934	-0.398934	0.976122	0.478232	-0.860326
O09061	-0.329905	-0.302351	-0.292113	2.84572	-0.332806	-0.341692	-0.31763	-0.313475	-0.304616	-0.311138
Q8VCD6	-0.240025	-0.0640793	-0.182365	-0.0282236	0.386781	-0.994916	2.5518	-0.880715	-0.678569	0.130313
Q8CHG7	0.0273835	-0.245342	-0.342032	1.71427	1.36896	-0.789471	0.347106	-0.710989	0.269471	-1.63935
Q9ER88	-0.322367	-0.667739	-0.70898	-0.497325	-0.016866	-1.17766	-0.0299203	1.51687	-0.0965029	2.00049
Q8BHZ0	-0.35666	0.291421	-0.664431	-0.442671	-0.698213	0.46168	1.62061	-0.353897	-1.45994	1.6021
P63037	1.3059	0.316321	0.0547387	0.204357	0.130989	-0.379129	-1.23615	1.73069	-1.38166	-0.74605
P40124	-0.115026	1.8254	1.09808	-0.709826	0.939557	-0.660893	-0.849776	-0.944989	-0.93962	0.357099
Q8R0F8	-0.304262	-0.317651	-0.3125	-0.311982	-0.319151	-0.34846	-0.318565	2.84568	-0.284982	-0.328125
Q8BSF4	-0.808287	-0.184295	-0.171051	1.80284	-0.130942	1.71273	-0.970588	-1.05333	-0.174868	-0.0222089
Q3UX10	-0.355974	-0.664241	-0.379292	0.514034	-0.336338	-0.747416	2.14822	-0.939774	-0.504144	1.26493
Q8R104	0.590044	0.0304432	0.118015	-0.563183	0.437691	-0.612301	-0.500064	-0.973109	-0.917892	2.39036
Q8BYM8	-0.302413	-0.292552	-0.298886	-0.758104	-0.38827	1.29713	-0.831018	-0.505933	-0.227996	2.30804
P60487	0.15067	0.705215	2.01175	1.0293	-0.156125	-0.178113	-0.983335	-0.933851	-1.07216	-0.573349
Q8VDD5	-0.432465	-0.512624	0.509891	2.6959	-0.0459445	-0.399006	-0.558044	-0.53022	-0.319808	-0.407677
Q64105	-0.800143	-0.443138	1.91903	1.00249	1.06451	-1.30018	-0.0873909	-0.501642	-0.307313	-0.546231
Q9QX60	0.0156763	0.0345008	-0.225465	0.0420015	-0.658475	1.35419	-0.974241	2.07822	-0.728565	-0.93785
Q9D938	-0.545022	0.578672	0.141759	0.465922	1.08564	-1.32379	-0.392432	-1.66577	0.156115	1.4989
Q91YM4	0.188462	-0.203064	-0.419993	-0.828849	-0.750818	-0.290121	0.0506155	-0.11146	2.69916	-0.333934
Q9CQC9	-0.0974785	0.482373	2.43709	0.582907	0.0134587	-0.645085	-0.519471	-0.779329	-0.958712	-0.515749
Q9JI46	0.980008	-1.08386	-0.570767	-1.15288	-0.78607	1.4539	1.48952	-0.116951	-0.4405	0.227594
Q924D0	-0.365831	-0.48289	-0.742435	-1.16206	2.41379	-0.600231	-0.0777	0.671395	0.0544822	0.291477
P70202	-0.576074	-0.510023	-0.603942	-0.594789	-0.805684	0.419778	0.155189	-0.418371	2.55349	0.380428
O88986	-0.578905	-0.443932	-0.173848	-0.389641	-0.502927	-0.675645	-0.495475	-0.378289	1.28651	2.35215
Q6ZWV3	-1.18745	-0.425781	-0.744813	-0.555163	-0.743953	0.286676	0.073581	2.27993	0.81627	0.200703
P63141	0.310399	-0.164977	2.56673	0.3946	-0.050886	-0.612386	-0.465631	-0.812256	-0.898362	-0.267227
O88444	-0.325098	-0.355784	-0.240165	-0.311185	-0.30325	-0.35974	-0.17272	2.83949	-0.356859	-0.414686
Q8BQP9	-0.868899	-0.457283	-0.815706	-0.518625	-0.611594	2.39654	-0.314686	0.663904	0.654179	-0.127835
Q60737	-0.706721	-0.787161	1.77399	-0.760832	-0.190379	0.713892	-0.945252	1.55523	-0.121617	-0.531145
O09114	0.124706	0.154324	0.614576	0.755888	0.456252	-1.13124	0.91787	-1.42661	-1.56282	1.09707
P09103	0.171524	0.951393	0.33673	0.321168	0.346748	1.17564	-0.996277	-1.7318	-1.33385	0.758729
P55258	0.716946	1.26719	-0.22406	0.269619	0.651107	-0.508593	-1.4433	-1.15541	-0.919365	1.34587
O55028	-0.479657	-0.453234	-0.352571	-0.481041	-0.47916	-0.468144	-0.48419	1.73257	-0.580692	2.04612
O09005	0.777244	0.407433	1.50476	0.406953	1.00912	-1.00641	-0.390953	-1.11796	-1.53731	-0.0528806
P45376	1.38095	0.200537	0.837624	0.0251614	0.481543	1.23485	-1.47603	-0.956102	-0.804942	-0.923592
P23506	-0.898708	-0.317653	2.28301	-0.339979	-0.281772	-0.768067	-0.857639	0.0807529	1.16128	-0.0612193
Q8VED5	-0.440333	-0.426688	-0.436939	-0.432146	-0.437031	-0.197151	-0.33919	2.78373	0.23635	-0.310598
P85094	0.442602	0.387353	0.915888	0.350981	-0.33977	0.509801	1.14508	0.0127073	-1.44659	-1.97805
Q9D020	1.84655	-0.0679141	1.10505	0.334396	0.838044	-0.889189	-0.719239	-1.10409	-0.917516	-0.426096
Q9WUA3	0.124358	0.707322	-1.22238	-0.488787	-0.209427	1.4342	-0.0491938	-1.80807	1.09931	0.412664
Q8BVI4	-0.243126	-0.717549	-0.350562	-0.214374	-0.334809	-0.953427	-0.118401	0.817834	-0.412112	2.52653
Q8VCM5	-0.14798	-0.401423	-0.0444565	-0.203614	-0.070241	0.6831	1.40665	1.55183	-1.57125	-1.20262
Q5SSN7	-0.62205	-0.311699	-0.193921	-0.157326	-0.573282	-0.302789	-0.248797	-0.437521	0.0587611	2.78862
Q8BJU2	-0.451324	1.62206	-0.558427	0.329322	0.0823577	-1.10879	0.267137	-0.958158	-0.880628	1.65644
Q9WV34	0.958696	0.708885	1.29551	0.583617	0.854347	-0.425512	-1.17411	-1.25339	-1.27439	-0.273654
Q3TBW2	-1.00422	-0.797717	0.126405	-0.950041	-0.241868	2.26602	0.483019	0.733662	-0.683418	0.0681495

## Sheet: MF24h
	Ket_1	Ket_2	Ket_3	Ket_4	Ket_5	veh_1	veh_2	veh_3	veh_4	veh_5
Label	0	0	0	0	0	1	1	1	1	1
Q99KF1	-1.0332	-0.141569	0.262733	0.32213	-0.676818	2.48912	-0.10888	-0.234889	0.123186	-1.00182
Q8BRJ3	-0.295806	-0.647501	-0.425917	-0.290988	-0.465948	-0.559593	1.63132	2.11443	-0.569462	-0.490531
Q8HW98	-0.772093	0.716112	-1.34275	-0.374653	0.726174	0.494465	0.99674	0.553423	-1.79846	0.801041
Q9Z0V7	-1.29354	0.766217	-0.059006	-0.745464	1.19062	-0.87998	-0.743065	0.0582456	-0.141447	1.84742
Q8K0Z7	-0.753935	0.964772	2.22872	0.0151903	0.506755	-0.293336	-0.858586	-0.112437	-0.831937	-0.865209
P99024	2.70363	-0.421221	0.28057	-0.125099	-0.656505	-0.0524691	-0.500029	-0.106192	-0.777346	-0.34534
P61979	-1.09454	-0.0717438	-1.01575	-1.06673	-0.650766	2.06605	0.454247	0.281402	0.395664	0.702168
P0C673	-0.629783	-0.967636	-0.755883	-0.79222	-0.447592	-0.398089	0.411711	1.32908	2.03106	0.219354
Q9WTX5	-0.66973	-0.590977	-0.464331	0.236955	0.268023	-0.549008	-0.3001	-1.11591	0.834402	2.35067
P10126	-0.823678	0.881375	2.32252	-0.165315	-0.351507	0.613109	-0.714715	-0.56924	-0.79366	-0.398886
P99029	-1.54369	0.758105	-0.576901	0.269738	-0.0231039	1.85719	-0.849741	-0.798363	-0.00294587	0.909713
O35435	0.00530395	-0.891385	-0.446393	2.74652	-0.192884	-0.11633	-0.534844	-0.0816959	-0.238709	-0.249588
Q91VT4	-0.745443	2.12183	-0.621133	-1.17274	-1.11113	0.597518	0.616317	-0.0773968	0.44774	-0.0555707
P68510	-0.83085	0.343488	1.39057	0.751667	-0.633094	-0.0447591	-1.8824	-0.183522	-0.20397	1.29287
Q80VQ0	0.224044	1.67638	-0.196634	-0.169503	-0.739196	0.418677	-1.12042	-0.502105	1.57541	-1.16666
P56371	1.8476	-0.55932	-0.35434	-0.218521	-0.801708	0.0129739	1.78116	-0.761256	-0.831972	-0.114608
Q921C1	0.752084	0.00207894	0.763751	2.1914	0.110801	-0.83826	-0.759603	-0.793826	-0.483452	-0.944975
O35658	-1.88709	0.576525	-0.77409	0.107782	1.78149	-0.239641	0.364906	-0.528604	-0.280609	0.879335
P70168	1.67727	1.41139	0.566556	0.564759	-0.558278	-1.20238	-0.786824	-0.187603	-0.885098	-0.599792
O88696	-1.18685	0.0967752	0.680277	-0.541974	-0.603877	2.45326	-0.322264	-0.538504	-0.173068	0.136224
Q9JJY3	-0.571743	-0.43397	1.37997	-0.932629	-1.3913	1.49115	-0.0163705	0.473778	0.815019	-0.813898
Q64487	-1.46426	-0.0295874	-0.951682	-0.390195	0.426007	2.25847	-0.445629	0.0662311	0.557875	-0.0272276
Q11011	-1.57713	1.4571	1.11303	-0.0579728	-1.37874	-0.00699123	-0.164054	-0.423385	1.01973	0.0184329
Q8CHT0	-0.338805	0.655695	1.94852	-0.477797	-0.891	-0.724989	1.15903	0.234389	-0.288675	-1.27637
Q6NZL0	-0.022133	-0.841559	-0.239466	0.812502	-0.368046	-0.367786	0.429418	2.35918	-0.895525	-0.866584
Q8BK72	-0.236581	-0.610942	2.55344	0.863857	-0.656948	-0.412764	-0.659851	-0.298846	-0.39568	-0.145689
Q9CQS4	-0.648443	-1.14137	0.696333	1.67703	-1.0334	0.110059	0.629161	0.950974	-1.2644	0.0240467
P57716	-0.15357	-0.354717	-0.186447	-0.282077	2.83422	-0.369192	-0.318448	-0.390852	-0.320088	-0.45883
Q99KE1	0.449337	0.306843	-0.630948	-0.893377	-0.776855	0.0112563	-0.782994	1.63649	1.64042	-0.960175
P63137	-0.243671	-0.327102	2.69363	-0.367015	-0.865453	-0.0254487	-0.230668	0.293654	-0.712598	-0.215331
Q922S4	2.83819	-0.420529	-0.351448	-0.260682	-0.191657	-0.240708	-0.26779	-0.37963	-0.398389	-0.327354
Q8BPN8	-0.624088	0.344251	-0.760305	2.02463	1.52424	-0.387732	-0.718679	-0.661157	-0.608166	-0.132991
P70414	0.108505	-0.195529	0.0354174	2.6012	-0.0614594	-1.13972	0.14318	-0.450953	-0.759547	-0.281089
P19253	-0.223341	0.447528	-0.212838	-0.584353	-0.129136	0.210772	1.22497	-0.886463	1.80904	-1.65619
P62806	0.791594	0.494439	0.322403	0.268679	1.08909	-0.929142	-1.51295	-0.330814	-1.41692	1.22362
P19258	-0.161751	0.0200763	-0.485945	-0.503307	2.79166	-0.250861	-0.0635627	-0.472905	-0.533144	-0.340256
P56395	-1.40417	-0.817878	-1.44397	0.693612	1.66415	0.239411	-0.0520152	0.510653	0.813452	-0.203242
O08756	-1.48113	-0.0812655	0.223913	1.82122	0.647268	-0.0486228	1.019	-0.30907	-1.26517	-0.526145
P20108	-1.33466	1.30721	-0.766524	-0.0541725	-0.68217	0.253005	-0.456839	-0.450752	0.200487	1.98443
P56399	-0.0654308	1.55165	-0.318628	-0.630459	-1.17128	1.14812	0.360571	-0.404293	0.988601	-1.45885
Q8VDQ8	0.18158	-1.67038	0.866866	-0.668794	1.4282	-0.353768	-1.32758	0.84131	0.570507	0.132062
P54071	-1.88474	0.225311	-1.23392	0.654367	-0.0338449	-0.376478	1.13109	0.623879	-0.338606	1.23294
Q8K377	-0.678362	0.263796	2.73546	-0.465709	0.0381297	-0.507621	-0.215058	-0.434675	-0.420173	-0.315792
Q9CQA3	-1.97997	0.373467	-1.59382	0.267124	-0.0804964	0.799168	0.113946	1.05276	0.605284	0.442537
Q5M8N0	-1.32882	1.77091	-0.947795	-0.823549	0.506636	0.764357	0.7717	0.543303	-0.617779	-0.638967
P53702	2.17511	0.563575	0.282691	-0.773849	-1.19749	0.617311	-0.658988	-0.941986	-0.29169	0.225311
Q9CS84	1.13685	-0.37886	-1.67052	0.995807	-1.50945	0.246012	0.145824	0.242021	1.12041	-0.3281
Q9JKF6	-1.44455	2.17617	-0.299855	-0.462403	0.284958	0.688431	-0.271089	-0.0788488	-1.02554	0.432718
Q3TFD2	-0.491941	-0.414015	-0.974328	-0.670961	0.0736144	-0.425555	0.166052	-0.537902	2.45014	0.82489
P68254	-0.7952	-0.738171	2.5266	-0.873081	-0.0903056	-0.0814661	0.098258	-0.163076	-0.498081	0.614518
P47746	-0.515955	1.88127	1.56387	-0.588079	0.712695	-0.521237	-0.675883	-0.517071	-0.701422	-0.638189
P41216	0.998092	0.145782	0.497934	-0.147915	-1.07471	-0.997603	-1.00758	-0.866253	0.597576	1.85468
O35598	0.0466897	-0.430637	0.619987	0.741994	-0.866011	-0.87198	-0.937	2.11045	0.482329	-0.895822
Q9D0L4	1.37011	1.74755	1.1334	-0.543128	-0.866194	-0.749373	-0.387001	-0.754071	-0.532922	-0.41837
P06745	2.03234	-0.20133	-1.26312	-0.919799	-0.679685	0.414509	-0.583056	0.970709	0.586524	-0.357088
Q8BHC1	2.82015	-0.268935	-0.0764433	-0.615312	-0.328547	-0.366379	-0.236322	-0.363874	-0.294096	-0.270245
Q68FM6	-0.12951	1.13428	0.68316	0.791476	1.60564	-1.05295	-0.0908533	-1.10903	-0.916682	-0.915532
Q6P9K9	-0.958273	-1.1486	-0.676433	-1.05723	0.0453997	0.110367	0.317616	1.47936	1.68606	0.201722
Q99N89	-0.00723051	-0.872896	-0.665029	-0.658574	-0.717947	0.357049	0.511438	2.51409	-0.106624	-0.354274
Q9JIG8	0.0151391	0.140068	-0.30136	2.74224	-0.114575	-0.378919	-0.730573	-0.642566	-0.360056	-0.369402
O88983	-0.116345	1.09797	-0.179658	-0.45125	0.524133	-1.1376	2.17396	-0.739116	-0.494163	-0.677928
Q61595	2.8151	-0.157745	-0.101135	-0.436038	-0.369898	-0.502141	-0.390836	-0.15701	-0.488738	-0.211554
Q9D8B6	-0.766288	-0.820911	-0.75175	-0.794814	-0.601439	0.361982	1.77369	0.428074	1.59418	-0.422715
Q9DCP2	-0.751905	-0.0732733	-1.24182	1.73513	-0.53402	0.738806	0.277527	1.32922	-0.971042	-0.508625
Q9R1Q9	-0.84957	0.743325	0.192417	-1.02905	2.38669	-0.782519	-0.225724	-0.415879	-0.230081	0.210394
O54734	-0.697669	2.56741	0.716665	-0.250829	0.059971	-0.308386	-0.586563	-0.191674	-0.721607	-0.587317
Q3U5Q7	-0.452676	-0.558843	-0.309845	-0.505047	-0.517772	0.790306	-0.49725	-0.0981263	2.60311	-0.453852
P97333	-0.390136	-0.379166	-0.56452	-0.344628	-0.222091	-0.886491	2.63898	0.239652	0.404508	-0.496104
Q9CQW1	2.77905	-0.116925	-0.557767	-0.406365	-0.578968	0.112998	-0.396707	-0.097717	-0.37422	-0.363378
Q8K4Z3	-2.07074	1.59193	-0.00558655	0.604252	-0.390984	-0.257057	0.653929	0.8214	-0.327255	-0.619887
P02535	0.779622	1.00083	0.701518	-0.89777	-0.592301	-0.244164	-0.994365	1.75988	-0.281731	-1.23152
P07724	1.86711	-0.527183	-0.623429	-0.533037	1.88938	-0.302675	-0.60388	-0.361917	-0.19886	-0.605505
Q921F2	-0.504918	1.58189	0.531069	-0.686158	-0.315583	-1.14928	0.678057	1.50138	-0.908975	-0.727493
P35283	2.8289	-0.272903	-0.455036	-0.303169	-0.537229	-0.1804	-0.2262	-0.30389	-0.337952	-0.21212
P61358	-1.1152	-1.16555	-0.217901	-0.220949	-0.118833	-0.657192	0.885768	0.485099	2.19779	-0.0730381
P97449	-1.53393	-1.59027	-0.158964	0.43911	-0.120413	1.12463	-0.102733	1.58414	0.044271	0.314158
Q9D6R2	-1.45558	1.48968	-0.377952	0.800996	0.440481	-0.291895	-0.704675	-0.985857	-0.335556	1.42036
Q9CR57	-0.405158	-0.534801	-0.457778	-0.510692	-0.49776	2.44777	-0.410878	-0.340178	-0.452704	1.16218
Q9DCW4	-0.846913	0.418783	-0.597252	0.730934	0.902277	0.062922	0.0654103	-0.766311	-1.6888	1.71895
P51830	0.310594	-0.998325	-0.761087	0.640816	-1.10022	0.428792	2.00707	0.353125	0.26023	-1.141
Q3UV17	2.65121	-0.133747	0.609082	-0.623493	-0.343624	-0.579956	-0.591437	-0.14711	-0.504192	-0.336734
Q99L43	-0.972336	-0.643791	-0.712536	-0.453574	-0.687315	1.41292	1.62261	1.22049	-0.278801	-0.507667
P08103	0.814073	0.0463151	1.66411	0.370089	0.289543	0.872171	-1.19926	-0.419868	-1.2174	-1.21977
P22315	-0.707327	0.227619	1.41969	-0.372392	-0.319203	1.51343	-1.10267	-1.18359	-0.495078	1.01953
Q8R3T5	-0.352302	-0.529512	-0.101281	-0.285328	2.58238	-0.365654	-0.806943	-0.315594	-0.596812	0.771049
P16330	0.277297	0.127398	0.184939	0.222521	1.67697	0.588357	-1.9371	-1.12012	0.563261	-0.58352
Q99JY0	-1.21202	-1.68062	0.00956668	-0.0659475	0.818535	0.808572	-0.226996	1.68646	-0.555165	0.417623
Q9JLZ3	-0.376345	-1.05308	1.31098	0.665907	0.278171	0.318828	-1.19884	-1.3246	-0.106016	1.485
Q99JY4	1.59341	2.14695	-0.265513	-0.394117	-0.449295	-0.508068	-0.586738	-0.642308	-0.514547	-0.379778
P43406	-1.74212	-0.74647	-0.50699	-0.205783	0.411838	0.869738	-0.764187	1.75453	0.674581	0.254858
Q62188	0.718577	0.0197911	-1.31274	-0.973073	1.40398	1.63121	-0.213203	0.174197	-0.557232	-0.891506
Q8C3X2	0.128843	0.386233	0.77096	1.727	0.363259	-1.47937	0.445202	-0.446029	-0.338913	-1.55718
Q9QXJ4	-1.64439	-0.939663	1.23393	0.0716947	0.457725	-0.176442	1.80113	-0.378406	0.0760265	-0.501607
P84099	0.102258	-0.594983	1.62027	1.00547	0.393317	0.207807	0.256729	0.0833074	-1.57773	-1.49644
P40237	-0.751693	-0.620994	-0.542039	-0.958848	-1.08218	-0.136686	0.135227	1.39826	1.72602	0.832933
P10649	-0.488644	-0.195516	-1.77087	0.329037	-0.217427	1.1449	-0.400384	1.6943	0.688915	-0.78431
Q8BGA9	0.0810028	-0.460622	-0.218005	0.148784	-0.18449	-0.451101	-0.437156	2.73767	-0.451986	-0.764096
Q7TQ95	-0.164699	-0.30171	2.84112	-0.344972	-0.362791	-0.344361	-0.356874	-0.314817	-0.291167	-0.359731
Q9D3D9	-0.95982	1.29199	0.449947	0.126584	-1.06645	2.03212	-0.290979	-0.534514	-0.567823	-0.481053
Q9WU79	-1.60324	1.40519	-0.987523	0.509015	0.203556	1.19191	-0.573202	0.575574	-1.00822	0.286936
Q5SUC9	-0.848569	-0.56926	-0.217361	-0.139584	-0.431747	1.11048	-0.390813	-0.290445	2.41395	-0.63665
P61982	-0.744896	-0.154363	1.01114	-1.11062	-0.000790254	1.97013	-0.769679	-1.07548	0.713407	0.161151
Q9WV85	-1.66204	0.265178	-1.02548	-0.940814	-0.293073	-0.0390315	0.990727	0.624283	0.488667	1.59157
Q8BWT1	1.1624	-0.90219	-1.7661	0.748789	0.804659	1.322	-0.142299	-0.781948	-0.343228	-0.102079
Q9CQE1	-1.1284	-0.880669	1.40397	-1.11104	0.0572296	-0.0547527	-0.655723	0.134985	1.74763	0.486766
Q9Z1J3	-0.271931	2.54481	3.05617e-05	0.25272	-0.77908	-0.12643	-0.0666655	-1.1359	0.227857	-0.645411
P05063	-1.77896	-0.75227	-0.5253	-0.668975	0.67811	0.482949	1.35838	1.27357	0.404087	-0.471583
Q3V132	0.0475869	-0.371667	-0.809724	-1.41747	-0.907378	1.19736	-0.376159	0.0518231	1.76757	0.818057
Q61102	-0.378616	-0.358067	2.83668	-0.375717	-0.382196	-0.30935	-0.34176	-0.192793	-0.350814	-0.147366
Q922F4	-0.612945	-0.573098	-0.381847	1.29753	0.47826	-0.157313	-0.791514	-0.786355	-0.6151	2.14238
P17742	-0.957707	1.42446	0.104805	-0.904633	-1.00498	1.84781	-0.862974	0.0285671	0.191949	0.1327
Q91YP0	0.0651129	-1.00197	-1.23678	0.567786	1.63537	0.337381	-1.07814	-0.866753	0.478457	1.09954
Q5GH67	1.26551	-0.984882	-0.674467	-0.909721	1.48442	1.31973	0.294661	-0.684782	-0.67454	-0.435932
Q8BTX9	2.78306	-0.0947814	-0.273568	-0.410305	-0.540625	-0.385415	-0.0143942	-0.00448645	-0.523767	-0.535723
Q8BGN3	0.968064	-0.617004	2.48342	0.0427589	-0.332083	-0.589926	-0.583922	-0.571972	-0.582793	-0.216545
O35643	0.284843	0.397709	0.0936688	0.682068	0.158392	-0.835619	-1.03964	-1.10852	-0.786009	2.15311
P97807	-1.68366	1.45051	-0.179623	-0.258928	-0.823385	-0.106206	-0.047628	-0.652362	1.46445	0.836829
Q99MN9	-1.67111	-0.466234	-1.07451	-0.494494	0.714362	1.14922	1.37882	-0.526421	0.281619	0.708748
P19096	-0.325214	-0.343429	-0.251796	-0.262125	-0.281233	-0.348493	-0.334214	-0.371056	2.8439	-0.32634
P70704	-0.528688	-0.85479	0.217512	2.57912	-0.940249	-0.221319	-0.0968721	0.409568	-0.385258	-0.179024
Q93092	-0.768431	-0.982537	-0.415646	-0.468264	0.0603532	0.145013	-0.99912	2.32755	0.603	0.498081
P21619	0.144012	-1.54662	0.0877754	-0.818044	-1.02759	1.63647	1.0918	-0.201417	0.926323	-0.292708
P12970	0.7204	1.80838	-0.0740244	-1.47928	-1.17608	0.658174	-0.060172	-0.889164	0.623708	-0.131937
P45952	-0.896282	-1.16929	-0.750755	1.02492	1.50843	0.900983	-0.97514	0.124317	0.86966	-0.636838
P08228	2.39408	0.0219672	-0.559746	-0.492252	-0.382034	-0.304666	-0.819116	-0.852062	1.03669	-0.0428555
Q9JMA2	0.217142	-1.11033	0.251823	0.574637	-0.615447	0.474246	-1.61163	-0.800377	1.47236	1.14757
Q3ULJ0	-1.30908	-1.03521	-1.11874	0.0262196	0.136618	0.134517	1.73446	0.223135	1.35828	-0.150201
P48774	-0.595956	-0.689608	-1.17491	0.387738	1.73073	-1.15494	1.42367	-0.28203	-0.0866794	0.441981
P70404	-2.08997	0.947149	-0.594394	-0.246416	-0.352415	1.07287	-0.491578	-0.0803035	0.678912	1.15614
Q9D2P8	0.93975	0.328878	2.00455	-0.433243	-0.102693	-1.2989	-1.17128	0.597003	-0.39018	-0.473879
P05480	-1.50525	-0.896725	0.0704055	0.249131	0.587313	2.10211	-1.0134	0.0297865	0.203572	0.173055
P62812	2.78724	-0.64496	-0.313944	-0.308461	-0.385296	-0.293102	0.0497517	-0.0141991	-0.438003	-0.439023
Q811D0	-1.50335	0.147952	0.0394091	-0.393715	-0.272585	-0.063389	0.916193	2.19882	-0.190288	-0.879052
O88967	-0.36674	-0.87979	-1.79531	0.428313	0.491501	1.65703	1.15456	0.0539307	-0.165263	-0.578225
P00920	-0.842018	-0.756447	0.559492	-1.43993	1.36902	-0.200483	-0.618661	-0.0822107	0.29642	1.71482
Q6NXK7	-0.450523	0.320638	1.84614	-0.295337	0.0900114	-1.04232	-0.803515	1.52761	-1.05118	-0.141522
O88441	-0.460541	-0.422757	-0.6884	-0.533549	-0.724326	1.43526	0.0939633	2.20021	-0.374567	-0.525295
Q5DQR4	1.47641	0.238963	-1.54966	0.0978997	-1.25252	1.13649	0.360032	0.735042	-0.778897	-0.463761
Q8BG51	2.04065	0.810618	1.04095	0.25039	-0.343322	-0.815142	-0.727517	-0.786205	-0.631246	-0.839167
Q99JR5	-0.572216	-0.43079	-0.478456	-0.757289	-0.659464	-0.163862	0.702498	0.133452	2.568	-0.341877
P97478	-0.122793	-0.116153	-1.8455	-0.644899	0.0622161	1.38134	-0.780586	0.926677	-0.178543	1.31824
E9Q557	0.0347956	-0.609277	0.0264147	-0.201023	-1.17592	1.73962	1.77862	-0.337406	-0.864041	-0.391785
Q9D7B6	-1.12116	1.32911	-0.714823	-0.758016	0.0621572	-0.480494	2.02029	-0.455249	0.483556	-0.365378
P62071	0.295085	-1.31108	1.88703	-0.101283	1.26843	-0.474883	-1.15105	0.382966	-0.415733	-0.379484
O35465	-0.601112	-0.251306	1.53223	1.83538	0.642272	-0.719047	-0.39724	-1.18407	-0.463906	-0.393195
Q91ZX7	2.37501	-0.296615	1.25388	-0.411451	-0.561771	-0.481457	-0.536287	-0.441504	-0.231871	-0.667937
P62702	-0.370519	-0.333274	-0.223113	2.83673	-0.355795	-0.347688	-0.44138	-0.269206	-0.15515	-0.340602
Q76MZ3	-0.755601	-0.737193	1.75648	1.65466	0.704975	-0.757164	-0.637798	-0.643518	-0.28038	-0.304459
O08539	-0.871303	0.277665	1.26533	-0.544859	2.18257	-0.602351	-0.699957	-0.0424371	-0.180353	-0.784298
O89001	0.4035	0.0174092	-0.462751	2.39939	0.283194	-0.408262	-0.765273	0.362735	-1.25203	-0.577914
Q91WM6	0.351788	-0.767236	0.178267	-0.473731	0.803231	-0.815997	-0.985859	0.0721104	-0.664975	2.3024
Q8BHJ6	-1.33859	-1.27711	-0.0637883	1.59903	0.280743	0.0413507	-1.19924	0.285459	0.930925	0.741219
Q922J6	-1.50309	-0.861638	0.407098	-0.229574	-0.471538	-0.321192	-0.533803	1.20004	0.431347	1.88235
Q60771	0.476917	-0.792349	2.61124	-0.164456	-0.201263	-0.606639	-0.378471	0.0522919	-0.146984	-0.85029
Q8C8R3	-1.19573	-0.0292024	2.10079	0.048087	1.15334	-0.0328343	-1.16167	0.077636	-0.533997	-0.426428
P59648	-0.475079	1.19072	0.192618	-0.0645283	-0.065972	-0.588965	-0.796922	-0.361332	2.17713	-1.20767
O35682	0.350596	0.520921	1.54872	-0.437874	0.206385	-1.36825	-1.1535	-0.229895	1.41258	-0.849683
Q9JLB9	-0.929408	0.0462944	-1.00188	0.197928	1.32809	-0.653509	-0.901124	0.76711	1.76542	-0.618908
Q8BUY5	0.0717216	0.0657156	-0.339044	-1.04493	-1.20048	0.432763	-0.817713	2.28358	0.0276878	0.520694
P15209	0.426306	-0.360138	-0.362758	0.385416	2.48683	-0.296183	0.214543	-0.895633	-0.872509	-0.725879
Q8BIG7	0.0100758	-0.0516824	0.22077	-0.189399	2.33014	0.531617	-1.511	-0.826454	-0.0309892	-0.483078
P97350	0.520402	-0.838047	-0.0106931	-0.552577	-0.716791	-0.900394	1.52886	1.87804	-0.210007	-0.698802
Q8BY89	-1.06485	0.0602558	-1.11448	-0.288816	-0.676369	1.16203	-0.946326	1.04271	1.64762	0.178223
O55100	-0.873149	0.00917925	-0.89319	-0.233766	-0.688601	-0.682426	0.690219	-0.60145	1.2829	1.99029
Q91YT0	-1.80967	-0.376042	-0.821202	1.24168	-0.236605	1.71269	0.251321	-0.410319	0.0718833	0.376271
Q8BU88	-0.206202	-0.0659455	-0.863651	2.44184	-0.611875	0.50586	-0.153979	-0.632295	-0.950269	0.536513
Q9DBL1	1.2855	-1.50235	-0.129396	-0.33238	-0.764963	-0.284088	1.61317	-0.621382	-0.352521	1.0884
Q9QZD8	2.31475	-0.868749	0.399437	0.860318	-0.443331	-0.282896	-0.857893	-0.522355	0.211491	-0.810776
Q3TL44	-0.80054	-0.348042	-0.148394	-0.517958	-1.57012	1.17477	1.75636	0.946531	-0.257889	-0.234716
Q9D172	-1.28966	0.657899	-1.65847	-0.693631	0.226806	1.55858	0.844878	-0.379846	0.187002	0.546447
Q9Z0U1	-1.22776	-1.12288	0.114466	0.708274	0.182943	-0.568998	-1.31367	1.31277	1.15404	0.760815
Q80TZ3	-0.871906	-0.848168	-0.786066	-0.898525	1.04094	1.14648	-0.925407	1.54404	0.671833	-0.0732247
P56695	-0.720678	-0.641656	-1.10069	-0.77487	-0.67875	0.11735	-0.227085	0.87868	1.62308	1.52461
Q9CXT8	-0.418185	2.72327	-0.106882	-0.106619	0.369219	-0.614497	-0.571996	-0.376869	-0.460369	-0.437077
P11438	-1.30089	-1.11676	2.29604	0.680913	-0.224182	-0.0917228	0.303977	0.0375106	-0.320548	-0.264331
P62852	1.37829	-0.44495	-0.166581	0.591282	1.82384	0.195755	-0.748962	-1.10333	-0.432071	-1.09328
Q8CGK3	-1.43663	1.1399	-0.972375	1.79001	-0.514267	-0.36408	-0.401875	-0.426573	0.445641	0.74025
P02468	-0.68752	1.08455	1.6336	1.12308	0.606048	-0.685654	-0.917785	-0.973383	-0.808527	-0.374407
P62918	0.256105	-2.09499	-0.548627	-0.344509	-0.0796605	-0.602818	1.62008	0.42928	0.769955	0.595183
P05202	-2.21275	0.975213	-0.25346	1.38612	0.117166	0.480844	-0.588932	-0.585557	0.353946	0.327405
P05201	1.25356	2.3159	-0.595511	-0.952322	-0.465903	-0.330631	-0.183392	-0.235745	-0.580833	-0.225126
Q9CRB8	2.73006	-0.323495	0.198933	0.192863	-0.496816	-0.36326	-0.366133	-0.458644	-0.451361	-0.662146
Q6IFZ6	2.22245	0.836811	-0.465669	-0.477659	-0.423851	-0.550422	-0.511372	0.942238	-0.93975	-0.632774
P24270	2.80687	-0.46023	-0.240105	-0.318614	-0.657782	-0.226569	-0.38938	-0.252457	-0.0390039	-0.22273
P15105	-0.75102	-0.367125	-1.1654	-0.858212	-0.76797	1.04141	-0.379572	0.820029	0.594091	1.83377
P25444	-0.578995	0.98155	0.821853	0.353175	1.91487	-0.872151	-1.0177	-0.601083	0.0355526	-1.03707
Q8K3J1	-1.83073	0.809751	-0.211547	-0.912471	0.390832	-0.42329	0.228668	-0.494961	0.721771	1.72198
Q9EP72	2.47109	0.512705	0.777131	-0.480259	-0.533426	-0.533187	-0.540219	-0.550452	-0.533594	-0.589794
O88507	-1.03463	-0.268344	0.144775	-0.686902	-0.804928	-1.28665	1.17761	1.29419	0.051732	1.41314
Q61553	0.283476	-0.344961	-1.47019	-0.447922	-0.885115	1.24667	0.036114	1.3387	1.18884	-0.945604
Q99PT1	-0.751363	0.46561	1.17105	-0.388295	-0.96963	-1.09587	-0.0677963	2.10389	-0.14674	-0.320856
Q8BGY7	-0.121546	-0.705562	2.78538	-0.191108	-0.472875	-0.42166	0.0156391	-0.167238	-0.399134	-0.321896
Q80UU9	-0.9256	-0.644927	-0.0712475	-0.320914	-0.0815398	0.199202	-0.38239	-0.067997	-0.39949	2.6949
O89053	0.000504073	-0.796352	-0.844174	-0.861385	-0.860411	0.3971	2.36292	-0.138319	0.10853	0.631584
Q8VCX5	-1.05718	-1.80571	1.61625	-0.497742	0.434767	1.0426	-0.156388	0.271482	-0.357645	0.509568
Q6X893	2.00215	-1.2022	0.572967	1.29373	-0.202947	-0.619371	-0.332962	-0.106019	-0.772241	-0.633101
O35098	-0.357292	-0.377941	0.175492	-0.384125	-0.397979	-0.366989	-0.389113	2.80318	-0.343651	-0.361586
P19536	0.177209	1.3467	-0.195614	-1.28655	-1.10847	-1.38147	0.8442	1.19088	0.439075	-0.0259584
Q8BVE3	-0.536067	0.156951	-0.218666	-0.626735	-1.756	-0.464162	0.584235	0.568449	0.235682	2.05631
Q9R0X4	-0.515061	-1.74145	-0.797633	0.574377	1.7964	-0.699277	0.26511	0.729755	0.607339	-0.219563
Q8R5M8	0.0472781	1.43332	-0.991464	-0.713901	-0.65049	-0.589698	-0.311278	-0.203802	2.12605	-0.146012
Q9CYT6	-0.592488	-0.415028	-0.384336	-0.59746	-0.724292	0.137586	-0.628694	0.0597198	0.551662	2.59333
P35290	2.38592	-0.662457	-0.670733	-0.585666	-0.0397236	0.471047	-0.918026	-0.795647	0.555974	0.259309
Q9CQC7	1.68601	-0.422997	0.114431	-1.09505	-1.10584	-0.526514	1.02128	1.28648	-0.245049	-0.712749
Q80WJ7	2.52321	-0.719535	-0.278576	-0.548915	-1.1037	0.524904	-0.236882	0.238242	-0.35858	-0.0401685
Q8BH04	-1.50933	1.9214	-0.185316	0.338643	0.335556	0.101452	0.0802356	-0.421597	0.75474	-1.41578
P08551	-0.932336	-0.45706	-0.659672	-0.138381	0.0376295	-0.529967	0.401127	-0.40263	2.61884	0.0624471
P08553	-0.987002	-0.86278	1.57597	-0.277487	0.354663	-1.09862	-1.09834	1.1327	0.402745	0.858156
Q8BVI4	0.903983	0.712633	-0.639142	-0.187804	-0.385318	-0.59206	-0.750408	-0.539778	-0.807927	2.28582
Q9Z2B2	-0.435258	-0.354469	-0.267918	-0.193505	-0.034922	-0.783593	2.67948	-0.857709	0.20897	0.038928
Q8BHF7	-0.226442	2.24022	0.36171	-0.143648	-0.939091	-1.03237	-0.869819	0.931861	-0.438746	0.116317
Q02257	2.75612	-0.314078	-0.508388	-0.51879	-0.486699	0.251356	-0.572821	-0.073565	-0.296891	-0.236246
P40630	-0.61241	-0.327195	-0.40138	-0.216547	-0.483662	-0.524684	1.31359	-0.8287	2.30998	-0.228984
P23242	2.51343	-0.924997	-0.672415	-0.42825	0.789057	-0.184722	-0.0920141	-0.143605	-0.164726	-0.691762
Q80T41	1.94659	-0.350317	-0.553784	-0.75576	-0.68267	-0.210066	0.210281	-0.573867	1.67988	-0.710288
O70378	-0.733418	-0.566872	-0.14051	-0.282263	-0.511722	-0.631022	-0.849263	0.0725109	1.92293	1.71963
Q8BH95	-2.01442	-0.559217	-0.322499	-0.0712044	0.504859	-0.0786696	0.131443	-0.012825	2.0198	0.40274
P19157	-0.447199	-0.547326	0.552022	-0.220266	-0.462214	-0.351652	2.70144	-0.487892	-0.404319	-0.332593
Q5PR73	-0.262536	-0.103159	-1.10541	-0.616083	-0.703644	1.79624	1.26044	-1.16713	0.79727	0.104012
Q9D1P0	-1.4409	-1.29598	-0.835136	-0.488009	0.420921	1.03349	0.437542	1.34247	-0.190907	1.01651
Q9JI39	1.9003	0.440146	-0.334197	1.50553	-0.611134	-0.336118	-0.174465	-0.358061	-0.784458	-1.24754
Q9Z2K1	2.83123	-0.400795	-0.0499305	-0.370891	-0.297369	-0.36006	-0.309621	-0.405178	-0.28538	-0.352002
Q99J85	-0.273534	-0.185679	-1.12865	-0.580596	1.06774	0.768513	-0.30752	2.09532	-0.776715	-0.678878
P97952	-0.437132	2.01812	-0.515662	-0.591753	1.74972	-0.558053	-0.253089	-0.520151	-0.360366	-0.531629
Q9Z127	1.38309	-0.953168	0.0929352	-0.64083	-1.61976	0.907484	-0.479251	0.247353	-0.322487	1.38463
P26443	-2.02197	1.71006	-0.741743	0.046848	0.0329783	0.258655	0.0950968	-0.322913	-0.164512	1.1075
P97772	0.916207	-0.5106	-0.586276	-0.373619	0.3226	-0.610698	-0.649905	2.44697	-0.285248	-0.669427
Q8BWF0	-1.45441	1.07037	-1.06124	0.32801	-0.0511857	1.56058	-0.132607	-1.21033	0.732943	0.217866
Q9QZ06	-1.15779	-0.538962	0.892886	1.79528	1.32481	-0.489104	-0.305822	-0.620847	-0.935017	0.0345732
Q9JKL5	-0.109044	-0.683359	-0.683359	-0.683359	-0.683359	-0.683359	1.19141	1.90075	1.09059	-0.656907
Q9DB15	-0.799089	2.03881	-0.461124	1.53402	-0.085105	-0.574023	-0.649259	-0.930449	0.0408862	-0.114671
Q922G0	-0.878099	-0.233047	0.490729	-1.9272	1.15261	-0.375249	-0.74218	1.06535	0.629876	0.817216
Q80ZF8	-0.16222	-0.797933	-0.0682512	0.571199	2.24691	0.622928	-0.68753	0.124248	-1.35552	-0.49383
Q8CJ61	-0.434154	-0.650828	-0.422234	-0.526408	0.520701	-0.274299	-0.505803	2.69248	-0.223084	-0.176374
Q9CZU6	-1.81706	0.625585	-0.839951	0.236868	0.736872	0.685196	-0.376431	-1.19966	0.810796	1.13779
P11983	0.747879	-0.753595	-0.518133	1.72905	-0.235411	0.213707	-0.502708	-1.18719	-0.913685	1.42008
Q99KJ8	-0.526311	-0.633042	0.598484	1.08418	0.974623	-0.892551	-0.678616	-1.69092	0.593762	1.17039
Q5EBJ4	-0.64204	-1.07051	0.509199	0.212387	0.416392	2.20208	-1.02288	-0.992553	0.130024	0.257897
Q9DBJ1	2.50928	-0.411681	-0.31631	0.885092	0.139947	-0.543921	-0.440269	-0.746293	-0.484891	-0.590957
Q61543	2.77131	-0.568002	-0.350332	-0.417937	-0.311193	0.181305	-0.26276	-0.323621	-0.0967208	-0.622053
P16388	-0.289036	-0.330413	2.84428	-0.332321	-0.299805	-0.242332	-0.379807	-0.318199	-0.326268	-0.326099
Q8R0S2	2.6245	-0.0906965	0.344959	-0.241675	-0.5734	-0.461303	-0.739405	0.309871	-0.751106	-0.421747
Q9ERD7	0.848216	-1.12858	-0.340308	-0.564691	2.41032	-0.00210886	-0.644064	-0.172065	-0.546434	0.139714
P97427	-0.72396	-0.885982	1.27885	-0.937592	-1.10738	1.37389	-0.0705929	-0.0081862	-0.317782	1.39874
P62827	-0.714412	-0.567109	1.78269	-1.0844	0.276322	-0.4004	-0.558236	-0.356589	1.76578	-0.143653
Q61301	0.290442	0.758256	-0.232141	0.756475	1.77214	0.691109	-1.05571	-0.933354	-0.936337	-1.11087
Q8VDM4	-0.684514	-0.269224	-0.358723	-0.33355	-0.314162	-0.120991	2.78511	-0.126101	-0.57699	-0.00086093
Q9Z2Y3	-1.35859	2.08604	-0.187267	-0.449927	-0.656494	0.603938	-0.269262	1.1341	-0.493028	-0.409499
Q08460	-0.656873	-0.496477	0.284413	-0.283444	-0.846266	0.0327804	-0.589302	-0.745395	2.38981	0.910753
P40240	2.81007	-0.415303	-0.110917	-0.214317	-0.467072	-0.430006	-0.415466	-0.0125472	-0.272517	-0.471923
O35857	0.812601	-1.31953	0.308907	0.354191	-1.29896	0.114124	-0.503799	-0.0692185	-0.451369	2.05305
Q3TTY5	0.213991	2.70249	-0.382024	-0.316369	0.291548	-0.51622	-0.339485	-0.438973	-0.667653	-0.547303
Q922U2	0.880225	0.692374	0.959612	-1.38031	-0.671423	0.262683	-0.350475	-0.550885	-1.32822	1.48642
P08122	-0.434322	-0.628773	2.73086	0.00662212	-0.532932	-0.253984	-0.770963	-0.0913006	-0.070944	0.0457358
Q9EQ20	-1.00626	1.76869	0.0149124	-1.22399	-1.23436	0.872294	0.965212	-0.228373	0.247951	-0.176072
Q9CQN1	1.3028	0.0748254	-0.606704	0.222226	-0.919532	0.682433	0.837607	-2.01748	0.806366	-0.382537
Q9Z110	-0.632762	0.227972	2.39718	-1.25666	-0.452739	0.639523	-0.442808	-0.630887	0.110889	0.0402941
P21279	2.76206	-0.739694	-0.314304	-0.463645	-0.586229	-0.316308	-0.030944	-0.175067	-0.181034	0.0451668
Q9D6G9	2.43102	-0.519469	-0.202694	-0.141746	0.00573318	-0.815727	-0.0670639	0.902851	-0.744766	-0.848142
P61922	-1.61032	0.958866	-0.169645	0.490311	-0.0849401	1.60924	-1.05091	-0.846173	-0.174282	0.877847
P62242	-1.50714	-0.0578906	0.394922	-0.946456	2.18399	0.0765388	0.574453	-0.661134	0.225336	-0.282622
O08788	0.15374	-0.0188721	-0.085988	-0.0208258	2.5774	-0.311401	-0.201316	-0.0249141	-1.19062	-0.877205
Q5NCE8	0.107843	1.52714	-0.0669426	-1.0046	-1.42065	1.69268	0.43702	-0.560592	-0.34076	-0.371131
P68372	-0.378602	-0.310555	1.04148	2.20874	-0.763799	0.318758	-0.0453158	-0.0678534	-1.22464	-0.778206
Q9WV34	-0.303957	-0.537559	-0.669771	1.89631	-0.623348	-0.620946	-0.844753	0.717005	1.51457	-0.527547
Q5SWT3	0.334006	-0.059253	-0.193985	-1.4127	-1.29778	-0.963318	1.65202	0.419303	1.05799	0.463708
Q9CXZ1	-2.35431	1.01106	-1.04361	0.130932	0.00108803	0.5281	0.0980805	0.256364	0.557931	0.814365
Q9WV92	-1.68284	-0.458895	0.943951	0.00992948	-0.195779	-0.1527	1.88228	-0.740159	0.843703	-0.449487
Q91ZR1	0.10047	-0.96906	-0.537328	2.23256	-1.4901	0.490481	-0.13229	0.520471	-0.0562506	-0.158951
Q68FD9	-0.0866012	-1.24515	-1.20574	-0.703189	0.188925	1.30023	-0.387701	0.265142	1.8833	-0.00921478
Q8BFZ9	-1.14025	1.62045	-0.565096	0.349801	-0.602352	-0.0722207	0.834841	1.08077	-1.54837	0.0424285
Q80ZS3	-0.0305538	0.782039	1.84519	1.43392	-0.8364	-0.303658	-0.705621	-0.784355	-0.557122	-0.843433
Q99MR8	-2.01624	0.569613	0.746797	-0.3546	0.127636	0.23378	1.05846	-0.502998	1.18078	-1.04323
Q8BGU5	-1.34578	-0.212145	-1.29533	-1.13739	-0.139747	0.757489	0.832245	0.187047	0.974797	1.37882
Q7TQD2	-1.02926	0.607223	-1.29561	-1.40339	-0.425024	0.929267	1.57388	0.451616	0.40461	0.186694
Q9QYS2	-0.409662	2.39473	-0.663974	-0.721653	-0.507807	-0.327812	1.19909	-0.235971	-0.443285	-0.28366
Q7TNR6	2.62873	0.440849	-0.610841	-0.658753	-0.65704	-0.249877	-0.704626	0.0339665	-0.3007	0.0782913
Q05793	-0.386393	-0.353104	-0.428277	2.75606	-0.304579	-0.48797	-0.536262	0.330543	-0.145116	-0.444902
Q9D0K2	-1.68882	0.129008	-1.75064	0.107239	0.010903	0.556154	1.29676	0.00616626	0.370636	0.962595
Q4V9Z5	0.149173	-0.0984675	-0.62316	-0.867059	-0.334891	2.63834	-0.185516	0.37479	-0.639423	-0.413784
Q8CA71	-0.419394	-0.1791	0.541106	-0.528962	-0.735125	-0.407354	0.0310811	2.65071	-0.350346	-0.602612
O54901	0.323601	-0.790867	-0.970742	-0.633636	0.857754	-0.06281	-0.416981	2.39151	-0.50644	-0.191387
P70296	-0.323151	-0.317568	-0.305997	2.84588	-0.322732	-0.324106	-0.321101	-0.289303	-0.321246	-0.32068
Q3UBX0	0.247209	-0.407431	-0.80766	-0.160641	-0.348032	-0.444874	-0.155581	2.71559	-0.613585	-0.024993
Q7TSQ8	-0.771315	-0.416195	-0.423025	2.14889	-0.606078	1.25233	-0.783167	-0.826431	0.450058	-0.0250646
Q9JHI5	-0.0495309	2.72734	-0.602927	-0.218976	-0.159636	0.224529	-0.317433	-0.645895	-0.260276	-0.6972
Q9R257	-0.125925	-0.190242	1.58301	-0.526471	-0.587881	-0.524843	-0.55535	2.12553	-0.605927	-0.591903
Q9DCU2	0.820159	-1.60043	-0.0245236	-0.437369	-0.796893	1.95362	0.33215	0.71801	-0.607275	-0.357445
P04925	0.222337	-1.58448	-1.74429	-0.139885	0.278275	0.294137	0.944951	-0.301368	1.3059	0.724426
Q78IK2	0.42044	-0.141781	-0.927905	0.0871385	-0.579755	-0.141683	0.0116779	2.45172	-1.24995	0.0700984
P59279	-0.389634	-0.0601784	2.82872	-0.354422	-0.198843	-0.387159	-0.379263	-0.391024	-0.271344	-0.396853
Q14BI2	2.69347	-0.553517	0.549183	-0.322341	-0.410993	-0.467165	-0.411098	-0.250094	-0.223603	-0.603842
P11087	-0.31422	-0.341431	-0.568263	1.08539	0.145955	-0.737859	-0.321719	-0.770154	-0.565489	2.38779
O09117	0.520061	-0.708531	0.430212	-0.332979	0.835773	-0.685649	0.648741	1.46384	-2.04532	-0.126153
P63080	-0.743303	1.29121	-1.69373	1.63865	-0.420775	0.616133	0.374275	-0.0677071	-0.620447	-0.374308
P28571	-0.287733	-0.487226	0.404743	2.11951	0.198901	-0.0829387	0.39668	-1.72847	0.32063	-0.854102
Q9Z1Q2	0.521165	0.12987	-0.320108	-1.626	2.21155	0.661156	-0.391407	-0.428272	-0.297653	-0.460309
P17183	-0.346896	0.593312	1.18128	-0.823481	1.93615	-0.755919	-1.42014	0.0164781	-0.0412876	-0.339496
Q9Z2Y8	-0.848105	-0.318703	-0.403981	0.0959036	-1.08298	0.198071	0.18448	-0.361033	2.57465	-0.0383076
Q9QY42	-0.612211	1.14381	-0.0762417	1.79103	-0.719952	-0.693771	1.272	-0.727084	-0.752517	-0.62507
Q7M750	0.0979735	-0.997822	-0.0409963	-0.751697	-0.275167	1.05096	-0.320948	1.08904	1.64718	-1.49852
P35279	-0.275191	2.63225	-0.535407	-0.524834	0.707264	-0.113312	-0.582556	-0.512662	-0.368751	-0.426805
P08249	-1.71284	1.68493	-0.796605	0.964153	-0.378839	0.124349	-0.449235	-0.699844	0.714702	0.549234
Q56A07	0.561755	0.702326	-1.84283	-0.632012	1.12386	0.440679	-0.90456	-0.284327	1.33698	-0.501873
Q9CPY7	-0.153572	2.81246	-0.403863	-0.00549237	-0.557446	-0.383393	-0.237825	-0.321044	-0.325658	-0.424167
Q64676	-0.581317	0.0230496	-0.97794	-0.946818	-0.628051	1.61036	-1.01886	1.416	0.84242	0.261156
Q923T9	2.43632	-0.659827	0.725436	0.209048	0.366704	-0.611221	-0.60373	-0.762014	-0.547624	-0.553089
Q3ULF4	-0.518947	1.07179	1.0897	-0.580213	-0.735966	1.41566	-1.7279	0.395088	-0.583193	0.173974
P62204	-0.561004	-0.295555	-0.400365	-0.546975	-0.407564	0.491145	-0.558977	0.0209806	-0.431009	2.68932
Q71M36	1.012	-0.0380026	2.37751	-0.662036	-0.37124	-1.09949	-0.0442632	-0.596895	-0.365625	-0.211963
Q9WTP6	0.71787	-0.901325	-0.757275	1.50046	1.22792	-0.517357	0.254951	-1.58112	0.530677	-0.474802
Q8CHC4	2.6013	0.385822	-0.849081	0.319817	-0.766399	-0.164199	-0.530007	-0.459755	-0.197614	-0.33988
Q7TMF3	-1.0664	0.793314	0.471855	-0.251203	-0.625871	-1.77017	1.5951	0.27017	-0.271891	0.855105
O88998	1.06472	-0.56774	-0.651278	-0.523566	-0.632865	-0.500124	-0.42734	2.43244	-0.293131	0.0988768
Q9R1V7	0.0636877	-0.472672	0.233537	0.0968687	1.36879	-1.06735	-1.46195	1.7973	-0.572707	0.014495
Q9R1V6	-1.56093	0.605808	1.14997	1.6891	0.504328	-0.709812	-0.711266	-0.663764	0.215927	-0.519351
Q5U405	2.41818	-0.996887	0.212673	0.661922	0.119381	-0.558817	-0.89137	-0.627282	0.0587386	-0.396541
O35963	-0.684474	2.19735	0.856323	-0.129974	-1.24944	0.364027	-0.581504	0.167925	-0.944962	0.00472858
Q920P3	1.5554	-1.10948	1.53346	-0.414143	0.32874	-0.579777	0.121334	0.483814	-1.34165	-0.577704
Q8BIZ1	1.86233	1.89945	-0.538392	-0.378455	-0.604628	-0.538642	-0.540752	-0.636131	-0.251823	-0.272961
Q6PHZ2	0.724065	0.0478644	-0.44983	-0.92772	0.481304	-0.301502	-0.928698	-1.12524	2.21061	0.269151
Q9WTU3	2.61678	-0.706197	-0.704828	-0.813638	-0.530422	-0.102935	0.385783	-0.0239506	0.0918799	-0.212476
O08688	-0.430565	-0.203652	-0.941417	0.929355	1.96485	0.790193	-0.0492005	-0.228755	-1.55079	-0.280018
Q9D3B1	-0.389309	0.051833	-0.634799	-0.83986	-0.924753	-0.435732	0.142135	2.4721	-0.170809	0.729192
P62761	2.06214	-0.1914	0.991833	-0.456529	0.441797	-0.821972	-0.391555	-0.825302	-1.26657	0.457558
Q9D1R9	-0.597112	-0.584825	-0.52754	2.12676	0.960289	-0.663815	-0.569949	1.04917	-0.597265	-0.595718
Q7TMM9	0.522431	0.641588	0.832919	1.48391	-1.38779	-0.835075	0.638497	-1.29699	-0.812979	0.213487
Q8C419	-1.01572	0.137015	-1.11899	-0.798079	0.693566	1.07243	-1.18724	0.881561	-0.154146	1.4896
Q3TDN2	-0.688895	1.38759	0.0752865	0.123771	-0.629145	1.4962	-1.59354	0.603456	-0.996031	0.221313
P52800	-0.556715	-0.601235	-0.408136	-0.591702	-0.574745	-0.172549	2.64321	0.629933	-0.165363	-0.202697
Q80UW2	-0.852911	1.15809	-0.828854	-0.759925	-0.0240236	0.0250924	-0.420254	2.29708	-0.43108	-0.163217
P14152	2.83335	-0.131274	-0.239234	-0.326152	-0.326326	-0.333025	-0.494837	-0.26706	-0.387674	-0.327767
O55126	0.71741	1.84489	-1.31594	0.2818	-0.785385	0.904399	-0.548973	-0.638151	0.484612	-0.944661
O55125	-1.14219	-2.10396	-0.0952902	0.88393	0.446233	0.187339	0.65298	-0.297558	0.163763	1.30475
Q3TC33	-0.533092	0.511245	2.68156	-0.384086	-0.470312	-0.664072	-0.36687	-0.100073	-0.134627	-0.539671
P39688	0.50933	-0.236483	-0.884152	-0.82897	2.60182	-0.256474	-0.229372	-0.26037	-0.502492	0.0871635
A2ASZ8	-0.492539	-0.768387	-0.205484	2.74586	-0.509544	-0.118879	-0.390596	-0.368752	0.145875	-0.0375566
O88384	2.60802	-0.32844	-0.550863	-0.0589119	-0.254841	0.572822	-0.813693	-0.554454	0.0284713	-0.648111
Q9JLR1	-1.62105	-0.715239	-0.359256	-0.936606	-0.716657	0.299635	0.706193	1.24463	1.07746	1.0209
P29758	-2.0604	-0.850815	0.335242	1.09471	0.460343	0.459909	-0.580151	-0.511046	1.23475	0.417456
P16390	0.869063	-0.496936	-0.514613	-0.552193	0.331442	-1.82101	1.28897	0.14278	-0.633003	1.3855
Q9JK42	-0.327514	1.14841	-0.145214	2.41734	-0.400876	-0.260393	-0.604889	-0.590827	-0.587445	-0.648598
Q9CZ42	-2.24685	1.64061	0.116669	-0.259101	-0.200815	0.618363	-0.10885	-0.271127	-0.101857	0.812959
P47740	1.73531	-0.760899	-0.0689911	0.649454	1.46464	-0.496019	-1.25411	-0.383162	0.0466077	-0.932831
O88704	2.21759	1.39241	-0.0971445	-0.539792	-0.465046	-0.740469	-0.0304719	-0.65144	-0.364613	-0.721022
Q9DB20	-2.16234	0.672004	0.0162255	0.0330793	1.33292	0.267541	-0.752662	-0.74385	0.600071	0.737011
P12657	-0.0619876	1.10656	-0.851904	-0.792427	-0.506486	-0.104584	-0.538484	-0.180959	-0.442853	2.37312
P28660	0.344618	-0.710093	2.65811	-0.203421	-0.676965	-0.567859	0.211167	-0.139645	-0.404169	-0.511744
O08795	-1.19129	-0.701056	-0.393458	-1.20776	-0.745406	0.0824201	1.03423	0.875245	1.64941	0.59767
P28667	-0.668279	1.44399	-0.959962	1.33998	0.806071	0.609567	-0.531428	-1.50755	-0.137664	-0.394726
Q9DB75	-0.564287	0.4619	-0.294236	-0.657646	-0.696914	-0.514823	-0.671365	0.383478	-0.0152327	2.56913
Q9CWF2	0.942301	1.17424	0.449221	1.35489	-0.264875	-1.24959	-0.929292	0.495986	-1.05117	-0.921704
P04104	2.81023	-0.341704	0.125548	-0.369916	-0.339504	-0.389565	-0.39728	-0.299606	-0.394661	-0.403545
Q6IFX2	-0.87528	0.169788	2.33646	-0.265309	-0.214802	-0.640297	1.14292	-0.584274	-0.522549	-0.546651
P08113	-0.742533	-0.920133	-1.42846	-0.509304	-0.737967	0.58228	0.652618	0.930266	0.467865	1.70537
P09055	-0.674407	-0.554513	-0.644079	1.78076	-0.449352	1.95489	-0.497911	-0.530908	-0.303097	-0.081374
Q5HZI9	2.82471	-0.430024	-0.410354	-0.493656	-0.411808	-0.274468	-0.159619	-0.297232	-0.223239	-0.124306
Q9D1N9	0.295247	-0.658597	1.16812	-0.649526	0.163039	-0.498777	-0.549642	1.99286	-1.45188	0.189156
Q91ZZ3	0.653964	0.520636	-0.163147	-0.34442	-0.777197	2.39719	-0.846304	-0.588955	0.00979819	-0.861563
Q8BFR5	-1.31752	0.958927	0.0990914	0.603509	1.27807	0.877356	-0.312621	-1.78651	0.114386	-0.514696
P50446	2.81001	-0.448342	-0.403665	0.0502416	-0.152843	-0.406622	-0.426371	-0.43744	-0.245405	-0.339562
Q9D328	0.727222	-0.982121	-0.982446	-0.982291	2.06749	0.614868	0.573052	0.0501295	-0.584271	-0.501633
P05532	-0.6569	-0.548544	0.291828	1.78208	1.49121	-1.04025	-0.286559	-0.953918	-0.633435	0.554482
Q80ZK0	0.244003	0.222069	0.0865424	-0.777404	-2.22372	-0.686697	1.24603	0.90733	0.441158	0.540693
P84084	0.243172	-0.613031	-0.613722	-1.05451	-0.622059	-0.434074	0.646663	-0.571156	2.28406	0.734649
P62754	1.71834	-0.868656	-0.819044	-0.937688	-1.53458	0.635351	0.720125	0.287934	0.220241	0.577976
Q61990	-0.864645	-0.516634	-0.352302	-0.207608	0.624005	0.0474955	-0.597245	-0.572123	-0.153078	2.59213
Q9CPW4	1.12463	1.01584	-0.798383	2.01798	-0.387042	-0.60668	-0.365758	-0.711754	-0.693814	-0.595009
Q8C0Z1	-1.06154	1.8093	-0.467885	-0.298257	-0.125853	-0.580141	-0.868753	-0.246632	0.0739019	1.76586
Q99L04	1.21168	0.56649	-0.978453	1.3139	-0.782994	0.288439	-1.09814	0.161362	0.746567	-1.42885
P47708	-0.0455026	0.148329	1.12473	-1.58714	-1.62582	0.280177	1.38606	0.491149	-0.468701	0.296712
Q91X97	2.21267	-0.041973	0.508053	-0.965529	-1.4627	0.199395	-0.227158	-0.662749	0.489356	-0.0493654
Q8BIP0	0.0347253	-0.603539	1.09844	1.05042	0.155894	-0.193105	0.639266	-2.03663	0.848111	-0.993577
Q8K1Z0	-0.807632	1.83869	-1.68112	-0.629937	0.197387	0.385637	-0.184047	-0.467787	1.11822	0.230578
Q63912	-0.542102	-0.382622	2.67265	0.123525	0.248787	-0.519163	-0.570492	-0.797024	-0.319251	0.0856903
Q60759	-1.04731	1.68553	-0.443748	-0.951604	-0.337385	1.0389	-0.539864	1.44284	-0.292767	-0.55459
Q8VCH8	0.948421	-0.431912	-0.788033	0.0684197	1.52701	1.39698	0.0387033	-1.4508	-0.799632	-0.509148
P16054	-0.168574	-0.613248	-0.208871	-0.113898	-0.368387	2.7055	-0.426958	-0.926892	0.192342	-0.0710166
P62281	1.1828	1.46469	0.401767	0.305282	-2.12054	-0.35884	-0.452938	-0.0558846	-0.570616	0.204276
Q8BU31	-0.161897	-0.577302	-1.06475	-0.285521	-0.829964	-0.476892	-0.0728157	1.84736	-0.131423	1.75321
Q9QYG0	0.569618	-0.578985	-0.222917	-0.593809	-0.63887	1.45039	2.02061	-0.636335	-0.698262	-0.671448
Q9D023	-0.289714	-0.93958	-0.913836	0.783337	-0.203454	0.513436	0.449478	0.167684	-1.50933	1.94198
P51174	-1.63134	2.08679	-0.447787	0.520996	0.517295	0.301782	0.36387	-0.736898	-0.525821	-0.448891
Q8C7X2	-0.721382	2.65259	-0.157694	0.0263911	-0.640901	-0.536958	0.246818	-0.130157	-0.798318	0.0596101
Q9CWZ7	-0.00789597	2.34771	1.14447	0.0348042	-0.701922	-0.501073	-0.568853	-0.377433	-0.805695	-0.564109
Q6ZQ18	0.281492	0.138275	-0.457919	-1.17579	0.379381	-0.650496	1.32279	-1.69794	1.36566	0.494547
Q9DBF1	1.31957	-1.36866	-0.798429	1.59884	-0.342854	0.74604	-0.13544	0.535288	-0.728534	-0.825812
P56391	1.57732	-0.931256	-0.424681	1.7454	-1.39452	-0.27481	-0.257229	-0.410138	-0.0330296	0.402953
Q9R0N7	-0.36825	-0.438277	0.283077	2.43982	0.65062	-0.789873	-0.781816	-0.479968	-0.813484	0.298154
P62196	-0.319788	1.60513	-0.193344	1.45326	0.744143	0.186128	-0.739147	-0.85324	-1.45929	-0.423857
Q9D338	0.640811	1.02065	1.98574	-0.583281	0.387689	-1.09973	-1.11501	-0.722944	-0.199566	-0.314353
Q9JMG3	2.64073	-0.291162	-0.613648	-0.403675	-0.655579	0.117699	0.15087	-0.619231	0.33663	-0.662634
Q62443	-0.90373	0.324597	1.81169	-0.428264	1.58231	-0.722646	0.371305	-0.466277	-0.773782	-0.7952
Q8BR92	-0.370213	-0.184342	-0.299509	0.543925	-0.140049	-0.603606	2.67747	-0.583966	-0.452392	-0.587316
Q8CBE3	2.33158	-0.87331	-0.522193	-0.908534	-0.726782	0.540631	0.290081	-0.770533	0.333191	0.305867
Q8BH66	0.566752	1.42952	0.990126	1.45022	-1.02235	-0.792168	-0.865813	-0.337535	-0.776675	-0.642074
Q8VCW8	-0.150796	1.45628	-0.601264	-1.64972	-0.391974	-1.02287	0.0101157	0.249382	1.44057	0.660272
P99028	0.223116	-0.0639763	-0.143227	-0.77893	-0.881779	-1.37112	1.11304	2.05875	0.215251	-0.371121
P62717	-0.755621	2.72571	-0.14225	-0.102679	-0.719668	-0.168245	0.0604133	-0.0161634	-0.318122	-0.56338
P50571	2.53851	-0.753762	-0.624092	0.394272	0.548446	-0.710752	-0.599958	-0.0524685	-0.380972	-0.359228
Q8R2Y0	-0.26377	1.55927	-1.45556	-0.129285	0.661659	0.0186703	-1.07459	-0.421825	1.54818	-0.442744
P47911	2.09705	-0.154279	-0.540005	1.64964	-0.539599	-0.411054	-0.529129	-0.497638	-0.544246	-0.530743
Q99N84	-1.5007	0.869333	1.08588	-0.374165	0.106268	0.37995	-1.96109	0.501672	0.549531	0.343311
Q9DCS3	-0.289571	-1.11753	-0.749993	0.00600844	-0.580971	0.0839306	0.24273	-0.454124	0.332812	2.52671
P13707	2.14658	0.762791	0.725949	0.0630541	-0.424986	-0.746058	-1.23804	-0.943298	-0.345806	-0.000190637
Q64444	-0.649549	-1.74367	1.32535	-0.49761	-0.202023	-0.158228	1.48054	0.995828	-0.018021	-0.532615
Q8VDC0	2.11642	-0.729092	-0.67444	-0.715057	-0.115704	-0.0679659	-0.748595	0.165912	1.41426	-0.645734
P29387	2.40748	-0.223359	1.1758	-0.571184	-0.705289	-0.434646	-0.598497	-0.203544	-0.401846	-0.444912
P03930	-0.615652	0.139729	-0.599773	-0.53437	2.12551	1.53054	-0.328566	-0.621882	-0.570544	-0.524991
Q9D8B7	-0.120501	-0.726753	0.120336	-0.822375	-0.674661	-0.167771	2.67555	0.0519084	0.0132044	-0.348939
Q9D8B3	0.275521	-0.45587	2.77228	-0.482755	-0.371345	-0.215387	-0.474869	-0.446537	-0.363191	-0.237849
Q9CY50	1.96546	0.118141	-1.39621	-0.943575	-0.984596	0.0359003	0.898232	0.664528	-0.172035	-0.185846
Q9CWD8	-0.479782	-0.37072	-0.294141	-0.532111	-0.480641	-0.456346	-0.46884	2.67193	0.641281	-0.230629
P60469	-1.47622	0.701014	-0.789144	0.997329	-0.0216267	0.552705	0.172127	-1.75188	0.775924	0.839773
Q60612	0.711232	-0.409898	0.0127794	-0.90917	-1.25116	1.36064	1.2085	-0.525102	-1.17754	0.979709
Q99J99	2.72284	-0.43027	0.514571	-0.41549	-0.382172	-0.367286	-0.467365	-0.42666	-0.407903	-0.340267
Q99104	-0.320819	-0.317618	-0.316918	2.84604	-0.308854	-0.317955	-0.318545	-0.315126	-0.31528	-0.314922
P70452	1.04402	0.0289211	2.27649	-0.434331	-0.961825	0.0590902	-0.757791	-0.688651	0.164773	-0.730693
Q8BR63	0.492624	0.670637	2.28676	0.219431	-0.769097	-0.989081	-0.750004	-0.31383	0.0454569	-0.892901
Q3ULD5	-0.137066	-1.74861	-1.01288	-1.15429	0.400288	0.84735	0.966146	0.462381	0.144219	1.23247
Q924T2	-0.591345	-0.885242	-0.813639	-0.974552	-0.45835	1.81657	1.35875	0.158626	0.826175	-0.436992
Q91V12	-0.450976	-1.76492	0.128834	-0.456909	-0.468918	1.87856	-0.49818	-0.056403	0.966681	0.722222
P50396	-0.27727	-0.254762	2.69898	-0.489241	-0.537379	-0.411466	-0.579521	0.510221	-0.506724	-0.152837
P16332	1.65632	-0.193877	-1.9755	-0.249156	0.489774	0.352321	-0.546061	-0.826302	0.838781	0.453698
Q8BPM0	2.38499	-0.542245	-0.500108	-0.452592	1.26049	-0.602687	-0.459977	-0.404637	-0.309512	-0.373723
P32883	1.46722	0.0468528	2.19116	-0.342322	-0.699338	-0.577519	-0.431449	-0.502838	-0.606035	-0.545734
Q9CQL5	-1.16793	2.012	-0.823808	0.204662	1.21051	-0.0722994	0.279193	-1.00657	-0.0904731	-0.545293
Q9D1I5	-0.355453	0.505999	-0.391916	-0.544034	-0.151438	-0.384042	2.68356	-0.438121	-0.759579	-0.164977
O88569	-0.141157	1.08724	-1.00186	-1.16367	-0.633122	0.136299	1.62147	1.26204	-0.82606	-0.341173
P09925	-0.669852	0.879538	2.44655	-0.529342	-0.299889	0.114884	-0.831839	-0.363063	-0.764655	0.017668
Q9CZX9	1.81758	-1.22733	0.292185	1.41061	-0.64446	0.0727434	-0.366557	0.166894	-0.328221	-1.19345
Q2TPA8	-0.371977	2.77289	-0.510121	-0.581851	0.0868884	-0.561154	-0.252597	0.0269979	-0.277161	-0.331911
Q9WTQ8	-0.0081801	-1.91905	-0.975672	1.44492	1.03283	0.654123	0.0358887	0.0695291	0.433148	-0.767527
Q9DAM5	0.23701	-0.770416	-0.27742	-0.360049	2.76078	-0.316607	-0.415135	-0.323243	-0.295933	-0.238991
P50544	-0.878875	-1.04344	2.32392	0.504944	0.589065	-0.360328	-0.941547	0.121288	0.00920248	-0.324228
Q14BB9	-0.729366	-0.105762	-1.0363	0.0321292	0.107433	1.17377	1.78171	-0.835987	0.817156	-1.20478
Q3U186	-0.382697	-0.437927	-0.698143	-0.384362	-0.0761191	-1.08791	0.205103	-0.667054	2.0125	1.51661
Q99LC5	0.445116	0.503104	-1.54187	0.963327	-0.055318	1.87646	-1.09087	-0.642954	-0.30402	-0.152978
Q9Z2W8	-0.829467	-0.759981	-0.476421	-0.184306	-0.314694	-0.291022	0.351576	-0.0173601	2.67265	-0.150972
P21107	1.81595	-0.049453	-0.168555	1.84357	-0.617736	-0.75887	-0.401623	-0.33268	-0.384213	-0.946389
Q9Z1P6	-0.0506547	0.950366	-0.306348	-0.349021	-1.36651	-0.24766	1.92403	-0.923276	0.999237	-0.630161
Q9D6S7	2.01825	-0.720559	-0.962449	1.29996	-0.887092	-0.197019	-0.300961	0.2033	-0.8312	0.37777
Q3URE1	1.73113	-1.61389	-0.228947	0.53224	-1.43568	0.768783	0.158306	-0.422713	0.059846	0.450929
P63030	0.439055	-0.722265	-0.481717	-0.654224	-0.386333	-0.883592	0.120826	-0.0930534	2.58185	0.0794546
Q9EQ80	-0.875863	2.28896	-1.04993	-0.0854188	-0.328896	0.994315	-0.456742	-0.192374	-0.646114	0.352066
Q9DC61	-0.229305	-0.215343	-0.745151	-0.0773765	-0.143897	-0.549377	-0.407244	2.78635	-0.203227	-0.215428
Q9WTL7	-0.179847	-0.307435	-0.352151	-0.160439	-0.908404	-0.618878	-0.413217	-0.270356	2.63419	0.576539
Q8K1N1	-0.0814458	0.5783	-0.393202	-0.18015	2.61892	-0.0608954	-0.775213	-0.721896	-0.529711	-0.454705
P22723	0.558175	1.12952	-0.00897418	1.61243	-1.33876	-0.800147	0.172854	0.628052	-0.821045	-1.1321
Q8BWM0	0.0750593	-2.5516	-0.428519	0.343688	0.507046	-0.229835	0.949495	0.879779	0.01178	0.443107
Q920I9	0.186847	1.19258	-0.861708	-1.15597	-1.2462	-0.58154	-0.35443	1.5753	0.313964	0.931152
P08226	-0.339833	0.130007	-1.03331	0.933833	2.21695	-1.24803	-0.120484	-0.357139	0.294196	-0.476182
P61164	-1.19573	0.377831	1.76543	0.096512	-1.72555	1.04542	0.0796098	-0.466228	-0.0479141	0.0706226
Q80VL1	-0.127054	0.62654	-0.260436	-0.871915	-0.553009	-0.279877	-0.68232	1.68184	1.64313	-1.1769
O70503	-0.512528	-0.630468	-0.170282	1.1444	1.0315	-0.398201	-1.11833	-0.575294	-0.697183	1.92638
Q9Z239	0.0763009	-0.398663	-0.338553	-0.368171	-0.415496	-0.261527	-0.323914	-0.409302	2.81598	-0.376652
Q7TSJ2	0.919095	2.43433	-0.685938	-0.264916	-0.137586	-0.419514	-0.282317	-0.98523	-0.66065	0.0827255
Q9Z0S1	0.357323	-1.56293	-0.236484	0.431919	-1.34574	0.00258866	-0.545521	0.0434688	1.42477	1.4306
Q9CQF0	0.00138962	0.212219	0.322182	2.1501	-1.1886	-0.691272	0.713165	0.333419	-0.89672	-0.955882
Q9R0M6	0.809902	-0.752665	-0.968005	-0.924584	-0.955547	1.38427	-0.793826	1.50956	0.411784	0.279116
A2AJA9	-0.0556531	0.431378	0.376066	-0.949835	-0.423268	0.220592	2.42584	-0.43836	-1.11248	-0.474273
Q9CPR4	-0.56876	-0.425132	-0.378696	0.677415	-1.03003	1.88498	1.29837	0.223571	-1.09534	-0.586376
Q8BFP9	0.532785	2.17836	-0.933339	-0.0477346	0.690101	-0.375242	-0.354067	0.320555	-1.34441	-0.667006
Q61699	-0.553495	-0.51479	2.66292	0.375978	-0.389017	-0.109813	-0.973199	-0.128892	-0.202814	-0.166882
Q6P6M7	0.337608	1.1491	0.0288605	-0.316195	-0.358189	-1.2816	-1.69734	-0.191466	0.986151	1.34308
P47757	0.536142	-0.51959	-0.637372	-0.649792	0.946466	-0.675608	-0.520788	2.3592	-0.228113	-0.610548
P47758	-0.549957	2.72406	-0.424214	0.0334629	-0.366629	-0.227563	0.196235	-0.587253	-0.0766838	-0.721459
Q922R8	0.0482849	-0.190768	-0.863101	-0.247554	-0.169893	1.00565	-1.28332	-0.0227671	-0.549335	2.27281
Q3UGR5	-0.167817	1.25659	-0.796174	-1.47421	-0.630123	1.35474	-0.593777	1.23442	0.387767	-0.571417
Q91YM4	-0.240423	-0.80049	-0.427908	-0.705924	-1.27453	1.20009	2.04143	-0.126454	-0.230424	0.564638
Q9R1V4	-0.795871	0.269304	0.253334	-1.33479	-0.420635	-0.0801253	0.623989	0.591713	-1.15449	2.04757
O35681	0.0274808	-0.900214	-0.904455	-0.297201	1.49301	1.30192	-0.503301	1.35243	-0.636346	-0.933326
Q8BH55	-0.404464	1.24282	0.401797	-0.376169	2.23187	-0.707944	-0.562023	-0.781372	-0.390933	-0.653586
P51655	-0.236268	-0.355943	-0.19361	-0.382147	-0.40155	-0.299259	-0.369704	-0.341389	2.83946	-0.259593
Q78J03	0.784646	-0.527341	-0.5593	0.0544354	2.5112	-0.33678	-0.0543136	-0.625142	-0.30814	-0.939263
Q9R0E1	-0.427637	0.377621	-0.25685	-0.753905	-0.513125	-1.38361	0.0261076	1.8337	1.52274	-0.425028
Q91VU0	-0.408381	-0.436977	-0.260405	-0.388227	-0.559513	-0.436915	-0.665912	-0.248069	2.60216	0.802242
Q8CI78	0.391098	-0.848726	1.65837	1.78885	-0.45282	-0.78358	-0.00127246	-0.208866	-1.01983	-0.523233
Q9CZR3	0.332391	-1.77068	0.885083	-0.491061	-0.0208159	-0.914135	1.70978	0.477572	0.496148	-0.704286
Q8VDP6	-0.305495	2.8278	-0.298442	-0.0694705	-0.367823	-0.217483	-0.298996	-0.489626	-0.396007	-0.384454
Q9CQW2	0.193787	-0.491852	2.21312	-0.934468	-0.615238	1.3528	-0.435655	-0.465383	-0.425909	-0.391202
P24288	1.15193	0.837521	0.161688	-1.45043	-1.48949	-0.0101247	-0.195429	-0.693675	1.42665	0.261356
P21995	-0.287874	-1.46477	0.34416	1.35897	1.43746	0.22644	-0.914765	0.148032	0.433725	-1.28138
Q61425	2.31223	1.35067	-0.5368	-0.709429	-0.508704	-0.50753	-0.477663	-0.22926	-0.358542	-0.334969
Q9CWX2	-0.333598	-1.31693	0.286748	-0.369699	0.189611	-0.17191	-0.130309	0.822977	2.19268	-1.16956
Q9D1L0	-0.19227	0.836471	-0.326668	1.26982	-0.0319617	-0.192153	0.0794714	-0.586619	-2.12942	1.27333
O89051	-0.376451	2.60501	0.146724	-0.0379743	-0.312026	-0.614668	-0.49351	-0.463729	0.484883	-0.938262
Q9JM63	1.78132	-0.0102151	1.89878	-0.808018	-0.649261	-0.589971	-0.706624	-0.222743	-0.277059	-0.41621
O08579	-0.940737	1.52399	1.63124	-0.40604	-0.575601	-0.949372	1.04369	-0.421118	-0.284339	-0.621719
Q9Z2I8	-0.378224	0.0490622	-0.656455	1.15455	-0.0683538	-0.0533671	0.268526	-2.20253	0.507562	1.37922
Q9JLM8	-0.560935	0.85707	0.140479	-0.785517	0.476641	-0.390476	-0.901982	-0.680049	-0.484159	2.32893
Q99J47	0.223986	0.72535	0.640205	-1.82292	-1.57581	1.20624	0.12246	0.308188	0.646412	-0.474106
Q62425	-0.885383	0.574878	1.54542	0.323945	-1.11447	-0.88548	1.56005	0.212049	-0.636101	-0.694905
Q8C7H1	-0.58592	1.3114	-0.214748	-1.36435	-0.284961	1.22177	-1.04114	1.31484	0.35959	-0.716477
Q8R2Z5	-0.137224	0.0807774	-0.423707	-0.648666	-0.793308	0.206796	-0.744278	-0.506857	2.59935	0.367116
P50172	0.486163	-0.811649	-1.1018	-0.474384	0.354456	-0.214077	0.264338	-0.000124541	2.37702	-0.879942
P50171	2.40762	-0.373348	-0.123513	0.0683213	-0.0939726	0.84273	-0.120592	-0.78169	-1.04145	-0.784111
Q8BGF6	0.840777	-0.869455	-0.820575	-0.846076	-0.237834	-0.275505	2.32065	-0.66049	0.12695	0.421558
Q9CXW4	-0.0260159	0.578382	2.18286	-0.788033	0.949611	-0.569429	-0.838733	-0.76681	0.139534	-0.86137
P08003	-0.731578	0.18859	0.439698	0.472303	1.34687	-0.855032	-1.69834	0.919429	0.890323	-0.972262
Q8R1I1	-0.810427	2.55449	0.17923	-0.771417	-0.432576	-0.551527	-0.33779	0.641948	-0.0602825	-0.411646
Q922Q4	2.43623	-0.438038	1.18768	-0.436514	-0.380062	-0.492197	-0.429189	-0.504875	-0.446248	-0.496795
Q9EPK2	1.01344	0.942881	-1.47995	-1.62976	0.212961	0.449001	0.764101	-0.741339	0.845624	-0.376957
Q499X9	-0.3587	-1.11482	-0.692798	1.08324	0.912124	-0.0196357	-0.572328	-0.770664	-0.467178	2.00076
Q8CHK3	1.38704	-1.27317	0.245989	-0.782362	1.61127	-0.736499	-1.16308	0.199563	0.00999051	0.501257
Q9CPQ1	-0.551346	-0.709331	-0.225481	-1.12583	-0.263859	-0.994939	0.127788	1.7925	1.5598	0.390699
Q9JKL4	1.9826	-0.516543	1.30496	-0.56235	-1.42921	0.251587	-0.464445	-0.66998	-0.00936089	0.112743
Q60936	-1.03204	1.64756	-0.905077	0.0571225	-0.342068	-0.963576	1.13151	0.262225	1.07042	-0.926087
Q5SYD0	0.646494	-0.7007	-0.264436	-1.09623	-0.958792	-0.0485491	0.173847	2.41074	0.0649283	-0.227306
Q91VM9	-1.35733	1.33821	1.06779	1.12947	-0.597387	0.0201833	-0.861836	0.71774	-1.09895	-0.357894
P12367	-0.297583	-1.28888	0.167847	1.88589	-1.11299	-1.13141	0.822174	0.162444	0.651444	0.141068
Q8R3F5	1.64347	1.12597	-0.759665	-0.373088	-0.819631	-0.629992	-0.809447	-0.686338	-0.140495	1.44921
P55288	1.0616	0.451204	0.0411818	1.40601	-0.385175	-2.31597	-0.361593	-0.122393	0.0503577	0.174776
Q9D3P8	1.69079	-0.7174	2.0115	-0.467339	-0.515336	-0.107805	-0.465886	-0.182394	-0.452661	-0.793474
Q8BMS4	-0.909913	0.429524	-1.96346	-0.477066	0.590957	0.796801	1.44177	-0.716712	0.374155	0.433942
Q9QUP5	0.465143	-0.0816059	0.55809	-0.923901	-0.86995	-0.974177	1.95576	0.872246	-1.1406	0.139003
Q9CY73	-1.0925	-0.388501	1.38356	-0.229274	0.852056	-0.47155	-0.410918	-0.562084	-0.924788	1.844
Q921M7	1.06449	-0.265226	-0.491226	1.82045	-0.166351	-0.226665	-0.764264	-1.66993	0.871491	-0.172773
P52196	0.0401785	1.81081	0.30132	-1.31425	-1.57608	-0.703718	0.758947	0.583355	0.0295613	0.0698812
Q61548	-0.733263	1.16607	-0.28057	-1.36684	-0.542518	1.36692	-1.02934	0.403859	1.29981	-0.284121
Q5SQX6	-0.261379	0.107702	0.444123	-0.493959	-0.0179868	-0.654114	-0.590841	2.64392	-0.493806	-0.683661
Q6ZWN5	-0.198685	2.83646	-0.327188	-0.423469	-0.420446	-0.393936	-0.286373	-0.22378	-0.337626	-0.224957
Q9CVB6	-0.184229	-0.23624	0.221361	-0.856967	-0.47128	-0.667014	-0.333074	0.0106265	-0.187554	2.70437
Q8BGZ1	-0.564857	0.698964	0.934393	0.923902	-0.769264	-0.927454	-0.72598	-0.73189	1.86088	-0.698696
O35855	2.45706	-0.601447	0.844748	-0.623521	-0.0837931	-0.623994	-0.451024	-0.59866	0.335058	-0.654426
Q9D7N3	0.050523	0.0226783	-0.207237	2.29538	-1.36101	0.179996	-0.592991	-0.668646	0.834246	-0.552941
Q9D7N9	-1.09949	0.434786	0.963318	-0.0906295	0.158689	-0.985985	-1.28732	-0.344324	0.301028	1.94992
Q80WG5	-0.766698	2.60145	0.473809	-0.808488	-0.533338	-0.379535	0.113894	-0.495557	-0.273516	0.0679767
O35459	-0.0157934	-0.517217	0.297043	-0.651142	0.552805	-0.893567	-0.493487	2.54807	-0.275476	-0.55124
Q9D1G5	-0.571113	2.47567	-0.0367036	-0.909127	-0.771486	-0.528331	-0.434845	0.468838	0.593235	-0.286139
Q8BL86	0.29633	-0.546536	0.237379	-0.394297	-0.738946	1.34335	-1.49344	-1.03275	1.30964	1.01928
Q9JKV1	-0.173391	1.9459	-0.23997	0.76519	-0.0286179	0.616242	-0.73681	-1.79948	-0.573152	0.224089
Q06890	0.650982	-0.333781	-0.656374	-0.960991	-0.52054	-1.07302	-0.684508	0.522917	1.15436	1.90095
Q9D6K8	0.563032	-0.52321	0.808628	-0.175051	2.13547	-0.135077	-0.189119	-1.64155	-0.247827	-0.595294
P62908	2.60602	0.205195	-0.515062	-0.164727	0.10202	-0.87615	-0.349044	-0.327824	-0.903811	0.223382
P27546	-0.157673	0.738539	0.857116	0.594461	1.70004	-0.528922	-0.00627227	-1.7181	-0.990482	-0.488705
Q8R035	-0.467139	-0.230182	1.11116	-0.486955	-0.886156	-1.06774	1.25108	1.79529	-0.400463	-0.618883
Q8CI94	-0.57486	1.56989	-0.395867	0.254366	1.4546	0.434947	0.0384137	-1.54981	-1.12408	-0.1076
P51660	1.9156	-1.14972	-0.540169	-0.615703	-0.95197	-0.200738	1.4345	-0.380966	0.059318	0.429854
Q9QYI5	-0.345052	2.44945	-0.746365	-0.564806	-1.07589	-0.679368	0.0654251	0.157076	0.165324	0.574202
Q61879	-1.29329	-0.238473	-0.680564	-0.440333	-0.133537	0.04659	2.13125	-0.921482	0.891257	0.638576
Q8K2C9	1.6312	-1.4427	0.22745	-0.92431	-1.02238	-0.796263	0.733517	0.285767	0.968239	0.339477
Q8K212	-0.542552	-0.206731	-0.193356	-0.464345	-0.35972	-0.890524	2.53411	0.881392	-0.352464	-0.405808
Q8CG76	1.25565	-1.41901	0.0662343	-0.832481	0.451378	-0.395674	-0.107365	1.63912	-1.17669	0.518841
Q8C5H8	-0.707402	0.7378	-0.0559202	0.705531	0.285397	-0.249883	-1.88311	0.220785	-0.804752	1.75156
Q3V1U8	-0.885977	-0.554828	-0.0733325	2.48142	0.949844	-0.240112	-0.507592	-0.244454	-0.602698	-0.322273
Q6A0D4	-0.449619	0.803473	-0.508901	0.282503	-0.53348	-0.627041	2.4722	-0.775606	-0.0137734	-0.649755
Q8VE22	-0.376802	0.364967	-0.515001	-2.15711	-0.742857	0.496642	0.425213	0.396047	0.581896	1.527
P97461	1.24989	1.11154	0.951827	-0.900888	-0.699761	-0.67102	-0.802026	-1.25575	-0.127631	1.14382
Q9R069	0.293467	-0.438873	-0.638603	-0.64433	-0.659063	-0.103619	-0.358534	-0.151791	-0.00080067	2.70215
Q8CAK1	-0.682212	-0.347029	-0.587444	-0.435336	-0.510088	1.46373	-0.213205	2.23208	-0.347175	-0.573319
Q61330	-0.62367	0.117266	-1.4184	1.5314	-0.535675	1.11234	1.27183	-0.702059	0.0247593	-0.777793
Q8BRT1	-0.563483	-0.817829	2.61745	-0.20339	-0.402734	0.62518	-0.181752	-0.253383	-0.669563	-0.150494
Q9CWU6	-1.06012	1.14443	-0.189225	0.394804	-1.45059	-0.137984	-0.941154	1.63571	0.805891	-0.201762
Q9DCU6	0.626229	-0.571556	-0.280508	2.61081	-0.187349	-0.0896705	-0.449767	-0.536945	-0.895126	-0.226123
P62331	-0.692844	1.28044	-1.58627	0.248988	0.539285	-0.25058	-1.49511	0.465039	0.306574	1.18448
Q3TC72	-1.38883	1.84438	-0.213148	0.426105	-0.0826636	-0.477746	-0.222706	-1.40252	0.899721	0.617408
Q99JI6	-0.316816	-0.851265	0.312011	-1.48235	-0.383888	2.2146	0.525639	0.176358	0.403947	-0.598239
P63085	0.373954	1.61878	-1.34477	1.1345	-0.568697	0.396978	0.562697	-1.0819	-0.00710408	-1.08444
P24369	-1.27051	-0.0349085	0.223546	-0.651067	1.91324	1.44088	-0.382094	-0.966119	-0.306019	0.0330523
Q9DCC8	-1.01948	-1.05367	-0.78124	1.36322	1.75442	0.0887279	-0.0182366	-0.544972	0.804264	-0.593031
P61028	-0.637868	-2.09474	0.22144	1.08401	-0.847613	-0.317421	0.249946	0.51687	0.624403	1.20098
Q68ED2	0.375859	-1.09643	0.475536	-0.720248	-1.44862	0.614097	1.8499	-0.196447	0.767673	-0.621315
P00416	-0.662768	-0.437359	-1.67484	2.12267	0.0920289	0.0379446	0.943754	0.0918009	-0.161956	-0.351281
Q3TUH1	-0.949483	-0.694206	-0.867316	-0.169411	-0.816437	0.758737	-0.498193	0.241639	0.863789	2.13088
Q99JP7	0.000521474	0.260552	-0.497543	-0.464001	1.76857	-0.735769	-0.536223	-0.866433	-0.727579	1.79791
P39087	0.60643	-1.17325	-0.177115	1.68484	1.3732	-1.16003	0.469367	-0.428743	-0.462206	-0.732496
Q8BWR2	1.28797	-1.34149	-0.498918	-0.916741	-1.38573	-0.226063	0.980748	0.852809	0.541045	0.706378
Q9CRD2	-0.186826	-0.926105	-0.655124	0.672082	-0.831807	-0.718989	1.51383	1.84748	-0.187628	-0.526912
Q9CQ62	1.8385	-0.755983	-1.00265	1.70538	0.190808	-0.228732	-0.637676	-0.64212	-0.476458	0.00892428
Q9CZR8	-0.630869	2.4658	-0.417596	-0.1241	-0.558297	0.760517	0.128341	-0.310135	-0.173877	-1.13978
Q9JM76	-0.240744	-0.347663	-0.373594	2.83546	-0.517371	-0.315331	-0.311033	-0.257612	-0.22907	-0.243045
Q8QZS1	-0.523759	2.49693	0.698374	-0.584356	-0.551665	0.00311961	-0.995941	-0.500806	-0.259575	0.217674
Q9CPV4	1.26012	-2.0199	0.700886	1.25929	0.408319	-0.096938	-0.051604	-0.976898	-0.190822	-0.29246
Q9R0P5	-0.699851	2.47199	-0.24542	0.737645	-0.518911	0.377638	-0.556559	-0.814538	-0.628259	-0.123734
P38060	-0.6293	-0.105591	-0.279533	-0.348849	0.752444	2.0086	-0.746738	-0.485442	-1.30455	1.13896
Q8BHN3	2.36683	-1.20628	0.423222	-0.35863	-1.22192	0.11343	-0.189809	-0.214808	0.197262	0.0907044
Q9CQ91	-0.816521	0.481731	-1.35621	0.894003	0.07204	0.620953	1.90412	-0.776235	-0.112222	-0.911658
Q9D6F4	-0.794218	1.18815	-0.219882	1.32237	1.35769	-0.934463	0.585001	-0.821553	-0.769606	-0.913497
Q61290	-0.818292	-0.813109	-0.302054	2.33921	-0.949903	-0.417662	0.977109	-0.227366	0.120576	0.0914893
Q3UUI3	0.674476	1.78536	-1.12333	-0.914867	-0.438443	-1.02027	-0.820546	0.945848	0.311042	0.60072
P35980	-0.216826	-0.47631	-0.365627	-0.333312	-0.251826	-0.400532	-0.302493	-0.412882	-0.067032	2.82684
Q3UV70	1.88214	-0.867994	0.099064	-0.61084	-1.48281	0.563055	-0.26032	-0.681126	0.260758	1.09807
Q99KB8	-0.393671	-1.15472	-0.312171	-0.602225	-0.121119	-0.58994	0.103019	0.338663	0.176306	2.55586
P97823	-0.0530554	0.356576	-0.864864	1.5811	-0.169188	1.10595	0.655011	0.0645475	-0.915862	-1.76022
Q99N96	-0.0122771	0.119438	-1.5624	-0.027121	-0.27503	2.282	0.691659	0.0332459	-0.640126	-0.60939
Q9Z2G6	0.06643	-0.320603	0.529528	0.39344	-1.29144	-0.114456	-0.75677	-0.989506	2.27641	0.206964
Q7TQI3	-0.821356	-1.00154	-1.1875	-0.448026	1.37636	0.56769	0.736831	1.29861	0.491029	-1.0121
Q6NVE9	2.09596	0.741466	-0.275208	-0.712032	-1.02622	0.555852	0.456215	0.105471	-1.03548	-0.906023
P13020	0.883675	2.36429	-0.649659	-0.590996	-0.64913	0.462799	-0.450797	-0.752481	0.0531893	-0.670889
P70336	-0.131557	-0.359094	-0.364743	-0.171814	-0.505436	-0.435577	-0.286016	2.82832	-0.289203	-0.284878
Q8C8T7	0.505352	-1.75589	-0.575917	-0.385811	-0.442259	0.326484	-0.184196	0.214611	2.18785	0.109776
Q9D7X3	-0.830135	-1.00846	0.021457	0.710282	2.06094	-1.21992	-0.00209115	-0.581668	0.00409809	0.845503
Q8R4N0	-0.952617	1.46531	0.0826385	-0.616062	0.613268	0.480102	-1.0699	-1.54364	0.425702	1.1152
Q3UXZ6	2.23095	0.950146	-1.38238	0.494704	-0.289898	-0.281566	-0.335871	-0.297182	-0.485002	-0.6039
P80317	-0.275685	-0.21085	-0.524851	-0.850179	-0.362226	-0.359359	2.25084	0.112715	1.23182	-1.01222
P80314	-0.756239	2.21467	-0.418896	-0.775856	-0.778027	-0.036941	-0.310955	-0.267938	-0.251019	1.3812
Q9CQ75	-0.546873	0.155783	-0.60476	2.71436	-0.357235	-0.276211	-0.4442	-0.627639	-0.278564	0.265334
P31324	-0.624878	-0.221476	-1.19871	2.03521	-1.00072	0.579155	-0.444398	0.646981	-0.593524	0.822369
P35700	-0.131643	-0.525535	-0.506155	1.9407	-0.117289	-0.427762	-0.977653	-0.955574	1.61588	0.0850274
P28661	-0.696267	0.223934	-1.00111	1.37278	-0.016977	-0.295741	-0.211161	-1.10151	2.03414	-0.308091
P28663	-0.176342	0.969767	-0.629205	-0.409094	-0.306672	0.233226	-1.11919	2.36941	-0.554994	-0.376908
Q9JL62	0.38346	1.94917	1.05747	-0.42633	-0.418801	-0.417928	-0.30213	0.599877	-1.29216	-1.13263
Q9R0A0	-1.36079	0.980831	1.26477	0.498716	1.44883	-0.939321	-0.0598586	-0.590288	-0.280819	-0.962058
Q6WVG3	-0.00210228	1.37751	0.716943	0.551825	0.165308	1.07443	-0.486643	-0.314358	-1.62633	-1.45658
P49769	-0.0936927	2.18802	1.51188	-0.556312	-0.289694	-0.530449	-0.566359	-0.54895	-0.549013	-0.56543
Q8BHC4	-0.365352	0.187046	-0.730084	-0.232541	2.73969	-0.00770725	-0.568484	-0.256615	-0.215471	-0.550479
Q9CRY7	1.19656	-1.19003	0.0994669	-0.174624	1.19089	-0.942661	-0.735006	-0.75704	1.61285	-0.300403
Q91WK1	-0.581994	-0.334733	-0.192788	-0.46734	-1.06817	2.49335	0.109323	-0.769947	0.381808	0.430484
P47857	0.186449	-0.85024	-0.274127	2.25933	1.13472	-0.616834	-0.485665	-0.993595	0.0508708	-0.410911
Q9D273	2.03238	0.442855	-0.245411	0.395055	0.626247	-0.392827	0.440834	-1.34199	-0.983757	-0.973387
Q9Z1G3	0.473821	-0.727116	-0.898077	-1.53495	-0.246992	1.56007	-0.397327	0.296032	1.52997	-0.055429
Q3URD3	2.57633	-0.474866	-0.608972	-0.618591	-0.142188	-0.548497	-0.57478	0.222354	0.662682	-0.493469
P03893	0.498109	-0.633905	0.712655	1.94485	-0.999048	-0.576453	1.08829	-0.505482	-0.519018	-1.00999
Q99N87	-0.282438	-0.838922	-0.735597	0.381566	0.748072	0.0569724	-0.754095	2.40322	-0.757478	-0.221303
Q9DAS9	-0.342052	-0.455526	-0.282796	-0.300697	-0.42851	-0.314982	-0.0682212	-0.243518	-0.39283	2.82913
P61620	-0.0468218	-0.300489	-0.752142	-1.48008	-1.17009	0.015355	0.944813	1.82225	0.259101	0.708106
Q61923	0.82828	0.799938	2.14195	-0.941028	0.190683	-0.86355	-0.690828	-0.837968	-0.168499	-0.458977
Q8K4F5	-0.512858	-0.251955	-1.07833	0.774496	-0.941309	-0.100459	1.61244	1.65327	-0.661612	-0.49368
Q2PFD7	-0.934394	1.07518	-0.935587	0.369675	-0.493781	1.61787	-0.252129	-1.03151	-0.656101	1.24077
Q9CXI0	-0.263991	-0.265377	-1.60155	-0.419955	-0.517653	0.18876	0.822906	0.042699	2.25359	-0.239426
A2APY7	-0.133764	-0.651136	-1.10649	0.534721	0.186285	-1.52541	0.861212	1.98076	-0.000542213	-0.145628
P47964	-0.217345	-0.247496	-0.398993	0.090933	2.40697	-0.290717	-0.0875963	-1.63434	-0.029365	0.407943
P54227	-0.300911	-0.649	-0.570032	-0.454592	0.112432	2.7636	-0.486873	-0.0812952	-0.106182	-0.227151
Q07417	1.21655	-0.670848	-0.739552	-0.659806	2.08518	-0.285484	0.266603	-1.25937	0.0256042	0.0211099
Q571F8	-0.472178	-0.438484	1.37429	0.271379	-0.094654	2.01559	0.0193669	-0.641465	-1.20504	-0.82881
Q80TR1	-0.460507	0.596448	2.61385	-0.509804	-0.829711	-0.195775	0.0722338	-0.299303	-0.618254	-0.369176
P57746	0.0838019	-0.381501	-0.581978	-1.1746	-1.04359	-0.177594	1.44717	-0.692175	1.61985	0.900617
Q9WVD5	1.78427	0.729918	-1.0086	-0.0941422	1.51194	-0.668041	-0.133847	-0.646297	-0.710266	-0.764935
Q922B1	-1.03524	0.00435194	-0.842649	-1.2221	0.00513062	1.98176	-0.210871	0.717298	-0.425781	1.0281
Q9CY57	0.972262	-0.882754	1.3801	1.52661	-0.447937	-0.872897	-0.730293	-0.948161	-0.56649	0.569563
Q02053	1.07858	-0.279937	-0.330037	2.479	-0.276863	-0.538705	-0.544399	-0.510644	-0.539332	-0.537662
Q3UH99	-0.237708	2.63268	0.152353	-0.520763	-0.741297	-0.945658	-0.26195	0.291235	-0.34693	-0.0219644
Q9JHW2	1.14624	-0.434483	-1.30327	-0.392428	1.77597	0.210181	0.772051	-0.446886	-0.0432543	-1.28412
Q8CGM1	0.0609917	-0.352031	0.841933	2.42463	0.282759	-0.64661	-0.739972	-0.454525	-0.589671	-0.827503
Q8BXZ1	1.33349	-0.245849	-0.554095	2.33062	-0.267658	-0.526528	-0.531435	-0.548346	-0.482586	-0.507615
Q99K10	0.433721	-0.497008	-1.31608	-0.61358	-0.307419	-0.524817	2.32624	0.765756	0.0294401	-0.296255
P62141	-0.181406	0.205309	-1.27244	0.641065	-0.335385	-0.496115	-1.44088	1.79665	1.1097	-0.0264997
Q9CZB0	-1.47979	-0.495955	-1.70607	0.965941	-0.12215	-0.226344	0.960905	1.11213	0.533583	0.457744
P62748	-0.619184	-0.436971	2.63461	0.0662434	-0.606553	-0.315498	-0.501408	-0.778432	0.272983	0.284211
P47934	-0.256316	1.46593	-0.53637	-0.798522	-0.523533	-0.67852	2.15271	-0.057911	-0.0726841	-0.694789
O09044	1.25742	0.547723	0.808161	0.338218	-0.311145	-1.42233	0.641941	-0.241341	0.297752	-1.91639
Q6P069	-0.174167	0.297009	-1.92919	-0.196562	-0.144486	1.00903	0.104381	1.91651	-0.375222	-0.507302
Q99P58	0.829556	-0.374258	-0.198497	-1.03073	-0.882792	0.0189763	-0.551642	0.113783	-0.344034	2.41964
O70166	0.0421019	0.320366	2.68544	-0.543325	-0.493188	-0.598052	-0.602536	0.0401686	-0.250617	-0.600358
Q9D1B9	1.24868	-0.18497	-0.832898	1.98521	0.816953	-0.515349	-0.249508	-0.958569	-0.666473	-0.643069
Q8VD26	1.81104	0.96404	-1.35729	0.791614	-0.667033	-0.440698	-0.744188	-0.658435	-0.419645	0.720596
Q99KR7	-0.539019	1.58123	-0.837502	-0.0346363	-0.64111	-0.154823	2.07432	-0.651899	-0.283137	-0.513428
Q9CZM2	-0.467068	0.148994	-0.133295	0.959419	1.75488	0.452974	0.737926	-1.19094	-1.04965	-1.21324
Q9QYI4	0.183865	-0.400596	-0.377015	-0.426039	-0.481691	-0.112879	-0.394389	-0.370837	2.7887	-0.409121
Q8BTV1	-1.00577	0.0465731	-1.47129	-0.886153	0.810219	0.852692	-0.323807	-0.237891	0.387555	1.82787
P70280	-0.961766	-0.261802	2.66919	-0.311544	-0.463961	-0.16493	-0.121414	0.210208	0.0948018	-0.688789
P61161	-0.38707	-1.18014	0.496245	1.00097	0.876188	1.25516	-1.89488	-0.364755	0.346961	-0.148685
Q8R0F8	-0.282181	-0.469506	-0.254603	-0.313472	-0.369493	-0.477309	-0.213031	-0.418633	-0.0215956	2.81982
Q9CQ40	-0.466804	-0.00826466	0.461071	2.58049	-0.401062	-1.10175	0.067559	-0.530352	-0.486776	-0.114107
Q91Z53	1.92066	-0.168321	1.09556	0.580664	-1.3608	0.271809	-0.517478	-0.241669	-0.440523	-1.1399
Q8BHK1	0.162481	-0.100028	0.531154	-0.448853	-0.781058	-0.345657	-0.570138	2.61812	-0.569349	-0.496676
Q8BHJ7	-0.824829	-0.472688	2.53039	0.193139	0.753311	-0.596781	-0.137151	-0.403315	-0.457886	-0.584192
Q9QXW9	-0.457175	-0.548055	-0.402478	-0.315804	-0.415284	-0.569775	1.9785	-0.628122	-0.43904	1.79723
O70435	-0.604531	-0.353398	2.10355	0.0975084	1.19512	-0.972254	0.213721	-0.859656	-0.948873	0.128814
Q8BJZ4	-0.245444	-0.533748	1.7051	1.96356	-0.271475	-0.341898	-0.19689	-1.06017	-0.411042	-0.607996
P47754	0.0484357	-0.476052	-0.330472	-0.149707	-0.421721	-0.551857	-0.760867	-0.486683	0.458533	2.67039
O70152	-0.39148	-0.555916	-0.993829	-0.000621914	2.37907	0.0704814	-0.881517	0.949979	-0.147496	-0.428673
Q6PE15	-0.140048	0.0541699	-0.256809	-0.303864	-0.727409	-0.834631	-0.823711	0.719008	-0.207592	2.52089
Q60870	2.28805	0.365313	1.2064	-0.607221	-0.6129	-0.357731	-0.579949	-0.546716	-0.55402	-0.601224
Q9JLT4	-1.09872	0.432242	-1.43399	0.860972	-0.223406	-0.458015	-1.15706	1.20829	0.902434	0.967244
Q9DCM0	-0.517808	-0.406685	-0.124043	0.363545	1.46556	-0.57956	-2.06806	0.270109	0.404616	1.19233
Q9D773	0.100337	-0.545394	-0.252581	2.64135	-0.701384	-0.663846	-0.329711	0.531218	-0.50001	-0.279982
O88844	0.202707	-0.717044	-0.845932	-0.661872	0.969223	-0.354521	-0.155876	2.41049	-0.296347	-0.550829
Q3TZX3	-0.513298	-0.290844	0.974029	-1.39437	0.117559	-0.38383	-0.508452	-0.647529	0.481531	2.1652
Q9CQI3	-0.484683	-0.106139	-0.361272	-0.384137	0.287143	-1.34041	-0.0812662	1.08311	-0.7985	2.18615
Q924Z4	-0.210453	-0.481568	-0.36916	-0.478494	-0.314848	2.80713	-0.39891	-0.260682	-0.380461	0.0874498
O08989	-0.464259	-0.459579	-0.248324	-0.175245	-0.277862	-0.239734	0.219173	2.76694	-0.477663	-0.64345
Q8R164	-1.20719	-0.850805	2.15911	-0.86879	0.811757	0.126007	-0.586293	-0.283487	0.178736	0.520952
P20352	1.49129	-0.438996	-1.46296	-0.705618	-0.464462	1.40085	0.48446	0.503708	0.285788	-1.09406
Q9QZ23	-0.430466	-0.859779	2.02628	1.35787	0.0687117	-0.681486	-0.560609	-1.12862	0.257317	-0.0492133
P42125	-1.14581	1.21518	-1.11939	1.4909	0.127067	0.460436	0.214741	-1.24958	-0.667196	0.673642
Q9WVT6	-0.356941	-0.16469	-1.01855	-0.980135	-0.195534	1.2913	2.01098	0.25103	0.166061	-1.00352
Q9DC51	-0.232863	-0.2164	-0.113886	1.04168	2.45722	-0.619741	-0.535924	-0.746238	-0.53054	-0.503309
Q9D1E8	-0.879329	-0.203614	-1.49707	1.14964	1.31704	-0.697027	1.43318	-0.380215	-0.416267	0.173666
Q9JJK2	0.776846	1.29859	0.644367	-0.42365	-1.57601	-0.395676	0.720598	-0.769221	-1.21637	0.940532
Q99KX1	-0.892711	-0.622132	-1.3797	-0.406898	-0.14479	1.10317	0.143572	2.07275	0.366673	-0.239933
Q8BPE4	0.770778	0.03268	-1.09398	0.338644	2.33745	-0.834625	-0.61071	-0.694241	-0.277712	0.0317108
Q9Z2F7	-0.562975	1.9325	-1.04334	-1.04654	-0.514997	-0.282795	-0.703617	0.462577	0.59405	1.16515
O70325	1.08226	-0.154727	-0.0255059	0.190974	1.98431	0.295822	-1.5049	-0.219634	-1.01242	-0.636173
Q9CYN9	-0.439432	-0.261337	-0.0874462	-0.315122	2.82294	-0.140111	-0.300456	-0.477676	-0.359028	-0.442335
Q9CYN2	-0.512192	-0.881536	0.879368	0.176021	-1.1967	1.55368	0.898376	0.899791	-0.761474	-1.05533
A2AQ25	0.373864	-0.409614	1.00478	-0.347526	2.35633	-0.72931	-0.962282	-0.431903	-0.412431	-0.441908
Q9D404	-0.318929	-0.148488	-0.0596078	0.0886234	0.213069	-1.42591	1.37206	1.58289	-1.53171	0.228013
Q924D0	1.55934	-0.382586	-0.444686	-0.374258	-0.595175	1.93822	-0.426951	0.462124	-1.05587	-0.680164
P24668	-0.995404	-0.443092	2.38391	-0.704183	-0.0657148	-0.0151706	0.9685	-0.723364	0.00457835	-0.410055
Q8VHL0	-0.391988	-0.837243	0.389751	-1.28669	2.27626	-0.63766	-0.252122	0.0252578	-0.106723	0.821157
Q8C0K5	1.17972	-0.761483	-1.25801	-0.560454	1.37486	-0.387388	-1.29979	0.0574106	0.947757	0.70738
Q78T54	-0.658321	1.09376	-0.835146	0.118847	0.323869	-1.11361	1.45737	0.434102	0.743767	-1.56465
Q8BN57	0.993106	-0.542237	1.96154	1.08195	-1.05175	-0.0451928	-0.580618	-0.342882	-0.898757	-0.575153
Q8VD57	-0.562329	-0.616729	-0.361725	-0.106679	-0.557829	-0.179386	2.71295	-0.269617	-0.467129	0.408472
Q01768	-0.0597467	-0.0949534	-0.456944	-0.392796	-0.474258	-0.277304	2.79404	-0.189264	-0.66913	-0.179647
O35089	-0.19878	-1.5041	0.974265	-0.0361003	-0.643569	2.26356	-0.19821	-0.109218	-0.208757	-0.339092
Q9JIZ9	-0.357446	-0.327721	-0.635628	0.383456	2.69292	-0.847481	-0.330347	-0.160998	-0.103836	-0.312914
P48758	-0.68931	-0.12253	2.65459	-0.306208	0.458229	0.0547314	-0.661237	-0.538931	-0.608908	-0.240428
Q9QWW1	1.36897	-0.517335	0.279334	0.551594	0.96299	0.0480794	0.996313	-1.13133	-1.29559	-1.26302
Q3UFF7	0.237532	-0.108016	-0.881499	-0.346264	0.739098	-0.587018	-1.22406	-0.582183	2.24769	0.504725
O89116	-0.355643	-0.350146	2.83085	-0.220444	-0.34154	-0.255307	-0.202628	-0.550378	-0.344223	-0.21054
Q6IRU5	-0.374087	0.134573	1.53765	-0.865322	1.07676	-1.06699	1.43301	-0.255933	-0.820203	-0.799461
Q61029	-0.482947	-0.317613	-0.374345	2.81487	-0.371945	-0.373428	-0.422766	-0.369987	-0.0081009	-0.0937378
Q9CQ92	0.272387	-0.237229	-0.624672	-0.566156	0.883646	0.0406465	-0.650628	-0.488836	-1.01376	2.3846
Q6URW6	-0.174295	0.452065	1.12263	1.94414	0.382176	-1.37608	-0.672278	-0.966837	-0.204535	-0.506985
Q8K097	-0.207596	-0.411857	-0.846543	-0.531826	-0.475194	-0.844688	-0.0879909	-0.0954229	2.34332	1.15779
Q8K093	0.310897	-0.102948	0.128667	-0.98167	-0.496576	-0.0460798	-0.716989	-0.671983	2.58806	-0.0113755
Q91W52	2.39287	-0.554958	-0.665164	-0.664986	-0.69938	0.608807	-0.746627	0.0741258	0.687226	-0.431913
Q6WQJ1	-0.63985	-0.232048	-0.536365	-0.150423	2.77657	-0.561083	-0.355838	-0.0248728	-0.273964	-0.00212162
B0F2B4	-0.205181	1.3188	-0.896276	-0.325928	-0.72207	1.07744	-0.719912	-0.576532	1.79473	-0.745073
Q641P0	0.402004	-0.282033	-0.732668	-0.532477	-0.437028	0.210804	-0.31884	-0.742338	-0.214036	2.64661
P70408	-0.283063	0.18192	-0.205071	-0.219128	1.18676	-0.967636	2.27154	-0.62931	-0.710585	-0.625423
Q9WUR2	2.49011	0.293929	-1.04972	-0.0148722	-0.506406	0.352892	-0.137371	-0.805887	-0.740087	0.117409
Q9ER88	-0.540946	0.119954	2.27009	0.699868	0.270013	-0.307616	0.0153774	-1.52538	-0.664881	-0.336479
P62482	-0.709634	0.336396	-1.45643	-1.19636	0.301586	0.816877	1.94933	0.221436	0.175812	-0.439018
Q0VBU9	-0.572041	-0.401092	0.516089	-0.498593	0.0330141	-0.560899	-0.581033	2.64628	-0.583841	0.00211929
P21550	1.23444	-1.03153	-0.35128	0.817466	-0.635096	2.00246	-0.806082	-0.225221	-0.530786	-0.474369
Q925N1	0.289547	-1.00282	-0.486436	0.565094	1.35968	-0.802286	-0.996431	1.77467	-0.837393	0.136369
P42208	-0.385465	0.218055	0.961332	0.276578	-0.33503	-0.803128	-0.76343	0.395778	-1.54469	1.98
Q9WUM4	1.51157	0.705086	-0.074777	-0.26346	1.76946	-0.317147	-1.1044	-0.904133	-0.67087	-0.651322
Q9QXV8	-0.638026	-0.111505	0.421099	2.34719	0.0101223	-0.399261	-0.585935	-0.649196	-1.16981	0.775325
Q9R0P3	-0.6624	0.481875	-0.211669	-0.238349	-0.542231	-0.866789	-0.0419947	-0.339666	2.64828	-0.227054
Q8BMG8	-0.716709	-0.518843	-0.155472	2.11293	1.61966	-0.50219	-0.470071	-0.389912	-0.475287	-0.504099
Q6PDL0	1.54861	0.197408	-0.363021	-0.304986	1.62447	-0.627151	-1.04	-1.45542	0.304162	0.115937
Q91W43	0.365821	-0.880018	-0.383107	-0.993588	2.32039	-0.00508191	0.224561	-1.10411	-0.0890369	0.544165
Q9ERN0	0.421684	-0.677275	-0.362667	-0.00867984	2.5712	-0.654669	0.2678	-0.590513	-0.0933125	-0.873562
Q8K1M6	0.169921	-0.344975	1.07104	-1.11518	-1.1731	-0.568219	-0.683409	0.572488	0.0812149	1.99022
Q9JMA1	1.04231	-0.998719	-0.794113	-0.708832	-0.295933	-0.537681	-0.960093	0.55145	1.86616	0.835443
Q9DBH5	-0.474104	0.16754	-0.199095	1.34843	0.795508	-1.06662	-1.85798	1.17385	0.432005	-0.31954
P60335	-0.852857	-0.27889	-0.0585934	0.00795214	-0.924898	2.48588	-0.251188	-0.802088	0.00396364	0.670718
Q9QYC0	0.321665	0.131325	-0.720408	2.65959	-0.553108	-0.738125	-0.494768	-0.37137	-0.231037	-0.00376655
P62192	1.67187	-0.893122	-0.223936	-0.863827	0.506205	-0.889795	-0.215578	1.69091	-0.810236	0.0275177
Q9JJV5	0.394143	-0.403987	-0.273771	-0.465688	2.58151	-0.302748	-1.08762	-0.570817	-0.177077	0.306044
Q9R0Q6	-0.27597	-0.289039	-0.27532	-0.492814	-0.182804	-0.381899	2.83554	-0.335239	-0.365333	-0.237122
O55003	0.303556	-0.351118	-0.476321	-0.24673	-0.602321	2.74395	-0.164181	-0.422179	-0.178197	-0.606463
O35927	-0.249161	-0.188178	-0.330441	-0.761217	-0.39356	-0.789012	1.59005	-0.569106	-0.41071	2.10134
Q5RKR3	-0.0721147	2.34665	0.156461	0.68604	0.50892	-0.945204	-0.832699	-0.691737	-0.583133	-0.573187
O35114	0.428289	0.177904	0.0751646	-0.635439	-0.55096	-0.733666	-0.912379	-0.540818	0.165791	2.52611
Q9EQI8	-0.812256	-0.570169	-0.442052	-0.686817	-0.261055	0.587278	-0.660829	2.50289	0.467303	-0.124293
Q6QD59	0.196635	-0.473073	-0.032456	0.899371	-0.302505	0.192513	2.1491	-0.13944	-1.07109	-1.41905
Q923Z0	-0.0464361	0.380624	-0.440748	0.968999	0.277713	0.678385	-0.18335	-1.44555	-1.68246	1.49282
Q91VE0	-0.641513	-0.680362	-0.491196	-1.18532	-0.104666	1.48003	0.901548	1.10471	0.850323	-1.23355
Q6PHS9	-0.549263	0.37791	-0.368067	2.71493	-0.240382	-0.370392	-0.322802	-0.029108	-0.523792	-0.689038
O08715	2.55956	-0.0950262	0.721496	-0.388889	0.141853	-0.668528	-0.646164	-0.579774	-0.550277	-0.494255
Q9QYB1	1.2066	0.227183	-1.12808	1.23271	-1.08006	0.66337	-0.640866	1.07391	-1.17808	-0.376688
Q9Z1S5	-0.357363	-0.165081	-0.625302	0.114341	-0.337247	0.0469739	-0.159716	-0.845411	-0.396546	2.72535
P00397	-0.682109	0.670942	-0.718306	-0.580475	0.0168385	-0.695854	0.113789	-0.266849	-0.40697	2.54899
Q9CQ06	-0.258442	0.466027	-0.393406	-0.615038	0.487165	-0.706679	2.54959	-0.732696	-0.184065	-0.61246
Q9D8P4	0.378767	-0.749277	-0.658421	-0.0739895	-0.769669	-0.450244	-0.419553	2.0148	1.49536	-0.767775
Q80UM7	-0.801915	-0.174116	0.79759	0.062579	-0.582601	-1.15831	-0.327112	2.02401	1.02573	-0.86585
Q9D7A8	0.489992	-0.398031	1.49474	-1.0153	0.21085	-0.616663	-0.945611	1.64619	-1.11588	0.249708
P14869	0.139326	-0.722727	-0.0650563	-0.863674	-0.472378	-1.01194	0.726904	2.41307	0.151081	-0.294612
Q5XKN4	-0.386522	-0.368172	-0.344367	-0.289169	-0.441545	2.83403	-0.266498	-0.145213	-0.392461	-0.200082
Q9D428	-0.341885	-0.16347	0.45135	-0.432504	-0.802707	-1.02	1.24374	0.0993369	-1.05923	2.02538
Q9WTS5	-0.424599	-0.224016	0.261958	1.62276	0.919978	-0.73456	-1.18263	1.39491	-0.781248	-0.852564
P28738	2.25805	-0.710217	0.543361	-0.864873	-0.672596	1.04927	-0.602496	-0.101019	-0.343776	-0.555704
Q9CQF4	0.311383	-1.01554	-0.299148	-1.81414	-1.04803	0.874668	0.618424	0.337105	0.843848	1.19144
O08530	2.76559	0.00143305	-0.284537	-0.284993	-0.512433	-0.0843327	-7.16636e-05	-0.326569	-0.66298	-0.611105
Q8BGC4	-0.70963	1.08391	-0.429766	-0.686268	-1.24584	1.69334	0.115718	1.22156	-0.207788	-0.835234
Q9CQF9	0.580801	-0.627023	-0.434824	1.41425	-0.351325	-0.68399	0.321702	-0.808337	1.80415	-1.2154
P63141	-0.517188	0.263466	0.302203	-0.113939	0.0849507	-1.66461	-1.17682	0.583059	0.239233	1.99964
Q8R123	-0.849713	-0.56204	-0.0197587	0.161172	-0.49274	-0.210116	-0.579089	-0.660832	2.53249	0.680631
Q3UHB8	1.7306	-0.968555	-0.287304	-0.590974	-0.313564	0.323708	1.2548	-0.702804	-1.28694	0.841036
Q9QZ49	1.22882	-0.680714	-0.0452751	2.18584	-0.169497	-0.454752	-0.431497	-0.138466	-0.160252	-1.33421
Q00493	0.0148469	-0.114045	-0.615524	0.0282044	2.76107	-0.31461	-0.234731	-0.651778	-0.54462	-0.328811
Q5DTY9	-0.0414782	-0.489259	-0.0481954	1.86985	0.99896	-0.330331	-1.1793	1.01198	-0.638927	-1.1533
Q8K1C0	0.130615	-0.753989	-0.411194	0.0845234	-0.38999	-0.336142	2.73625	-0.0827316	-0.460253	-0.51709
Q8K2C6	-0.432157	0.229185	-0.627448	-1.2084	2.05426	-0.235666	-0.309472	1.45125	-0.412079	-0.509467
O88487	-0.396619	0.932644	-0.0391135	-1.48742	-1.3808	0.313122	0.421136	1.7666	-0.53788	0.408328
Q9D0Q7	0.0458091	-0.350631	2.73216	-0.462103	-0.375344	0.0996904	-0.903813	-0.236949	-0.379915	-0.168907
Q8R570	0.64323	-0.352415	0.238939	-0.98362	-0.823506	-0.465626	2.12551	1.015	-0.604048	-0.793468
Q9DC07	-0.604491	-0.325601	0.471147	2.21611	1.08837	-1.18993	-0.235016	-0.561612	-0.595951	-0.263024
Q6ZQ38	2.32334	-0.250371	-0.47686	-0.788164	-0.641779	0.894109	-1.00589	0.232581	0.288036	-0.575003
P12023	-0.309257	-0.494135	0.20476	-1.13072	-0.346268	2.46445	-0.569864	-0.384598	-0.22399	0.789623
Q8R086	-0.465045	-0.214454	-0.254583	-1.27916	-0.523202	0.514022	-0.832053	0.152291	2.33762	0.564562
Q68FH0	-0.199926	0.201765	0.841985	-0.402214	2.4231	-0.668004	-0.962572	-0.821284	-0.355937	-0.0569104
Q99LB2	-0.722303	-0.385397	-0.690052	0.0802395	-1.05477	2.2257	-0.469255	0.923882	0.638803	-0.546844
Q64314	-0.746046	-0.547797	0.155209	1.88292	0.169276	-0.605935	-1.60324	-0.396015	0.945926	0.745698
Q08642	1.18031	-0.272355	-0.773146	-0.40911	-0.182503	-0.223434	-0.0670402	-0.975448	2.31815	-0.595421
Q9JKR6	-1.08421	0.145149	0.782205	1.07818	0.984325	0.638399	-1.84106	-0.888042	0.570751	-0.385695
P09528	-0.353712	0.312344	-0.40109	-1.10453	1.55661	-0.686682	-0.869249	1.50575	0.879979	-0.839426
Q921S7	-0.901198	-0.616012	0.536024	2.57862	-0.0138276	-0.493137	0.16025	-0.455418	-0.596456	-0.198846
[truncated: 145 more rows]
