# Supplementary material for: Ketamine’s antidepressant effect is mediated by energy metabolism and antioxidant defense system
Source: Sci Rep. 2017 Nov 17;7:15788. doi: 10.1038/s41598-017-16183-x (PMC5694011; doi:10.1038/s41598-017-16183-x)
Supplement: Supplementary file 2 — Supplementary Table 2 [file 41598_2017_16183_MOESM2_ESM.xls]

## Sheet: Tabelle1
		MF2h	CF2h	MF24h	CF24h
	Accuracy	1	1	0.9	0.7
	R2	0.99	1	1	0.99
	Q2	0.6	0.64	0.43	0.14
