# Supplementary material for: Ketamine’s antidepressant effect is mediated by energy metabolism and antioxidant defense system
Source: Sci Rep. 2017 Nov 17;7:15788. doi: 10.1038/s41598-017-16183-x (PMC5694011; doi:10.1038/s41598-017-16183-x)
Supplement: Supplementary file 3 — Supplementary Table 3 [file 41598_2017_16183_MOESM3_ESM.xls]

## Sheet: Supplemental Table 2
Supplemental table 3: Hippocampal (A) membrane-associated (MF) and (B) cytoplasmic protein (CF) alterations 2h after a single injection of a low
dose of ketamine (3 mg kg-1) (partial least squares discriminant-analysis (PLS-DA), variable influence of projection (VIP)-score≥1.0, significance analysis
of microarrays and other omic-datasets (SAM), FDR≤0.10 and SAM q≤0.1). N=5 mice per group and time point.
Protein ID	Protein name	FC	PLS-DA, VIP-score	SAM, p-value	SAM, q-value	SAM, FDR
A)
Q6DFY8	BMP/retinoic acid-inducible neural-specific protein 2	0.23795	2.1329	4.4994e-05	0.020088	≤ 0.10
O70622	Reticulon-2	2.5185	2.1295	6.7492e-05	0.020088	≤ 0.10
P55088	Aquaporin-4	0.41365	2.1236	0.00011249	0.020088	≤ 0.10
P26231	Catenin alpha-1	3.3178	2.1168	0.00013498	0.020088	≤ 0.10
Q9WV34	MAGUK p55 subfamily member 2	4.4535	2.1081	0.00015748	0.020088	≤ 0.10
P41105	60S ribosomal protein L28 (Rpl28)	2.455	2.0955	0.00019123	0.020327	≤ 0.10
Q8BK72	28S ribosomal protein S27, mitochondrial (Mrps27)	0.57751	2.0603	0.00023622	0.020626	≤ 0.10
P13020	Gelsolin	0.15832	2.0567	0.00025872	0.020626	≤ 0.10
Q8BJZ4	28S ribosomal protein S35, mitochondrial (Mrps35)	0.25654	2.0519	0.00030371	0.021523	≤ 0.10
Q9ET43	Claudin-12	3.0094	2.0284	0.0003937	0.02511	≤ 0.10
Q91W43	Glycine dehydrogenase (decarboxylating), mitochondrial	0.22184	2.0111	0.00047244	0.026903	≤ 0.10
O35678	Monoglyceride lipase	3.8063	2.0038	0.00050619	0.026903	≤ 0.10
Q3U9G9	Lamin-B receptor	3.6631	1.9894	0.00068616	0.033309	≤ 0.10
P56371	Ras-related protein Rab-4A	0.21012	1.9877	0.00073116	0.033309	≤ 0.10
O09005	Sphingolipid delta(4)-desaturase DES1	3.1098	1.9665	0.00086614	0.035871	≤ 0.10
Q9CWS0	N(G),N(G)-dimethylarginine dimethylaminohydrolase 1	2.5946	1.9625	0.00089989	0.035871	≤ 0.10
P12367	cAMP-dependent protein kinase type II-alpha regulatory subunit (Prkar2a)	3.324	1.9486	0.00096738	0.03627	≤ 0.10
Q9D020	Cytosolic 5'-nucleotidase 3A	2.5509	1.9428	0.0010236	0.03627	≤ 0.10
Q921L3	Transmembrane and coiled-coil domain-containing protein 1	0.40422	1.9301	0.0012036	0.040402	≤ 0.10
Q99JY4	TraB domain-containing protein	2.5644	1.9221	0.0013161	0.041969	≤ 0.10
O88307	Sortilin-related receptor	10.461	1.9102	0.0014623	0.04435	≤ 0.10
Q5XJY4	Presenilins-associated rhomboid-like protein, mitochondrial	4.4556	1.9038	0.0015298	0.04435	≤ 0.10
Q99N87	28S ribosomal protein S5, mitochondrial (Mrps5)	2.4884	1.892	0.001676	0.045608	≤ 0.10
O08715	A-kinase anchor protein 1, mitochondrial (Akap1)	3.2671	1.8866	0.001721	0.045608	≤ 0.10
Q8BPN8	DmX-like protein 2	3.2187	1.8797	0.0017998	0.045608	≤ 0.10
Q9CPY7	Cytosol aminopeptidase	0.32101	1.8761	0.0018898	0.045608	≤ 0.10
Q8R2Z5	von Willebrand factor A domain-containing protein 1	2.2661	1.8677	0.001946	0.045608	≤ 0.10
P84099	60S ribosomal protein L19 (Rpl19)	2.9898	1.8665	0.0020022	0.045608	≤ 0.10
Q5SQX6	Cytoplasmic FMR1-interacting protein 2	0.34727	1.8567	0.002216	0.04698	≤ 0.10
Q9CWG8	NADH dehydrogenase [ubiquinone] complex I, assembly factor 7 (Ndufaf7)	0.23208	1.8507	0.0022835	0.04698	≤ 0.10
Q9DCF9	Translocon-associated protein subunit gamma	1.8416	1.8407	0.0024184	0.04723	≤ 0.10
Q99PU5	Long-chain-fatty-acid--CoA ligase ACSBG1	0.3926	1.8373	0.0025534	0.04723	≤ 0.10
Q9JM63	ATP-sensitive inward rectifier potassium channel 10	0.41239	1.8356	0.0026097	0.04723	≤ 0.10
Q08460	Calcium-activated potassium channel subunit alpha-1	2.6542	1.8347	0.0026322	0.04723	≤ 0.10
Q9D710	Thioredoxin-related transmembrane protein 2	0.51477	1.8345	0.0026659	0.04723	≤ 0.10
Q8BVE3	V-type proton ATPase subunit H	0.59748	1.801	0.0032733	0.056424	≤ 0.10
P60487	Pyridoxal phosphate phosphatase	2.4802	1.7918	0.0034871	0.058527	≤ 0.10
Q9D1R1	Complex I assembly factor TMEM126B, mitochondrial (Tmem126a)	2.5963	1.7785	0.0038245	0.062545	≤ 0.10
P21995	Embigin	0.56327	1.7755	0.0039483	0.062954	≤ 0.10
Q9EQH3	Vacuolar protein sorting-associated protein 35	2.7273	1.7698	0.0041057	0.063868	≤ 0.10
Q8R3T5	Syntaxin-binding protein 6	0.12224	1.7654	0.0042182	0.064056	≤ 0.10
Q8BGU5	Cyclin-Y	0.319	1.7627	0.0043195	0.064068	≤ 0.10
Q6ZWV3	60S ribosomal protein L10 (Rpl10)	0.48575	1.7517	0.0045219	0.064416	≤ 0.10
P59281	Rho GTPase-activating protein 39	0.57453	1.7483	0.0046119	0.064416	≤ 0.10
Q5IRJ6	Zinc transporter 9	2.5202	1.7448	0.0047244	0.064416	≤ 0.10
Q91VT4	Carbonyl reductase family member 4	0.32901	1.7446	0.0047469	0.064416	≤ 0.10
Q7TQI3	Ubiquitin thioesterase (Otub1)	0.36613	1.7305	0.0052193	0.069351	≤ 0.10
O55026	Ectonucleoside triphosphate diphosphohydrolase 2	0.5745	1.7231	0.0055006	0.071312	≤ 0.10
P62717	60S ribosomal protein L18a (Rpl18a)	0.32222	1.7215	0.0055906	0.071312	≤ 0.10
Q8HW98	IgLON family member 5	2.6828	1.7176	0.0057593	0.072024	≤ 0.10
P22892	AP-1 complex subunit gamma-1	0.48818	1.7123	0.0060742	0.074502	≤ 0.10
P20352	Tissue factor	0.19723	1.7065	0.006378	0.076751	≤ 0.10
O89112	LanC-like protein 1	0.4396	1.6994	0.0066929	0.07905	≤ 0.10
Q8CBE3	WD repeat-containing protein 37	4.2967	1.6946	0.0070191	0.081351	≤ 0.10
Q6NZL0	Protein SOGA3	0.3307	1.6917	0.0071429	0.081351	≤ 0.10
O55023	Inositol monophosphatase 1	2.0341	1.6877	0.0073903	0.082693	≤ 0.10
Q9Z0V2	Potassium voltage-gated channel subfamily D member 2	4.6045	1.6637	0.0086164	0.09475	≤ 0.10
P62812	Gamma-aminobutyric acid receptor subunit alpha-1 (GABAAR1)	0.32921	1.661	0.0088189	0.095332	≤ 0.10
Q9ERD7	Tubulin beta-3 chain	0.80189	1.656	0.0090551	0.096254	≤ 0.10
Q9JK42	[Pyruvate dehydrogenase (acetyl-transferring)] kinase isozyme 2, mitochondrial	0.46827	1.651	0.0094601	0.098911	≤ 0.10
P37040	NADPH--cytochrome P450 reductase	0.50355	1.6491	0.0096175	0.098935	≤ 0.10
B)
Q62165	Dystroglycan	0.33998	2.1467	1.705e-05	0.011928	≤ 0.10
P23492	Purine nucleoside phosphorylase	0.54547	2.1461	3.4101e-05	0.011928	≤ 0.10
Q9JLB0	MAGUK p55 subfamily member 6	5.7974	2.1365	5.1151e-05	0.011928	≤ 0.10
Q9CS42	Ribose-phosphate pyrophosphokinase 2	0.26846	2.0861	6.8201e-05	0.011928	≤ 0.10
O54946	DnaJ homolog subfamily B member 6	5.1849	2.0795	8.5251e-05	0.011928	≤ 0.10
Q8VHN8	Protein syndesmos	4.9919	2.0681	0.0001023	0.011928	≤ 0.10
O89029	Matrilin-4	0.32526	2.0607	0.00012788	0.01278	≤ 0.10
Q9JKB1	Ubiquitin carboxyl-terminal hydrolase isozyme L3 (Uchl3)	0.52395	2.0419	0.0001705	0.014314	≤ 0.10
Q78J03	Methionine-R-sulfoxide reductase B2, mitochondrial	0.39867	2.0398	0.00018755	0.014314	≤ 0.10
Q9CR95	Adaptin ear-binding coat-associated protein 1	1.9104	2.0361	0.0002046	0.014314	≤ 0.10
Q8K386	Ras-related protein Rab-15	5.8974	2.018	0.00026428	0.016808	≤ 0.10
Q91WK5	Glycine cleavage system H protein, mitochondrial	0.65327	1.9948	0.00031543	0.017892	≤ 0.10
Q9ER35	Fructosamine-3-kinase	0.32097	1.9906	0.00033248	0.017892	≤ 0.10
Q61335	B-cell receptor-associated protein 31	2.3102	1.9756	0.00041773	0.020874	≤ 0.10
P62257	Ubiquitin-conjugating enzyme E2 H (Ube2h)	0.62566	1.9498	0.00051151	0.023856	≤ 0.10
Q9R0X4	Acyl-coenzyme A thioesterase 9, mitochondrial	0.41929	1.9279	0.00062234	0.027211	≤ 0.10
Q99KX1	Myeloid leukemia factor 2	1.7164	1.9155	0.00068201	0.028066	≤ 0.10
Q9CQE1	Protein NipSnap homolog 3B	0.31327	1.9023	0.00075874	0.029489	≤ 0.10
Q9D6J6	NADH dehydrogenase [ubiquinone] flavoprotein 2, mitochondrial (Ndufv2)	1.4654	1.8982	0.00080989	0.029522	≤ 0.10
P63087	Serine/threonine-protein phosphatase PP1-gamma catalytic subunit	0.51025	1.8943	0.00084399	0.029522	≤ 0.10
P28660	Nck-associated protein 1	1.7024	1.8786	0.00099744	0.033031	≤ 0.10
Q9JL62	Glycolipid transfer protein	0.41271	1.8698	0.0011253	0.033031	≤ 0.10
Q71M36	Chondroitin sulfate proteoglycan 5	1.5026	1.8682	0.0011509	0.033031	≤ 0.10
Q3V038	Tetratricopeptide repeat protein 9A	0.1882	1.8621	0.001185	0.033031	≤ 0.10
Q80TL0	Protein phosphatase 1E	1.5364	1.862	0.0012106	0.033031	≤ 0.10
Q99PG4	Regulator of G-protein signaling 18	0.41338	1.8671	0.0012276	0.033031	≤ 0.10
Q9DCM2	Glutathione S-transferase kappa 1	3.9932	1.8573	0.001347	0.0349	≤ 0.10
P57759	Endoplasmic reticulum resident protein 29	1.4842	1.8515	0.0014493	0.03621	≤ 0.10
P51655	Glypican-4	0.32955	1.8397	0.0015857	0.038252	≤ 0.10
Q8CCK0	Core histone macro-H2A.2	0.4336	1.8368	0.0016709	0.038965	≤ 0.10
Q8R570	Synaptosomal-associated protein 47	0.24713	1.8329	0.0017391	0.039247	≤ 0.10
Q9D0M3	Cytochrome c1, heme protein, mitochondrial (Cyc1)	2.0465	1.8152	0.0021228	0.046407	≤ 0.10
Q63829	COMM domain-containing protein 3	0.54794	1.8077	0.0022762	0.047371	≤ 0.10
Q9D2V7	Coronin-7	0.63934	1.8043	0.0023274	0.047371	≤ 0.10
Q99J85	Neuronal pentraxin receptor	0.40109	1.803	0.00237	0.047371	≤ 0.10
Q99M71	Mammalian ependymin-related protein 1	1.5271	1.7919	0.0026428	0.050246	≤ 0.10
Q5U3K5	Rab-like protein 6	0.47904	1.7858	0.0027536	0.050246	≤ 0.10
Q9D1P4	Cysteine and histidine-rich domain-containing protein 1	0.232	1.7839	0.0028048	0.050246	≤ 0.10
O35927	Catenin delta-2	1.7619	1.7859	0.0028389	0.050246	≤ 0.10
Q8BH59	Calcium-binding mitochondrial carrier protein Aralar1	1.9443	1.7848	0.002873	0.050246	≤ 0.10
P70195	Proteasome subunit beta type-7 (Psmb7)	0.44292	1.7784	0.003035	0.051785	≤ 0.10
P46660	Alpha-internexin	1.4278	1.7691	0.0032481	0.052085	≤ 0.10
Q8R0F8	Acylpyruvase FAHD1, mitochondrial	0.24463	1.7662	0.0033163	0.052085	≤ 0.10
Q8R5M8	Cell adhesion molecule 1	1.5665	1.7659	0.0033333	0.052085	≤ 0.10
Q9DD02	Protein Hikeshi	0.55342	1.7657	0.0033504	0.052085	≤ 0.10
Q9DCC4	Pyrroline-5-carboxylate reductase 3	0.15652	1.7548	0.0037681	0.056087	≤ 0.10
Q9DC71	28S ribosomal protein S15, mitochondrial (Mrps15)	0.55383	1.7491	0.0039812	0.058024	≤ 0.10
O88485	Cytoplasmic dynein 1 intermediate chain 1	1.4638	1.7522	0.0041944	0.05941	≤ 0.10
Q91V61	Sideroflexin-3	1.9398	1.7522	0.0043052	0.05941	≤ 0.10
Q9CY58	Plasminogen activator inhibitor 1 RNA-binding protein	0.60913	1.7392	0.0043564	0.05941	≤ 0.10
P10126	Elongation factor 1-alpha 1	1.5236	1.7414	0.004416	0.05941	≤ 0.10
Q3TXS7	26S proteasome non-ATPase regulatory subunit 1 (Psmd1)	1.7923	1.7338	0.0048849	0.064478	≤ 0.10
Q9JKN6	RNA-binding protein Nova-1	0.63341	1.7227	0.0050725	0.064845	≤ 0.10
P70349	Histidine triad nucleotide-binding protein 1	2.4604	1.7261	0.005098	0.064845	≤ 0.10
O88507	Ciliary neurotrophic factor receptor subunit alpha	0.24701	1.7175	0.0053026	0.065907	≤ 0.10
Q99JI4	26S proteasome non-ATPase regulatory subunit 6 (Psmd6)	1.5916	1.7145	0.0054646	0.065907	≤ 0.10
Q921F2	TAR DNA-binding protein 43	1.595	1.7097	0.0055158	0.065907	≤ 0.10
Q8C5H8	NAD kinase 2, mitochondrial	0.55486	1.7083	0.0055584	0.065907	≤ 0.10
Q9DAK9	14 kDa phosphohistidine phosphatase	0.588	1.6991	0.0058909	0.067898	≤ 0.10
O35405	Phospholipase D3	1.8429	1.696	0.0059676	0.067898	≤ 0.10
Q8R3Q6	Coiled-coil domain-containing protein 58	0.36532	1.7008	0.0060955	0.067898	≤ 0.10
Q99L27	GMP reductase 2	0.31786	1.6941	0.0061552	0.067898	≤ 0.10
Q9DCL9	Multifunctional protein ADE2	8.653	1.692	0.0062148	0.067898	≤ 0.10
P47199	Quinone oxidoreductase	0.37054	1.6894	0.0063086	0.067898	≤ 0.10
Q7TMB8	Cytoplasmic FMR1-interacting protein 1	2.3199	1.6876	0.0064535	0.068405	≤ 0.10
Q924M7	Mannose-6-phosphate isomerase	5.8107	1.6849	0.0065899	0.068808	≤ 0.10
Q6R891	Neurabin-2	1.7964	1.6804	0.0068031	0.069934	≤ 0.10
Q9WTT4	V-type proton ATPase subunit G 2	2.9088	1.6793	0.0069054	0.069934	≤ 0.10
P12658	Calbindin	1.4478	1.6768	0.0069991	0.069934	≤ 0.10
P54728	UV excision repair protein RAD23 homolog B	2.6427	1.6811	0.00711	0.069934	≤ 0.10
Q8BH95	Enoyl-CoA hydratase, mitochondrial	1.3662	1.6746	0.0072805	0.069934	≤ 0.10
P43006	Excitatory amino acid transporter 2	1.3766	1.6812	0.0072975	0.069934	≤ 0.10
Q9Z2W9	Glutamate receptor 3 (Gria3)	0.64734	1.6673	0.0075618	0.07117	≤ 0.10
Q8BMK4	Cytoskeleton-associated protein 4	0.61869	1.6649	0.00763	0.07117	≤ 0.10
P23819	Glutamate receptor 2 (Gria2)	1.6128	1.6644	0.0078858	0.072588	≤ 0.10
Q9CQW2	ADP-ribosylation factor-like protein 8B	5.2666	1.6558	0.0081245	0.07276	≤ 0.10
O54829	Regulator of G-protein signaling 7	8.9615	1.6553	0.0081841	0.07276	≤ 0.10
Q9CX56	26S proteasome non-ATPase regulatory subunit 8 (Psmd8)	3.3159	1.6647	0.0083035	0.07276	≤ 0.10
O35621	Phosphomannomutase 1	0.25504	1.6541	0.0083205	0.07276	≤ 0.10
P51855	Glutathione synthetase	3.1854	1.6462	0.0090026	0.077532	≤ 0.10
Q8BGT8	Phytanoyl-CoA hydroxylase-interacting protein-like	1.9808	1.6453	0.0090878	0.077532	≤ 0.10
O55100	Synaptogyrin-1	1.8003	1.6414	0.0093862	0.077742	≤ 0.10
Q8BGH4	Receptor expression-enhancing protein 1	5.0813	1.6364	0.0094032	0.077742	≤ 0.10
Q9R1Z7	6-pyruvoyl tetrahydrobiopterin synthase	0.57751	1.6363	0.0094459	0.077742	≤ 0.10
P15116	Cadherin-2	3.0527	1.6295	0.0099659	0.081068	≤ 0.10
P41105	60S ribosomal protein L28 (Rpl28)	0.54992	1.6257	0.010171	0.081782	≤ 0.10
Q91WA3	Histone deacetylase 11	0.34822	1.6072	0.011543	0.09158	≤ 0.10
Q91YN9	BAG family molecular chaperone regulator 2	0.47096	1.6022	0.011731	0.09158	≤ 0.10
Q80ZJ1	Ras-related protein Rap-2a	0.54351	1.6028	0.011782	0.09158	≤ 0.10
O70310	Glycylpeptide N-tetradecanoyltransferase 1	0.73577	1.5927	0.012464	0.095817	≤ 0.10
Q6PGN3	Serine/threonine-protein kinase DCLK2	0.67342	1.588	0.012745	0.096915	≤ 0.10
Q3UFF7	Lysophospholipase-like protein 1	0.23179	1.5869	0.012992	0.097137	≤ 0.10
Q9R1Q9	V-type proton ATPase subunit S1	1.4274	1.5882	0.013052	0.097137	≤ 0.10
Q9Z1L5	Voltage-dependent calcium channel subunit alpha-2/delta-3	1.7726	1.5799	0.013478	0.099253	≤ 0.10
P63044	Vesicle-associated membrane protein 2	1.7736	1.5812	0.0137	0.099834	≤ 0.10
Abbreviations: PLS-DA, Partial Least Square-Discriminant Analysis; FC: Fold Change; SAM, Significance Analysis of Microarrays
(and proteins, metabolites); VIP, Variable Importance in Projection; FDR, False discovery rate; ID, Identification; h, hours
